# Supplementary material for: Evidence of discrete yellowfin tuna (Thunnus albacares) populations demands rethink of management for this globally important resource
Source: Sci Rep. 2015 Nov 23;5:16916. doi: 10.1038/srep16916 (PMC4655351; doi:10.1038/srep16916)
Supplement: Supplemental Dataset 1 [file srep16916-s2.xlsx]

## Sheet: Supplementary_Table1
Supplemental Table 1. A summarised list of the DArT loci in cluding meta data and genotype information for the three sampled population regions Coral Sea (CS), Tokelau (TK), and Baja California (BC).
Evidence of discrete yellowfin tuna (Thunnus albacares) populations demands rethink of management for this globally important resource.
P.M. Grewe, P. Feutry, P. L. Hill, R. M. Gunasekera, K.M. Schaefer, D. G. Itano, D.W. Fuller, S. D. Foster, and C.R. Davies.
CloneIDnew	CloneID	Sequence	Markername		MAF	SNP	CallrateREF	CallrateSNP	OneRatioREF	OneRatioSNP	NumofRefs	NumofSNPs	NumofHomozygotes	NumofHomozygotesSNP	NumofHomozygotesRef	NumofHeterozygotes	NumofNAzygotes	Rowsum	Countrowsums	SnpPosition	AvgReadDepth	AvgCountRef	AvgCountSNP	AvgReproducibility	CS-1	CS-02	CS-03	CS-04	CS-05	CS-06	CS-07	CS-08	CS-10	CS-11	CS-12	CS-13	CS-14	CS-15	CS-16	CS-17	CS-18	CS-19	CS-20	CS-21	CS-22	CS-23	CS-24	BC-01	BC-02
4596961	100003200|F|0-10:T>A-10:T>A	TGCAGTTGGCTACTGGGACAAATTGGCATCAAGACTGAGGCACTGTGCCATATCCAGCTCCACTAGTAC	100003200|F|0	0	0.0659341	10:T>A	1	1	1	0.0460993	1	0.0460993	0.953901	0	0.953901	0.0460993	0	10990.4	156.041	10	97.43	37.88	12	100	0	0	0	0	0	0	2	0	0	0	0	0	0	0	0	0	0	0	0	0	0	0	0	0	0
4596964	100001244|F|0-41:T>C-41:T>C	TGCAGTCACTTATGGGGTGCCTTGCAGGTAAAGTATCTTATTAAGAACTTTTGATGCATGAGATCGGAA	100001244|F|0	0	0.0274725	41:T>C	1	1	1	0.0212766	1	0.0212766	0.978723	0	0.978723	0.0212766	0	13208.2	32.6575	41	118.09	46.72	5.44	98.2143	0	0	0	0	2	2	0	0	0	0	0	0	0	0	0	0	0	0	0	0	0	0	0	2	0
4596969	100016403|F|0-13:G>A-13:G>A	TGCAGCCCATCCCGGGTGAAGTAGCCCCGGTCATGTGACTGTCCTCCCTGCTCGGCGTAGAAGCAGGTT	100016403|F|0	0	0.0494505	13:G>A	0.98227	0.98227	1	0.0469314	0.98227	0.0460993	0.93617	0	0.93617	0.0460993	0.0177305	3512.29	69.0125	13	31.19	11.93	5.31	100	0	0	0	0	0	0	0	0	0	0	0	0	0	0	0	0	2	0	0	0	0	0	0	0	0
4596987	100001395|F|0-36:C>G-36:C>G	TGCAGTTGGCACAAACAAAGTCACACAGTCATCACACAGAAACGTACACCCGCTGATTAGTGCAGCTCT	100001395|F|0	0	0.021978	36:C>G	0.996454	0.996454	1	0.0177936	0.996454	0.0177305	0.978723	0	0.978723	0.0177305	0.0035461	13426	54.032	36	118.95	46.29	10.81	99.1071	0	0	0	0	0	0	0	0	0	0	0	0	0	0	0	0	0	0	0	0	0	0	0	0	0
4596988	100009251|F|0-12:C>T-12:C>T	TGCAGTAGATCACGGGAGTGTGTGTGGTAACACTGACTGTGGAATGAAGGAGTGTGCTAACTCTGCATG	100009251|F|0	1	0.032967	12:C>T	1	1	1	0.0886525	1	0.0886525	0.911348	0	0.911348	0.0886525	0	15079.4	187.148	12	132.03	51.56	7.49	96.4286	0	0	0	0	2	0	0	0	0	2	0	0	0	0	0	0	0	0	0	2	0	0	0	0	0
4596988	100009251|F|0-40:G>T-40:G>T	TGCAGTAGATCACGGGAGTGTGTGTGGTAACACTGACTGTGGAATGAAGGAGTGTGCTAACTCTGCATG	100009251|F|0	0	0.0274725	40:G>T	1	1	1	0.0248227	1	0.0248227	0.975177	0	0.975177	0.0248227	0	15079.4	79.2503	40	131.56	51.56	11.32	98.2143	0	0	0	0	0	0	0	0	0	0	0	0	0	0	0	2	0	2	0	0	0	0	0	0	0
4596999	100010849|F|0-25:C>G-25:C>G	TGCAGCTCGCTATAGTGTCGAAAGACCTCTGGGAGGCTGAATGAGGCCCAGATATGTGCAGCCTGTCAG	100010849|F|0	0	0.043956	25:C>G	1	1	1	0.035461	1	0.035461	0.964539	0	0.964539	0.035461	0	4142.82	64.6501	25	37.14	14.46	6.47	100	0	0	0	0	0	0	0	2	0	0	0	0	0	0	0	0	0	0	0	2	0	0	0	2	2
4597003	100050654|F|0-63:G>C-63:G>C	TGCAGAGCTTGATGACAAGCTGATTTTTTGAATCAGGTGTGTTGGAAGAGGGAAACATCTAAAGGGTGC	100050654|F|0	0	0.010989	63:G>C	0.996454	0.996454	1	0.0106762	0.996454	0.0106383	0.985816	0	0.985816	0.0106383	0.0035461	3179.83	17.4172	63	28.7	11.08	5.81	100	0	0	0	0	0	0	0	0	0	0	0	0	0	0	0	0	0	0	0	0	0	0	0	0	0
4597004	100009886|F|0-57:G>A-57:G>A	TGCAGGACCATCGTGAAGTGATTGTCAGAGCTGATAAGAAGTCACAATAGCAGTGATGACGTGCAACAG	100009886|F|0	1	0.0164835	57:G>A	0.996454	0.996454	1	0.0320285	0.996454	0.0319149	0.964539	0	0.964539	0.0319149	0.0035461	4873.89	48.2045	57	42.57	16.59	5.36	100	0	0	0	0	0	0	0	0	0	0	0	0	0	0	0	0	0	0	0	0	0	0	2	0	0
4597004	100009886|F|0-8:C>T-8:C>T	TGCAGGACCATCGTGAAGTGATTGTCAGAGCTGATAAGAAGTCACAATAGCAGTGATGACGTGCAACAG	100009886|F|0	0	0.010989	8:C>T	1	1	0.996454	0.0567376	0.996454	0.0567376	0.946809	0.0035461	0.943262	0.0531915	0	4873.89	67.4753	8	42.56	16.59	4.22	100	0	0	0	0	0	0	0	0	0	0	0	0	0	0	0	0	0	0	0	0	0	2	0	0	0
4597005	100002073|F|0-40:T>C-40:T>C	TGCAGTCATAACAGTCTGAGAGACAGCCTTGACTGTCTAGTAACTTCTCTTTCATCTTTTGCACCTGTG	100002073|F|0	0	0.10989	40:T>C	1	1	0.996454	0.0957447	0.996454	0.0957447	0.907801	0.0035461	0.904255	0.0921986	0	12268.5	407.694	40	110.08	41.73	15.1	97.3214	2	0	0	0	0	0	0	2	0	0	0	0	0	0	2	2	0	0	0	0	0	2	2	0	2
4597006	100016444|F|0-64:T>G-64:T>G	TGCAGAGTTGCTGATAATTCTCTGTAAGTTCATCACTATGAGCCACAACCAACACATTACACACTGACA	100016444|F|0	0	0.0604396	64:T>G	1	1	0.996454	0.0390071	0.996454	0.0390071	0.964539	0.0035461	0.960993	0.035461	0	2139.45	38.3403	64	19.16	7.42	3.49	100	0	0	0	0	0	0	0	0	0	0	0	0	0	0	0	0	0	0	0	2	0	0	0	0	1
4597008	100020470|F|0-30:G>A-30:G>A	TGCAGAGTCAGGTGATGACGTATTGATGCAGGAAGATCATTTTCCTCTAAATCTCTGACAAGTTTACCT	100020470|F|0	0	0.0888889	30:G>A	0.996454	0.996454	0.996441	0.0711744	0.992908	0.070922	0.929078	0.0035461	0.925532	0.0673759	0.0035461	1674.42	58.7176	30	14.04	5.41	2.94	100	0	0	0	0	0	0	0	0	0	0	0	2	0	0	0	0	0	0	0	0	0	0	0	1	0
4597008	100020470|F|0-18:C>T-18:C>T	TGCAGAGTCAGGTGATGACGTATTGATGCAGGAAGATCATTTTCCTCTAAATCTCTGACAAGTTTACCT	100020470|F|0	0	0.0505618	18:C>T	0.992908	0.992908	1	0.0642857	0.992908	0.0638298	0.929078	0	0.929078	0.0638298	0.0070922	1674.42	50.0335	18	14.14	5.41	2.78	99.1071	0	0	0	0	0	0	0	0	0	2	2	0	0	0	0	0	0	0	0	0	0	0	0	-	0
4597010	100015412|F|0-33:A>G-33:A>G	TGCAGATAAAAAACCTGTTTTCCTCTAAAATGTAGGCTACTTAAACCTCTGTGTGCTGATGACTTACCT	100015412|F|0	0	0.021978	33:A>G	0.996454	0.996454	0.975089	0.170819	0.971631	0.170213	0.851064	0.0248227	0.826241	0.14539	0.0035461	2586.74	251.39	33	22.4	8.13	5.24	97.3214	0	0	0	0	0	2	0	0	2	0	0	0	0	0	0	0	0	0	0	0	0	0	0	0	0
4597018	100009232|F|0-36:C>T-36:C>T	TGCAGCAGGTGTTACACTATATTCTGTCACAAACTGCGTCTGCATGACTGTTTGTAACCTCACCTTGTA	100009232|F|0	0	0.213415	36:C>T	0.953901	0.953901	0.966543	0.163569	0.921986	0.156028	0.829787	0.0319149	0.797872	0.124113	0.0460993	5283.03	423.724	36	48.02	18.3	9.63	98.2143	0	0	0	0	0	2	0	2	0	0	0	0	0	-	0	0	0	0	2	0	0	1	0	0	0
4597036	100004112|F|0-39:T>C-39:T>C	TGCAGATGTCTGTAAACATATGGTCTCCATATGTTTACATAGGAGTAGCATGAGATCGGAAGAGCGGTT	100004112|F|0	0	0.0934066	39:T>C	1	1	0.996454	0.0815603	0.996454	0.0815603	0.921986	0.0035461	0.91844	0.0780142	0	11196.4	269.903	39	97.02	38.19	11.73	93.75	0	2	2	2	2	2	2	1	0	0	0	0	0	0	0	0	0	0	2	0	0	0	0	0	2
4597036	100004112|F|0-36:A>T-36:A>T	TGCAGATGTCTGTAAACATATGGTCTCCATATGTTTACATAGGAGTAGCATGAGATCGGAAGAGCGGTT	100004112|F|0	0	0.05	36:A>T	0.996454	0.996454	1	0.0355872	0.996454	0.035461	0.960993	0	0.960993	0.035461	0.0035461	11196.4	136.051	36	97.11	38.19	13.61	98.2143	0	0	0	0	0	0	0	-	0	0	0	0	0	0	2	0	0	0	0	0	0	0	0	0	0
4597060	100000907|F|0-23:T>A-23:T>A	TGCAGTTGGCAAGTTGACGAGTGTTACTTTCAAGTGCCGCTGCCAACACTTCTGACTATGATGCATGAG	100000907|F|0	0	0.00549451	23:T>A	0.996454	0.996454	0.996441	0.0106762	0.992908	0.0106383	0.989362	0.0035461	0.985816	0.0070922	0.0035461	15551.1	81.7875	23	137.42	53.36	27.26	97.3214	0	0	0	0	0	0	0	0	0	0	0	0	0	0	0	0	0	0	0	0	0	0	0	0	0
4597067	100004756|F|0-19:A>G-19:A>G	TGCAGCCTCTACTTAGTGCACTCTTGCAATTTGTCACATTTATGCACAATGGCCATGTGGATTTGAGCA	100004756|F|0	1	0.0274725	19:A>G	0.960993	0.960993	0.99631	0.099631	0.957447	0.0957447	0.868794	0.0035461	0.865248	0.0921986	0.0390071	10774.8	155.524	19	86.42	32.91	5.76	97.3214	0	0	0	0	0	0	0	0	0	0	0	2	0	0	0	0	0	0	0	0	0	0	0	0	2
4597067	100004756|F|0-49:T>C-49:T>C	TGCAGCCTCTACTTAGTGCACTCTTGCAATTTGTCACATTTATGCACAATGGCCATGTGGATTTGAGCA	100004756|F|0	0	0.010989	49:T>C	0.996454	0.996454	0.960854	0.274021	0.957447	0.27305	0.762411	0.0390071	0.723404	0.234043	0.0035461	10774.8	1546.94	49	93.99	32.91	20.09	94.6429	0	0	0	0	0	0	0	0	0	0	0	0	0	0	0	0	0	0	0	0	0	0	0	0	0
4597069	100029015|F|0-68:C>T-68:C>T	TGCAGCCTCCCACAGCCTGTCACCAACAAAATGCCGTATTGATGTTTGCATATAATATAAAAACTCTCC	100029015|F|0	0	0.129213	68:C>T	0.985816	0.985816	0.985612	0.0863309	0.971631	0.0851064	0.914894	0.0141844	0.900709	0.070922	0.0141844	806.272	38.7805	68	7.05	2.71	1.62	100	2	0	1	1	0	0	2	2	0	0	0	0	0	2	0	0	0	0	0	1	0	0	0	0	0
4597069	100029015|F|0-35:G>A-35:G>A	TGCAGCCTCCCACAGCCTGTCACCAACAAAATGCCGTATTGATGTTTGCATATAATATAAAAACTCTCC	100029015|F|0	0	0.0402299	35:G>A	0.975177	0.975177	0.996364	0.0254545	0.971631	0.0248227	0.953901	0.0035461	0.950355	0.0212766	0.0248227	806.272	14.0158	35	6.92	2.71	2	100	0	0	-	-	2	0	0	0	0	0	0	0	0	0	0	0	2	0	0	-	0	0	0	0	0
4597076	100031955|F|0-12:T>C-12:T>C	TGCAGTCAAATCTTCTCTGCTCCCCTCTGACTGTTCTCTTATTCGTTCTCCTTCCTGCTACACAAACAG	100031955|F|0	0	0.126374	12:T>C	0.98227	0.98227	0.98917	0.111913	0.971631	0.109929	0.882979	0.0106383	0.87234	0.0992908	0.0177305	687.054	49.5029	12	6.33	2.33	1.6	99.1071	2	0	0	0	0	2	0	0	0	2	0	0	0	0	2	0	1	0	2	0	0	0	0	1	0
4597081	100001904|F|0-21:C>T-21:C>T	TGCAGAAAGCTGAATGTTCCCCAGCAAAATAGGAACACAGATATCCCAGCATGAGATCGGAAGAGCGGT	100001904|F|0	0	0.032967	21:C>T	1	1	0.992908	0.163121	0.992908	0.163121	0.843972	0.0070922	0.836879	0.156028	0	13675.1	744.12	21	119.6	45.96	16.18	96.4286	0	2	0	2	0	0	0	0	0	0	0	0	0	0	0	0	0	0	0	0	0	0	0	0	0
4597084	100007512|F|0-14:A>G-14:A>G	TGCAGCCTTTTAGTAAGTTGTTTTTTTTCCCACCCATTTCGAAAATTGCATGAGATCGGAAGAGCGGTT	100007512|F|0	0	0.0384615	14:A>G	1	1	0.680851	0.390071	0.680851	0.390071	0.929078	0.319149	0.609929	0.070922	0	12946.3	4250.55	14	111.47	42.74	38.64	98.2143	0	0	0	0	0	0	0	0	0	0	2	0	0	0	0	0	0	0	0	0	0	0	0	0	0
4597087	100018187|F|0-8:T>C-8:T>C	TGCAGCTCTACTGGAGAAAAACACCAGAATATATTCCCTCAGCCGGTGTTTTGATGATGATGGTGGAGA	100018187|F|0	0	0.235955	8:T>C	0.985816	0.985816	0.553957	0.615108	0.546099	0.606383	0.819149	0.439716	0.379433	0.166667	0.0141844	4172.05	1792.26	8	35.83	14.15	10.48	99.1071	2	1	2	1	1	2	0	1	1	1	1	0	2	1	2	1	1	1	1	1	1	0	1	-	1
4597089	100012346|F|0-8:G>C-8:G>C	TGCAGTTTGCCATTGTGATCAATTCAAGTAGTCTATTTAAATAAGTCTTCACTGAGCCGGGGTTCAGCA	100012346|F|0	0	0.159341	8:G>C	1	1	0.971631	0.287234	0.971631	0.287234	0.741135	0.0283688	0.712766	0.258865	0	3927.56	657.065	8	34.87	11.7	8.11	98.2143	0	0	0	0	0	0	0	2	2	0	1	0	0	0	0	0	2	0	0	0	2	2	0	0	2
4597089	100012346|F|0-43:A>C-43:A>C	TGCAGTTTGCCATTGTGATCAATTCAAGTAGTCTATTTAAATAAGTCTTCACTGAGCCGGGGTTCAGCA	100012346|F|0	0	0.0168539	43:A>C	0.975177	0.975177	0.996364	0.0109091	0.971631	0.0106383	0.968085	0.0035461	0.964539	0.0070922	0.0248227	3927.56	15.2176	43	29.49	11.7	5.07	100	0	0	0	0	0	0	0	0	0	0	1	0	0	0	0	0	0	0	0	0	0	0	0	0	0
4597090	100003747|F|0-27:C>T-27:C>T	TGCAGAGTTGCACTAGAGTCATCTTAGCATCTACATTGTGGGATTGTTGGTAGAAAGTAGTGTGCATGA	100003747|F|0	0	0.0246914	27:C>T	0.957447	0.957447	0.933333	0.262963	0.893617	0.251773	0.769504	0.0638298	0.705674	0.187943	0.0425532	13304.1	2135.84	27	108.59	40.19	30.08	96.4286	0	0	0	0	0	0	2	0	0	-	0	0	0	0	0	0	0	0	0	0	0	0	0	0	0
4597091	100035089|F|0-58:C>T-58:C>T	TGCAGCAGAGTTGACACATGGTGGATCATAACACAGAGGAATCTTCACTTTGTTCAGGCCACATAGCCC	100035089|F|0	0	0.0297619	58:C>T	0.957447	0.957447	0.996296	0.0185185	0.953901	0.0177305	0.943262	0.0035461	0.939716	0.0141844	0.0425532	513.612	10.6534	58	4.8	1.87	2.13	99.1071	0	0	0	0	0	2	0	0	0	0	0	0	0	0	0	0	-	0	0	0	0	0	0	0	0
4597098	100007732|F|0-14:T>C-14:T>C	TGCAGTTTATTTCTTGATACATAAAGGTATTTTAGGCCACACAGAAGCTAATCTAATGCATGAGCATGA	100007732|F|0	0	0.489011	14:T>C	0.953901	0.953901	0.921933	0.342007	0.879433	0.326241	0.702128	0.0744681	0.62766	0.251773	0.0460993	12578.6	2509.35	14	104.91	33.37	27.28	95.5357	2	2	0	0	2	2	0	2	0	2	2	2	1	2	0	2	2	2	2	0	2	2	1	0	0
4597103	100008998|F|0-54:C>G-54:C>G	TGCAGTGTCCACAAGATCCATGAACTCAACACTTTCTGTCACTCACCAATGTTTCAGATTAAAGTTGAG	100008998|F|0	0	0.032967	54:C>G	1	1	1	0.0425532	1	0.0425532	0.957447	0	0.957447	0.0425532	0	5150.28	122.016	54	45.7	17.47	10.17	99.1071	0	2	0	0	0	0	0	0	0	0	0	0	0	0	0	0	0	0	0	0	0	0	0	0	0
4597107	100014796|F|0-15:G>A-15:G>A	TGCAGCTGATTCCAGGACCTCTGCCTCAGCTAAGGCAGCTGCAACCTCTTTCTCTTGCTTCAATGTGGT	100014796|F|0	0	0.0164835	15:G>A	1	1	1	0.0673759	1	0.0673759	0.932624	0	0.932624	0.0673759	0	2722.34	80.9667	15	24.52	9.37	4.26	100	0	0	0	0	0	0	0	0	0	0	0	0	0	0	0	0	0	0	0	0	0	0	2	0	0
4597108	100032560|F|0-43:A>T-43:A>T	TGCAGGTTGCCCATGTCCGATACCCAAATGCTGTGTGTCTGCTAGATTCTGACTGATCCTGACACTGAT	100032560|F|0	0	0.0277778	43:A>T	0.98227	0.98227	0.99639	0.0252708	0.978723	0.0248227	0.960993	0.0035461	0.957447	0.0212766	0.0177305	615.352	12.4863	43	5.57	2.18	1.78	100	0	0	0	0	0	0	0	0	0	0	0	0	0	0	0	0	0	0	0	0	0	0	2	0	0
4597109	100021572|F|0-26:C>T-26:C>T	TGCAGGGCCTCATCTTTCAGTAGTTCCAGTAGACCCTGTGCTGCCTTGGGCCCTCTCTGGATGATATTA	100021572|F|0	0	0.0494505	26:C>T	0.98227	0.98227	0.99639	0.0505415	0.978723	0.0496454	0.93617	0.0035461	0.932624	0.0460993	0.0177305	1573.63	36.0119	26	13.34	5.23	2.57	97.3214	0	0	2	2	0	2	0	0	0	0	0	0	0	0	0	0	0	0	0	0	0	0	0	0	0
4597111	100005101|F|0-28:T>C-28:T>C	TGCAGATATGCAACCTGCTCCTCGACTCTGTTCCCTTATAGGAAAACAAAAGGCCTAAATCTGCCCAGA	100005101|F|0	0	0.0604396	28:T>C	1	1	1	0.0921986	1	0.0921986	0.907801	0	0.907801	0.0921986	0	8946.76	180.889	28	79.67	30.65	6.96	97.3214	0	0	0	0	0	0	0	2	0	0	0	0	0	0	2	0	2	0	0	0	2	0	0	0	0
4597113	100020756|F|0-36:A>C-36:A>C	TGCAGCAACACGTCACACGTCACACTGTGATTCTAGACTTCAGTTTGTGTTTGTGATTGTTATTGTGTT	100020756|F|0	0	0.0934066	36:A>C	0.985816	0.985816	1	0.0827338	0.985816	0.0815603	0.904255	0	0.904255	0.0815603	0.0141844	1588.52	69.3627	36	13.94	5.21	3.02	100	0	0	2	2	2	0	0	0	0	0	2	0	0	0	0	0	0	0	0	2	0	0	0	0	0
4597114	100082791|F|0-59:C>G-59:C>G	TGCAGCTTCTTCATAAAAACAGGGTCATCCAACATTGTGGCAGCTGCTCCAGCAAGAATCTGATGGCCT	100082791|F|0	0	0.0659341	59:C>G	1	1	1	0.0567376	1	0.0567376	0.943262	0	0.943262	0.0567376	0	1061.96	27.3451	59	9.47	3.65	1.71	95.5357	2	2	0	0	0	0	2	2	0	2	0	0	0	0	0	0	0	0	0	0	0	0	0	2	0
4597122	100006021|F|0-51:T>C-51:T>C	TGCAGAGAGACTGGAGGCGTCTGAGCTGCTGATGCACCCGTGGCTGACCAATCCCTGCATGAGATCGGA	100006021|F|0	1	0.032967	51:T>C	1	1	0.996454	0.0851064	0.996454	0.0851064	0.91844	0.0035461	0.914894	0.0815603	0	10964.3	111.324	51	94.62	37.71	4.64	95.5357	2	0	0	0	2	0	0	0	0	0	0	0	0	0	0	0	2	0	0	0	0	0	2	0	0
4597122	100006021|F|0-39:G>A-39:G>A	TGCAGAGAGACTGGAGGCGTCTGAGCTGCTGATGCACCCGTGGCTGACCAATCCCTGCATGAGATCGGA	100006021|F|0	0	0.00549451	39:G>A	1	1	0.996454	0.0425532	0.996454	0.0425532	0.960993	0.0035461	0.957447	0.0390071	0	10964.3	74.1739	39	94.34	37.71	6.18	98.2143	0	0	0	0	0	0	0	0	0	0	0	2	0	0	0	0	0	0	0	0	0	0	0	0	0
4597132	100024293|F|0-56:G>A-56:G>A	TGCAGTTCACTGTCAACATTTTTGTGTCCCTGCATAATGCATCCAGTCGACGTCCAGTGTACCCAGAAA	100024293|F|0	0	0.0555556	56:G>A	0.989362	0.989362	0.992832	0.114695	0.98227	0.113475	0.882979	0.0070922	0.875887	0.106383	0.0106383	1063.41	48.6727	56	9.51	3.53	1.52	99.1071	0	2	0	0	0	0	0	0	0	0	0	2	0	0	0	0	0	0	0	0	0	0	0	0	0
4597137	100000471|F|0-21:C>T-21:C>T	TGCAGCTCATTGGTTTATAGGCGCTGGTTAGCTCTCAGCATGAGATCGGAAGAGCGGTTCAGCAGGAAT	100000471|F|0	0	0.010989	21:C>T	1	1	1	0.0638298	1	0.0638298	0.93617	0	0.93617	0.0638298	0	15927.4	75.4066	21	140.89	55.8	4.19	99.1071	0	0	0	0	0	0	0	0	0	0	0	0	2	0	0	0	0	0	0	0	0	0	0	0	0
4597141	100021061|F|0-57:G>A-57:G>A	TGCAGTCTCATACTCCTTGAGAATTTGTGGGGCTTTCCTCTGAAGTAGTGACTGTGGGGGCTGACTGTG	100021061|F|0	0	0.0555556	57:G>A	0.989362	0.989362	0.996416	0.0394265	0.985816	0.0390071	0.953901	0.0035461	0.950355	0.035461	0.0106383	1901.44	38.9305	57	16.73	6.54	3.54	100	0	0	0	0	0	0	0	0	0	0	0	0	0	0	0	0	0	0	0	0	0	0	0	0	0
4597145	100002444|F|0-7:G>A-7:G>A	TGCAGACGCATCTCTTTCCTTTTGGATGTCTTTGACAGTAAATGGAATAAACAGGTCTGGATAAAGGAT	100002444|F|0	0	0.0274725	7:G>A	0.996454	0.996454	1	0.0640569	0.996454	0.0638298	0.932624	0	0.932624	0.0638298	0.0035461	11895.6	142.509	7	102.97	40.3	7.92	96.4286	2	0	0	0	0	0	0	0	0	0	0	0	0	0	2	0	0	0	0	0	0	0	0	0	0
4597148	100016269|F|0-55:A>T-55:A>T	TGCAGTTGCCTTTGCTAAACTTGCACAGTGTTTTCAGTAAAATTCCCAGTATTTCAAAAGCACTGTCAA	100016269|F|0	0	0.0879121	55:A>T	1	1	0.996454	0.0780142	0.996454	0.0780142	0.925532	0.0035461	0.921986	0.0744681	0	2254.54	76.9755	55	19.77	7.5	3.5	100	0	0	0	0	0	0	2	0	0	0	0	0	0	0	2	2	2	0	0	0	2	0	0	0	0
4597159	100001686|F|0-19:A>T-19:A>T	TGCAGTGTGACGTTCACACAGTGCAGATTAAGTTTATCACCAGCAGATAAATCTCTCTGTACTTCACAG	100001686|F|0	0	0.0617978	19:A>T	0.992908	0.992908	1	0.05	0.992908	0.0496454	0.943262	0	0.943262	0.0496454	0.0070922	15673.7	247.6	19	132.12	51.54	17.69	100	0	0	2	2	0	0	0	0	0	0	0	0	0	0	0	0	0	0	0	0	0	0	0	0	0
4597159	100001686|F|0-9:A>C-9:A>C	TGCAGTGTGACGTTCACACAGTGCAGATTAAGTTTATCACCAGCAGATAAATCTCTCTGTACTTCACAG	100001686|F|0	0	0.0944444	9:A>C	0.996454	0.996454	0.996441	0.0711744	0.992908	0.070922	0.929078	0.0035461	0.925532	0.0673759	0.0035461	15673.7	346.545	9	132.83	51.54	17.33	99.1071	0	0	0	0	0	0	0	0	0	2	0	0	0	0	0	0	0	2	0	0	0	0	2	0	0
4597160	100007450|F|0-33:T>C-33:T>C	TGCAGAATAATTACACATCAGCCTCAGCTGTACTTGTGTGAAGTGCTGCCACCATGCTAAACTAAGATG	100007450|F|0	0	0.021978	33:T>C	1	1	1	0.0390071	1	0.0390071	0.960993	0	0.960993	0.0390071	0	5945.98	34.0174	33	53.34	20.92	3.09	97.3214	0	0	0	0	0	0	0	0	0	0	0	0	2	0	0	0	0	2	0	0	0	0	0	0	0
4597168	100022196|F|0-7:A>C-7:A>C	TGCAGAAAATGTCACCATTATAATTAGCAATATGCTCACCAGAATTTATTTGGCAATTATTTTGCTTAT	100022196|F|0	0	0.3	7:A>C	0.985816	0.985816	0.960432	0.201439	0.946809	0.198582	0.826241	0.0390071	0.787234	0.159574	0.0141844	1368.38	172.507	7	12.2	4.32	3.08	100	0	2	0	0	2	1	2	0	0	1	1	0	1	2	0	2	0	0	2	0	0	2	2	2	2
4597168	100022196|F|0-36:C>A-36:C>A	TGCAGAAAATGTCACCATTATAATTAGCAATATGCTCACCAGAATTTATTTGGCAATTATTTTGCTTAT	100022196|F|0	0	0.0654762	36:C>A	0.957447	0.957447	0.988889	0.0407407	0.946809	0.0390071	0.929078	0.0106383	0.91844	0.0283688	0.0425532	1368.38	26.9269	36	11.01	4.32	2.45	100	0	0	0	0	0	-	0	0	2	-	-	0	-	0	0	0	0	0	0	2	0	0	0	0	0
4597171	100022821|F|0-51:G>T-51:G>T	TGCAGGCAGGCTTTTTCGTCGACACATTCAATAAGACCTCTCAGCTTTGCCGTGATTCATTACTGTAGG	100022821|F|0	0	0.0384615	51:G>T	0.978723	0.978723	0.992754	0.0362319	0.971631	0.035461	0.950355	0.0070922	0.943262	0.0283688	0.0212766	2208.89	46.6362	51	18.59	7.09	4.66	100	0	0	0	0	0	0	0	0	0	0	0	0	0	0	0	0	0	0	2	0	1	0	1	0	0
4597175	100000245|F|0-50:T>A-50:T>A	TGCAGCGTACATCCCCCTGGATGCTAATGCTAAGTTTGCAATGAAAGAATTGCATGAGATCGGAAGAGC	100000245|F|0	0	0.0549451	50:T>A	1	1	1	0.0425532	1	0.0425532	0.957447	0	0.957447	0.0425532	0	16837.4	124.29	50	145.54	57.7	10.36	95.5357	0	0	2	0	0	0	2	2	0	0	0	2	0	2	0	0	0	0	0	0	0	0	0	0	0
4597178	100006572|F|0-33:G>A-33:G>A	TGCAGGCTTTCATTAGTGCATACCAAGCTTTATGGATCAGGGATAGCACTGTGCTGAGCAGCAATTATA	100006572|F|0	0	0.211111	33:G>A	0.992908	0.992908	0.985714	0.185714	0.978723	0.184397	0.822695	0.0141844	0.808511	0.170213	0.0070922	9117.16	667.77	33	75.65	27.72	12.84	97.3214	2	2	2	2	0	2	0	0	0	2	1	0	0	2	2	2	0	0	2	0	2	0	0	0	2
4597178	100006572|F|0-39:G>A-39:G>A	TGCAGGCTTTCATTAGTGCATACCAAGCTTTATGGATCAGGGATAGCACTGTGCTGAGCAGCAATTATA	100006572|F|0	0	0.0898876	39:G>A	0.985816	0.985816	0.992806	0.0899281	0.978723	0.0886525	0.904255	0.0070922	0.897163	0.0815603	0.0141844	9117.16	287.198	39	71.62	27.72	11.49	98.2143	0	0	0	0	0	0	2	2	2	0	-	0	0	0	0	0	0	0	0	0	0	0	0	0	0
4597180	100006200|F|0-11:G>A-11:G>A	TGCAGATAATCGCGCAACACCTCAGCATTATACCTGAGAGCCATTCACTCGGGACCAAATTATAGCTTG	100006200|F|0	0	0.120879	11:G>A	1	1	0.663121	0.592199	0.663121	0.592199	0.744681	0.336879	0.407801	0.255319	0	13049.4	6240.48	11	116.25	35.91	37.37	95.5357	0	0	0	0	2	2	0	0	2	0	0	0	0	2	2	0	0	0	2	2	0	0	0	0	0
4597185	100010580|F|0-26:A>G-26:A>G	TGCAGGAAACTTTCATGTACAGTTCAATTTTGGGGAAGTTTGATGAATAGTCTCAAGAGTCTAGGAAAC	100010580|F|0	0	0.137363	26:A>G	0.975177	0.975177	0.905455	0.283636	0.882979	0.276596	0.79078	0.0921986	0.698582	0.184397	0.0248227	5328.88	667.37	26	45.28	16.7	8.56	100	0	1	0	0	2	0	1	0	0	0	0	0	0	2	0	0	0	0	0	0	0	0	0	0	0
4597191	100003030|F|0-27:C>T-27:C>T	TGCAGATGTCACACATACTACAATGCACGAAAAGGGCACACTGATGCTGACAAGATAGAAACACACACA	100003030|F|0	0	0.0549451	27:C>T	1	1	1	0.0673759	1	0.0673759	0.932624	0	0.932624	0.0673759	0	10859.7	155.758	27	97.19	37.58	8.2	97.3214	0	0	0	2	0	2	0	0	0	0	0	2	0	0	0	0	0	2	0	0	0	0	0	0	0
4597198	100013760|F|0-31:G>A-31:G>A	TGCAGTAAAGGATCTGAGTACTTCGTCCACCGCTGCCTGGTTTCACTCCTGGACTCGAGCTGGAGGTTA	100013760|F|0	0	0.0604396	31:G>A	0.985816	0.985816	1	0.0611511	0.985816	0.0602837	0.925532	0	0.925532	0.0602837	0.0141844	3857.89	112.043	31	32.92	12.38	6.59	98.2143	0	0	2	2	0	0	0	2	0	0	0	0	0	0	0	0	2	0	0	0	0	0	0	0	0
4597199	100006019|F|0-53:G>A-53:G>A	TGCAGAGAAACATCATCTGCTCACAGTTTATCCTGACGGAGTCTGAAACCACAGAGATAAGATAATCTG	100006019|F|0	0	0.010989	53:G>A	1	1	1	0.0177305	1	0.0177305	0.98227	0	0.98227	0.0177305	0	7159.02	17.5486	53	64.47	25.32	3.51	100	0	0	0	0	0	0	0	0	0	0	0	0	0	0	0	0	0	0	0	0	0	0	0	0	0
4597200	100065519|F|0-53:A>T-53:A>T	TGCAGCACTACCATCTGCGCTGCTGTTGAAGTGACTGGATTTGCTGTACTGTAACACAAAGGTATTCAT	100065519|F|0	0	0.021978	53:A>T	1	1	1	0.0248227	1	0.0248227	0.975177	0	0.975177	0.0248227	0	8892.96	31.8891	53	78.8	31.34	4.56	99.1071	0	0	0	0	0	0	0	0	2	0	0	0	0	0	0	0	0	0	0	0	0	0	0	0	0
4597211	100004647|F|0-55:C>T-55:C>T	TGCAGTAGCAACCTTTGTCCTGTGTGAGGCAGCAGAGATACAGCCCTCTGTTCCTCCATGATAGCACAG	100004647|F|0	0	0.021978	55:C>T	1	1	1	0.0319149	1	0.0319149	0.968085	0	0.968085	0.0319149	0	8723	126.975	55	79.43	30.48	14.11	99.1071	0	0	0	0	0	0	2	0	0	0	0	0	0	0	0	0	0	0	0	0	0	0	0	0	0
4597216	100030623|F|0-65:T>C-65:T>C	TGCAGGGTGAGTTGTAGTGGTAATTCGCATCAGGAACTGTATGCATTATTGCTCAAGGGCTCTAGTGAA	100030623|F|0	0	0.05	65:T>C	0.985816	0.985816	0.992806	0.0467626	0.978723	0.0460993	0.946809	0.0070922	0.939716	0.0390071	0.0141844	736.256	18.4415	65	6.59	2.54	1.42	98.2143	0	0	0	0	0	0	0	2	0	0	0	0	0	0	0	0	0	0	0	0	2	0	0	0	0
4597218	100006642|F|0-57:G>A-57:G>A	TGCAGCTGTCACATGACGACCAGCCTGAAGTCTCACCTGGAACTGAATTTATTTACCGTCTTGATCACA	100006642|F|0	0	0.0224719	57:G>A	0.98227	0.98227	0.98556	0.148014	0.968085	0.14539	0.851064	0.0141844	0.836879	0.131206	0.0177305	10244.4	533.861	57	85.86	32.23	13.02	99.1071	0	0	0	0	0	0	0	2	0	0	0	0	0	0	0	0	0	0	0	0	0	0	0	0	0
4597218	100006642|F|0-55:C>T-55:C>T	TGCAGCTGTCACATGACGACCAGCCTGAAGTCTCACCTGGAACTGAATTTATTTACCGTCTTGATCACA	100006642|F|0	0	0.111111	55:C>T	0.971631	0.971631	0.99635	0.0875912	0.968085	0.0851064	0.890071	0.0035461	0.886525	0.0815603	0.0283688	10244.4	312.982	55	86.29	32.23	13.04	97.3214	0	0	0	2	2	2	0	0	0	2	0	0	0	0	0	0	0	0	2	0	0	0	0	0	0
4597221	100004017|F|0-28:C>T-28:C>T	TGCAGCCACTTTGCCATTCAGTAATGACCGACTAAGTGCTGATTTGGAATTGATGAGTCACAGCCAGCA	100004017|F|0	1	0.0384615	28:C>T	1	1	1	0.0602837	1	0.0602837	0.939716	0	0.939716	0.0602837	0	13646.8	61.573	28	120.5	47.55	3.62	97.3214	2	0	0	0	0	0	0	2	0	0	0	0	0	0	0	0	0	0	0	0	0	0	0	0	0
4597221	100004017|F|0-29:G>A-29:G>A	TGCAGCCACTTTGCCATTCAGTAATGACCGACTAAGTGCTGATTTGGAATTGATGAGTCACAGCCAGCA	100004017|F|0	0	0.0384615	29:G>A	1	1	1	0.0992908	1	0.0992908	0.900709	0	0.900709	0.0992908	0	13646.8	146.548	29	120.94	47.55	5.23	95.5357	0	0	0	0	0	0	0	0	0	0	0	0	0	0	0	0	0	0	0	0	0	0	2	0	0
4597227	100007075|F|0-46:C>T-46:C>T	TGCAGCTTTACAATACTGCTTGACTAGCAACAGACAAGAAAACAACCATAGACCGCAGAATAAAGGTTT	100007075|F|0	1	0.032967	46:C>T	0.985816	0.985816	1	0.0359712	0.985816	0.035461	0.950355	0	0.950355	0.035461	0.0141844	6637.71	39.2703	46	60.74	23.52	3.93	98.2143	0	0	0	0	2	0	0	0	0	0	0	0	0	0	0	2	0	0	0	0	0	0	0	0	0
4597227	100007075|F|0-54:G>A-54:G>A	TGCAGCTTTACAATACTGCTTGACTAGCAACAGACAAGAAAACAACCATAGACCGCAGAATAAAGGTTT	100007075|F|0	0	0.021978	54:G>A	0.989362	0.989362	0.996416	0.0573477	0.985816	0.0567376	0.93617	0.0035461	0.932624	0.0531915	0.0106383	6637.71	60.1833	54	60.66	23.52	3.76	96.4286	0	0	0	2	0	0	0	0	0	0	0	0	0	0	0	0	0	0	0	0	0	0	0	0	0
4597231	100008101|F|0-53:C>T-53:C>T	TGCAGGGACCCAGTTTTAGCATGTGTGTGCTTGCGTACTGAAACTATCATATGCACCGAAACAAAGATG	100008101|F|0	0	0.0494505	53:C>T	0.996454	0.996454	1	0.0462633	0.996454	0.0460993	0.950355	0	0.950355	0.0460993	0.0035461	5842.25	120.015	53	52.28	20.13	9.23	99.1071	0	0	0	0	0	0	2	0	0	2	0	0	0	0	0	0	0	0	0	0	0	0	0	0	0
4597232	100008770|F|0-22:A>G-22:A>G	TGCAGGCACAGAAAGCTGTGTTATGAATGGAAGCATGAGATCGGAAGAGCGGTTCAGCAGGAATGCCGA	100008770|F|0	0	0.175824	22:A>G	0.992908	0.992908	0.992857	0.153571	0.985816	0.152482	0.847518	0.0070922	0.840426	0.14539	0.0070922	14478.8	836.238	22	124.45	46.55	19.45	94.6429	0	0	0	0	0	2	0	2	0	0	2	0	0	0	0	2	0	0	2	0	0	0	0	2	2
4597237	100020383|F|0-29:T>A-29:T>A	TGCAGCGAGCCGACTGTTACCCGTCTCTCTCTCCCCCTCCTTCAGCATGAGATCGGAAGAGCGGTTCAG	100020383|F|0	0	0.346154	29:T>A	0.950355	0.950355	0.899254	0.522388	0.85461	0.496454	0.549645	0.0957447	0.453901	0.400709	0.0496454	7336.26	2464.73	29	64.96	18.53	17.61	96.4286	2	2	0	2	0	2	2	2	2	2	2	2	0	1	2	2	2	0	2	0	2	0	0	0	2
4597239	100022280|F|0-48:A>G-48:A>G	TGCAGAGGGGGTCTCTTACTTTGTGCCATCAGTGCCTTCACATGCAGAATGAAAGGCAAGCTGTTTGAG	100022280|F|0	0	0.466292	48:A>G	0.957447	0.957447	0.618519	0.744444	0.592199	0.712766	0.609929	0.365248	0.244681	0.347518	0.0425532	2036.16	910.104	48	18.53	6.66	4.53	98.2143	0	0	0	0	0	0	2	0	2	0	0	0	0	1	2	1	0	1	2	2	1	2	2	2	0
4597241	100052659|F|0-64:A>G-64:A>G	TGCAGTGCCCTGGTAGGAATGAGGTGAGCTGCTTGGAGTGGATATGGCACATTCTTGGCACGACACGGC	100052659|F|0	0	0.324176	64:A>G	0.978723	0.978723	0.894928	0.268116	0.875887	0.262411	0.819149	0.102837	0.716312	0.159574	0.0212766	810.481	152.696	64	6.87	2.47	2.06	98.2143	0	0	0	0	1	2	0	0	2	2	2	0	0	2	0	1	0	0	2	2	1	0	0	0	0
4597249	100008818|F|0-38:C>T-38:C>T	TGCAGGCATGTATGTCTTTTTGCCTTCCATGCACAGCACGTTTTATTTGTTGTCTTCTCACATTTATCA	100008818|F|0	0	0.203297	38:C>T	1	1	0.971631	0.173759	0.971631	0.173759	0.85461	0.0283688	0.826241	0.14539	0	8393.8	637.333	38	67.67	25.56	13.01	97.3214	2	0	0	0	0	0	0	2	1	2	0	0	0	0	0	1	0	2	0	0	0	2	2	0	1
4597250	100019873|F|0-35:C>G-35:C>G	TGCAGAGAGCCTCATAAATCCTTCTCTCTTGTGTTCTCTAACTGACCTGGACTAACTTTTTTGTGGTGT	100019873|F|0	0	0.0274725	35:C>G	1	1	1	0.0212766	1	0.0212766	0.978723	0	0.978723	0.0212766	0	9944.35	53.0211	35	88.03	34.67	8.84	100	2	0	0	0	0	0	0	0	0	0	0	0	0	0	0	0	0	0	0	0	0	0	0	0	0
4597262	100023249|F|0-52:G>A-52:G>A	TGCAGAATATAAATATAGACCTGGAAATGTGCACAATATGTCCCCTTTAATGGCAAAACTGGACAACAG	100023249|F|0	0	0.104396	52:G>A	1	1	0.992908	0.0886525	0.992908	0.0886525	0.91844	0.0070922	0.911348	0.0815603	0	1103.31	45.9937	52	9.87	3.78	1.84	100	0	0	0	0	2	1	0	0	0	0	0	2	0	2	0	2	0	0	2	0	0	0	2	0	0
4597264	100016443|F|0-37:C>T-37:C>T	TGCAGCACAGAGCAGCAGAGACAGGGACAGCTGACACCGTCGAACCTCACATACAAGCAGAAGCACATC	100016443|F|0	0	0.0164835	37:C>T	0.975177	0.975177	0.985455	0.0654545	0.960993	0.0638298	0.925532	0.0141844	0.911348	0.0496454	0.0248227	2936.49	98.9328	37	25.05	9.43	5.5	100	0	0	0	0	0	2	0	0	0	2	0	0	0	0	0	0	0	0	0	0	0	0	2	0	0
4597265	100011334|F|0-40:T>C-40:T>C	TGCAGCCAATGAAAATAAGGCCAAGAAAGCTCTGGGAAGATTGCCTGCTATTGTGCAGCTGGCTTACAC	100011334|F|0	1	0.0384615	40:T>C	1	1	1	0.0283688	1	0.0283688	0.971631	0	0.971631	0.0283688	0	3868.59	39.3347	40	34.74	13.33	4.92	99.1071	0	0	0	0	0	0	0	0	0	0	2	0	0	0	0	0	0	0	0	0	0	0	2	0	0
4597265	100011334|F|0-68:C>T-68:C>T	TGCAGCCAATGAAAATAAGGCCAAGAAAGCTCTGGGAAGATTGCCTGCTATTGTGCAGCTGGCTTACAC	100011334|F|0	0	0.021978	68:C>T	1	1	1	0.0283688	1	0.0283688	0.971631	0	0.971631	0.0283688	0	3868.59	31.5655	68	34.64	13.33	3.95	99.1071	0	0	0	0	0	0	0	0	0	0	0	0	0	0	0	0	0	0	0	0	0	0	0	0	0
4597268	100009845|F|0-10:A>C-10:A>C	TGCAGGGAGAACATGCACATATTGTATCCGAGCGACTGTGTATGTGTGTCTGTGTCAATTAGGGTCCAA	100009845|F|0	0	0.168605	10:A>C	0.950355	0.950355	0.656716	0.432836	0.624113	0.411348	0.865248	0.326241	0.539007	0.0851064	0.0496454	9845.97	3335.14	10	85.32	32.14	28.75	96.4286	2	0	0	0	2	0	0	0	0	0	0	0	0	0	0	2	0	0	2	0	0	0	0	0	0
4597270	100009247|F|0-51:C>T-51:C>T	TGCAGATGCGGAGTAAGCGAGATGCTGTGGTTATTTGATGTGACTGCATAGCTTAAGTGGCCTATGATT	100009247|F|0	0	0.0944444	51:C>T	0.985816	0.985816	1	0.0899281	0.985816	0.0886525	0.897163	0	0.897163	0.0886525	0.0141844	5259.22	146.399	51	44.2	16.89	5.86	100	0	2	0	0	2	0	0	2	0	0	0	0	0	0	0	0	0	2	0	0	2	0	0	0	0
4597275	100029423|F|0-54:A>G-54:A>G	TGCAGATTTAATTAATCAGTTTTCACCACCAGATAAGTGGCAGATGGAAAAGGGAAGAAATATCTTGGC	100029423|F|0	0	0.379121	54:A>G	0.989362	0.989362	0.913978	0.311828	0.904255	0.308511	0.765957	0.0851064	0.680851	0.223404	0.0106383	827.588	172.885	54	7.52	2.57	1.99	96.4286	2	0	2	2	2	0	2	0	2	2	2	1	0	2	2	2	2	1	1	1	1	0	0	2	0
4597276	100006425|F|0-10:C>T-10:C>T	TGCAGACCCACGGAAGACTGAGCCTTGTGCAATGACAGCAGTGGCATGAGATCGGAAGAGCGGTTCAGC	100006425|F|0	0	0.0494505	10:C>T	1	1	1	0.0638298	1	0.0638298	0.93617	0	0.93617	0.0638298	0	13518.4	83.3212	10	119.39	47.1	4.63	96.4286	2	0	0	2	0	0	0	0	0	2	0	0	0	0	0	0	2	0	0	0	2	0	0	0	0
4597277	100067201|F|0-31:T>C-31:T>C	TGCAGTCAGCGTCCTGTTGCTCAAATTAGCGTGCATGAGATCGGAAGAGCGGTTCAGCAGGAATGCCGA	100067201|F|0	0	0.10989	31:T>C	1	1	0.131206	0.992908	0.131206	0.992908	0.875887	0.868794	0.0070922	0.124113	0	12620.8	12232.1	31	110.17	7.29	43.69	93.75	2	1	1	1	2	2	1	1	1	1	1	1	2	0	1	1	1	1	1	1	1	1	1	2	1
4597282	100007172|F|0-42:A>T-42:A>T	TGCAGAAACAAGTCCTCTGCAAGTGTAGTTTAACTAGAAGAGAGCCAAGTTGAAAATATTGTGTTTGGG	100007172|F|0	0	0.17033	42:A>T	0.996454	0.996454	0.932384	0.384342	0.929078	0.382979	0.680851	0.0673759	0.613475	0.315603	0.0035461	9397.03	2073.26	42	79.4	26.07	19.2	96.4286	0	0	0	0	0	0	0	2	2	2	2	0	0	0	0	0	2	2	2	2	2	0	2	0	0
4597292	100025998|F|0-25:G>A-25:G>A	TGCAGATTATATATTAACAGGACTTGTCAGAGATTGACTCAGCAGGCAAATTAACCTTAAATCTCTCCA	100025998|F|0	0	0.0714286	25:G>A	0.98227	0.98227	0.99639	0.0541516	0.978723	0.0531915	0.932624	0.0035461	0.929078	0.0496454	0.0177305	866.295	19.9185	25	7.63	3.01	1.33	98.2143	2	2	0	0	2	0	0	0	0	0	0	0	0	0	0	0	2	0	0	2	0	0	0	0	0
4597292	100025998|F|0-6:T>A-6:T>A	TGCAGATTATATATTAACAGGACTTGTCAGAGATTGACTCAGCAGGCAAATTAACCTTAAATCTCTCCA	100025998|F|0	0	0.05	6:T>A	0.978723	0.978723	1	0.0326087	0.978723	0.0319149	0.946809	0	0.946809	0.0319149	0.0212766	866.295	14.2607	6	7.56	3.01	1.58	100	0	0	0	0	0	0	2	0	0	0	0	0	0	0	0	0	0	0	0	0	2	0	0	0	2
4597293	100004383|F|0-52:G>C-52:G>C	TGCAGTGTACACTGTTGTCCACACGAGGATAGTAAATAGCAAGGATTTGCAGGTAAACACATGACATGG	100004383|F|0	0	0.357143	52:G>C	0.996454	0.996454	0.718861	0.516014	0.716312	0.514184	0.762411	0.280142	0.48227	0.234043	0.0035461	13256.5	4198.69	52	120.27	44.21	28.96	98.2143	2	2	0	0	0	2	2	2	2	0	2	0	0	0	1	0	2	0	2	2	1	2	1	0	2
4597294	100002654|F|0-51:T>C-51:T>C	TGCAGAGCTGCTAGAGCGACCATATTATTCATAACATTGTGTGCATATGAGTGTGTGCATGAGATCGGA	100002654|F|0	0	0.0444444	51:T>C	0.989362	0.989362	0.985663	0.164875	0.975177	0.163121	0.840426	0.0141844	0.826241	0.148936	0.0106383	11962.4	553.641	51	108.23	41.35	12.04	94.6429	0	0	0	0	2	2	0	2	0	0	0	2	0	0	0	0	0	0	0	2	0	0	0	0	0
4597295	100017513|F|0-29:C>T-29:C>T	TGCAGGAAATACTTTGTCCTGTTAAACTACGCATTTTTGTTAAGCTTTGTCTTTTGAGCCATCACTCTG	100017513|F|0	0	0.247191	29:C>T	0.989362	0.989362	0.924731	0.333333	0.914894	0.329787	0.734043	0.0744681	0.659574	0.255319	0.0106383	2369.73	464.523	29	20.88	7.01	4.99	97.3214	2	0	0	0	2	2	1	0	2	0	0	1	2	0	0	2	0	1	0	0	0	2	0	0	2
4597297	100009223|F|0-8:G>A-8:G>A	TGCAGCACGGGTTCTTACGTCACTGTAATTTGGTTTTGTCCATATCTGGAGGTTCTGGTTTGGCTTCGG	100009223|F|0	0	0.159341	8:G>A	0.989362	0.989362	0.763441	0.422939	0.755319	0.41844	0.804965	0.234043	0.570922	0.184397	0.0106383	10894	2967.28	8	95.69	35	25.15	93.75	0	2	0	0	0	2	0	2	0	0	2	0	0	0	2	0	0	0	2	2	2	2	0	0	2
4597299	100005579|F|0-60:C>T-60:C>T	TGCAGGTGCTGTCTGGGTCACCAGGTAACGAAAATAACCATTTTTCAGTGGAATAACTTGCAGGTTTCA	100005579|F|0	0	0.045977	60:C>T	0.978723	0.978723	0.75	0.297101	0.734043	0.29078	0.932624	0.244681	0.687943	0.0460993	0.0212766	10729.4	2077.48	60	88.4	36.69	25.34	98.2143	2	0	2	0	2	0	0	0	0	0	0	0	-	0	0	0	0	0	0	1	0	0	0	0	0
4597301	100003115|F|0-5:C>T-5:C>T	TGCAGCGGTGATTGACGCGTCCTTGTTCTCTGGTTTACATTAGATGTGAAAATAATTGGCACCTGTATT	100003115|F|0	0	0.0164835	5:C>T	1	1	1	0.0567376	1	0.0567376	0.943262	0	0.943262	0.0567376	0	10720.4	55.5091	5	95.04	37.46	3.47	97.3214	0	0	0	0	0	0	0	0	0	2	0	0	0	0	0	0	0	0	0	0	0	0	0	0	0
4597323	100032931|F|0-26:T>C-26:T>C	TGCAGGTAGCAAAAGGACTCCCTCAGTTCCAAGATCAGTTTTCTAGATGAGCATTGCCCCTAGGCTGTC	100032931|F|0	0	0.377907	26:T>C	0.968085	0.968085	0.919414	0.227106	0.890071	0.219858	0.826241	0.0780142	0.748227	0.141844	0.0319149	627.119	96.273	26	5.89	2.11	1.55	98.2143	0	2	0	2	1	0	0	0	2	1	0	1	2	2	2	0	0	0	1	2	0	2	2	1	1
4597325	100000098|F|0-7:T>G-7:T>G	TGCAGTTTTGTGTAGTGACAAGAATCTGGCAATACATGATAAGAGTTGGCACAGTAACACCAAAGCATG	100000098|F|0	0	0.0934066	7:T>G	1	1	0.996454	0.070922	0.996454	0.070922	0.932624	0.0035461	0.929078	0.0673759	0	18161.7	429.376	7	163.08	62.74	21.47	100	0	0	0	0	0	0	0	0	0	0	0	0	0	0	0	0	0	0	0	0	0	0	0	0	0
4597331	100017714|F|0-30:A>G-30:A>G	TGCAGGACTTGGTCTTGGATCACAAACAGCATCCAGTCTGAAGCACTGCCAAATACTGGTCAGTAATCA	100017714|F|0	0	0.241758	30:A>G	0.992908	0.992908	0.967857	0.157143	0.960993	0.156028	0.868794	0.0319149	0.836879	0.124113	0.0070922	2161.82	219.404	30	19.2	6.93	4.99	98.2143	2	0	2	2	2	2	2	0	0	1	1	0	0	1	0	2	1	0	0	0	2	0	2	1	0
4597332	100008168|F|0-13:T>C-13:T>C	TGCAGTGCCCAGTTTGACTCTCTCTCTTTCTTTCTTCCTGTACCGATTTCCCTCTATCTCTCATGATGA	100008168|F|0	0	0.164835	13:T>C	0.985816	0.985816	0.982014	0.122302	0.968085	0.120567	0.882979	0.0177305	0.865248	0.102837	0.0141844	6014.31	389.772	13	54.93	20.31	11.46	99.1071	0	0	0	0	0	0	2	0	2	0	0	2	0	0	2	0	0	0	0	2	0	1	0	2	0
4597332	100008168|F|0-52:T>C-52:T>C	TGCAGTGCCCAGTTTGACTCTCTCTCTTTCTTTCTTCCTGTACCGATTTCCCTCTATCTCTCATGATGA	100008168|F|0	0	0.0229885	52:T>C	0.971631	0.971631	0.99635	0.0912409	0.968085	0.0886525	0.886525	0.0035461	0.882979	0.0851064	0.0283688	6014.31	58.8868	52	51.21	20.31	2.36	95.5357	0	0	0	2	0	0	2	0	0	0	0	0	0	2	0	0	0	0	0	0	0	-	0	0	0
4597344	100013079|F|0-21:C>T-21:C>T	TGCAGGCTTGATGCCTCCTCACCCCCACCATCAACAGGGTCAAGGTCAACAGATGGCCATGGGTCACCC	100013079|F|0	1	0.10989	21:C>T	1	1	1	0.0921986	1	0.0921986	0.907801	0	0.907801	0.0921986	0	7954.77	289.904	21	70.22	26.49	11.15	99.1071	0	2	0	0	0	0	2	2	0	0	2	0	0	0	0	0	0	0	0	0	0	0	0	0	0
4597344	100013079|F|0-48:A>G-48:A>G	TGCAGGCTTGATGCCTCCTCACCCCCACCATCAACAGGGTCAAGGTCAACAGATGGCCATGGGTCACCC	100013079|F|0	0	0.0494505	48:A>G	1	1	1	0.117021	1	0.117021	0.882979	0	0.882979	0.117021	0	7954.77	132.741	48	67.84	26.49	4.02	93.75	2	0	0	0	2	2	0	2	0	0	2	0	0	0	0	0	0	0	0	0	0	0	0	0	0
4597357	100021624|F|0-17:A>T-17:A>T	TGCAGTGCAGAACTTTTACATATAAATGAATGTCTGTTACATTTAAGCCCTTGTCAAACGAGTTCATGC	100021624|F|0	1	0.0611111	17:A>T	0.960993	0.960993	0.99631	0.0516605	0.957447	0.0496454	0.914894	0.0035461	0.911348	0.0460993	0.0390071	1240.99	37.8186	17	11.85	4.42	2.7	100	0	0	0	0	0	0	0	0	0	0	0	-	0	1	0	0	0	0	0	0	0	0	0	0	0
4597357	100021624|F|0-17:A>G-17:A>G	TGCAGTGCAGAACTTTTACATATAAATGAATGTCTGTTACATTTAAGCCCTTGTCAAACGAGTTCATGC	100021624|F|0	0	0.0166667	17:A>G	0.960993	0.960993	0.99631	0.00738007	0.957447	0.0070922	0.957447	0.0035461	0.953901	0.0035461	0.0390071	1240.99	9.3291	17	11.55	4.42	4.66	100	0	0	0	0	0	0	0	0	0	0	0	1	0	-	0	0	0	0	0	2	0	0	0	0	0
4597359	100001308|F|0-13:A>G-13:A>G	TGCAGCAGTGAGCATGGACACGGACTTCTTCGAGCCAAAAGATCTAGCTGGAAAAACAGCATGAGATCG	100001308|F|0	1	0.192308	13:A>G	0.992908	0.992908	1	0.157143	0.992908	0.156028	0.836879	0	0.836879	0.156028	0.0070922	14853.7	577.041	13	125.23	47.02	13.11	93.75	0	2	0	2	0	0	0	0	0	0	0	2	0	2	0	0	2	2	2	0	2	0	0	0	0
4597359	100001308|F|0-54:A>G-54:A>G	TGCAGCAGTGAGCATGGACACGGACTTCTTCGAGCCAAAAGATCTAGCTGGAAAAACAGCATGAGATCG	100001308|F|0	0	0.0164835	54:A>G	1	1	0.992908	0.166667	0.992908	0.166667	0.840426	0.0070922	0.833333	0.159574	0	14853.7	941.495	54	124.31	47.02	20.03	95.5357	0	0	0	0	0	0	0	0	0	0	0	0	0	0	0	0	0	0	0	0	0	0	0	0	0
4597367	100013431|F|0-68:C>T-68:C>T	TGCAGGTACTCACTCACCTCCCCTCTGTGTTCAGAAACATTGTTACAAAAGAGCCTGTTCACATTATGC	100013431|F|0	0	0.0164835	68:C>T	1	1	1	0.0248227	1	0.0248227	0.975177	0	0.975177	0.0248227	0	3064.28	31.2914	68	27.57	10.76	4.47	100	0	0	0	0	0	0	0	0	0	0	0	0	0	0	0	0	0	2	0	0	0	0	0	0	0
4597370	100003368|F|0-55:G>A-55:G>A	TGCAGGTGACTGTAGTTTCCTAGCAGCCTCTGCTGCACCATGATCAAGTCCACCGGTTGGCTGTCCACA	100003368|F|0	1	0.0274725	55:G>A	1	1	1	0.0425532	1	0.0425532	0.957447	0	0.957447	0.0425532	0	10349.6	28.9537	55	90.6	35.82	2.41	100	2	0	0	0	0	0	0	0	0	0	0	0	0	0	0	0	0	0	0	0	0	2	2	0	0
4597370	100003368|F|0-53:C>T-53:C>T	TGCAGGTGACTGTAGTTTCCTAGCAGCCTCTGCTGCACCATGATCAAGTCCACCGGTTGGCTGTCCACA	100003368|F|0	0	0.010989	53:C>T	1	1	1	0.035461	1	0.035461	0.964539	0	0.964539	0.035461	0	10349.6	126.263	53	91.29	35.82	12.63	99.1071	0	0	0	0	0	0	0	0	0	0	0	0	0	0	0	0	0	0	0	0	2	0	0	0	0
4597374	100026577|F|0-45:G>C-45:G>C	TGCAGCTTGTGGTGCTGGAAGATGAGCACAGAACCACCTTCTTTTGAAATCCCACAGTTGTACGCTATA	100026577|F|0	1	0.11236	45:G>C	0.992908	0.992908	1	0.0785714	0.992908	0.0780142	0.914894	0	0.914894	0.0780142	0.0070922	926.86	19.7996	45	8.06	3.15	0.9	96.4286	2	2	0	0	2	0	2	0	0	0	0	0	0	0	0	0	0	0	2	0	2	0	0	0	0
4597374	100026577|F|0-63:G>A-63:G>A	TGCAGCTTGTGGTGCTGGAAGATGAGCACAGAACCACCTTCTTTTGAAATCCCACAGTTGTACGCTATA	100026577|F|0	0	0.0955056	63:G>A	0.992908	0.992908	1	0.0964286	0.992908	0.0957447	0.897163	0	0.897163	0.0957447	0.0070922	926.86	25.983	63	8.14	3.15	0.96	99.1071	0	0	0	0	0	0	0	0	0	0	0	0	2	0	0	2	0	0	0	0	2	0	0	0	0
4597376	100008275|F|0-28:A>G-28:A>G	TGCAGCAGGCCTAGGATCAATTTTTAGAAAGATACTGAATCAATGTCACAGCAGAAAAACTAAATGCAT	100008275|F|0	0	0.032967	28:A>G	1	1	1	0.0319149	1	0.0319149	0.968085	0	0.968085	0.0319149	0	5730.04	18.4663	28	50.65	20.09	2.05	98.2143	0	0	0	2	0	0	0	0	0	0	0	0	0	0	0	0	0	0	0	0	0	0	0	0	0
4597377	100030122|F|0-32:C>T-32:C>T	TGCAGTCATTTAACGTTGCTGCCACAGAGTACCGCTGTTACCTTCATTACAGATTGACCTGTGATTGAT	100030122|F|0	0	0.0114943	32:C>T	0.975177	0.975177	1	0.0363636	0.975177	0.035461	0.939716	0	0.939716	0.035461	0.0248227	809.691	15.1065	32	6.79	2.62	1.51	100	0	0	0	0	0	2	0	0	0	0	0	0	0	0	0	0	0	0	0	0	0	0	2	0	0
4597377	100030122|F|0-16:T>A-16:T>A	TGCAGTCATTTAACGTTGCTGCCACAGAGTACCGCTGTTACCTTCATTACAGATTGACCTGTGATTGAT	100030122|F|0	0	0.197802	16:T>A	0.989362	0.989362	0.985663	0.164875	0.975177	0.163121	0.840426	0.0141844	0.826241	0.148936	0.0106383	809.691	74.7985	16	7.43	2.62	1.63	98.2143	0	2	2	2	0	0	2	2	0	0	0	0	2	0	0	0	0	2	0	0	0	2	0	0	0
4597383	100012730|F|0-49:C>T-49:C>T	TGCAGGTTCATCGCCATCAGTTCATGGGAAACCAGGTCATGAAGATGTTCGCTCCAAAGGATGATGAGG	100012730|F|0	0	0.021978	49:C>T	1	1	1	0.0177305	1	0.0177305	0.98227	0	0.98227	0.0177305	0	3248.13	18.619	49	29.44	11.42	3.72	99.1071	2	0	0	0	0	0	0	0	0	0	0	0	0	0	0	2	0	0	0	0	0	0	0	0	0
4597385	100011713|F|0-5:T>C-5:T>C	TGCAGTTGCCTTGGAAGCTTAGGGAAATATCAGCTGTATCAGTACCATCTACATCTTTTATTGTAAGAA	100011713|F|0	0	0.0164835	5:T>C	1	1	1	0.0177305	1	0.0177305	0.98227	0	0.98227	0.0177305	0	3588.42	21.8631	5	32.23	12.42	4.37	99.1071	0	0	0	0	0	0	0	0	0	0	0	0	0	0	0	0	0	0	0	0	0	0	0	0	0
4597396	100012056|F|0-65:T>C-65:T>C	TGCAGCCACACAGCTGCAAAGAGGGAAGTGGACAGAGGTCAGGACAGGGTTTGAGGCGTTTTACCTAAT	100012056|F|0	0	0.0274725	65:T>C	1	1	1	0.0283688	1	0.0283688	0.971631	0	0.971631	0.0283688	0	3738.44	7.26586	65	33.51	13.23	0.91	99.1071	0	0	0	2	0	0	0	0	0	0	0	0	0	0	0	0	0	0	0	0	0	0	0	0	0
4597405	100021718|F|0-13:A>G-13:A>G	TGCAGTCCACACAAAGCCTCCTCACTGGTCTCCTAATGGTGAAAATCAAAATCATCAAATTCAACTCTA	100021718|F|0	0	0.0384615	13:A>G	0.968085	0.968085	0.992674	0.021978	0.960993	0.0212766	0.953901	0.0070922	0.946809	0.0141844	0.0319149	1320.6	17.0243	13	11.61	4.4	2.84	100	0	0	0	0	0	0	0	0	0	0	0	0	0	0	0	2	0	0	0	0	0	0	0	0	0
4597408	100019387|F|0-8:A>G-8:A>G	TGCAGTCCATTGTTAGGAGATATACAAGTGCCAAATCTCCCCCGCCCGACCCCCACGTGACTGTATGCT	100019387|F|0	0	0.010989	8:A>G	0.992908	0.992908	0.975	0.15	0.968085	0.148936	0.868794	0.0248227	0.843972	0.124113	0.0070922	3862.75	224.874	8	32.63	12.07	5.35	99.1071	0	0	0	0	0	0	0	0	0	0	0	0	0	0	0	0	2	0	0	0	0	0	0	0	0
4597410	100005132|F|0-35:A>G-35:A>G	TGCAGTGAGTAAATTGATATCTGTGCTGTAGACTTAATGTCAGTCTTGTTTTCCCATTGACAGACAGCT	100005132|F|0	0	0.0164835	35:A>G	1	1	1	0.0106383	1	0.0106383	0.989362	0	0.989362	0.0106383	0	7983.67	20.5194	35	71.61	28.07	6.84	100	0	0	0	0	0	0	0	0	0	0	0	0	0	0	0	0	0	0	0	0	0	0	0	0	0
4597411	100021350|F|0-37:C>T-37:C>T	TGCAGCTGGTTTCTTCTCACTGACTCTCCAGGCCTGCCCTGCCTCTTCTTTGTTGGTGGTTTGGTGAGG	100021350|F|0	0	0.0164835	37:C>T	1	1	1	0.0141844	1	0.0141844	0.985816	0	0.985816	0.0141844	0	8657.73	32.432	37	76.94	30.51	8.11	100	0	0	0	0	0	0	0	0	0	0	0	0	0	0	0	0	0	0	0	0	0	0	0	0	2
4597417	100010698|F|0-6:G>T-6:G>T	TGCAGGGTAGCAGCACAGTGAACAGTCCTTGTCCCCAAGCAAAAAGCCAACCTCTGCTGATGAAAGCTA	100010698|F|0	0	0.28022	6:G>T	1	1	0.971631	0.195035	0.971631	0.195035	0.833333	0.0283688	0.804965	0.166667	0	4968.51	674.941	6	44.07	15.45	12.27	100	0	2	0	0	0	2	2	0	2	2	0	2	2	0	1	2	2	2	2	2	0	0	0	2	1
4597420	100009897|F|0-16:C>T-16:C>T	TGCAGATTTCTACCAACGTGACCCGCATCGAGGACGCCAACCAGAAAGCCAAAAACCTTATGAAATGAT	100009897|F|0	0	0.0824176	16:C>T	1	1	0.996454	0.0638298	0.996454	0.0638298	0.939716	0.0035461	0.93617	0.0602837	0	4816.62	143.423	16	42.05	15.99	7.97	100	0	0	0	0	0	0	2	2	0	2	0	0	0	0	0	0	0	0	0	0	1	0	0	0	0
4597421	100022585|F|0-41:C>T-41:C>T	TGCAGTAATTCTACATGTAGTTTATGCTAGCATCTGATTATCTGCATGATTAATTTAACCTGCATTATT	100022585|F|0	0	0.247126	41:C>T	0.98227	0.98227	0.718412	0.476534	0.705674	0.468085	0.79078	0.276596	0.514184	0.191489	0.0177305	1797.55	736.674	41	16.49	5.2	5.58	99.1071	0	0	0	0	0	1	0	0	-	0	0	2	0	0	1	0	0	0	0	2	0	0	0	2	0
4597425	100012637|F|0-17:C>G-17:C>G	TGCAGCCACACTAGCAGCTATGTTAGGTTGTATTTAGGCTCGGCATGAGATCGGAAGAGCGGTTCAGCA	100012637|F|0	0	0.181319	17:C>G	0.964539	0.964539	0.981618	0.113971	0.946809	0.109929	0.87234	0.0177305	0.85461	0.0921986	0.035461	13877.9	536.295	17	108.01	41.29	17.3	100	2	1	2	2	0	2	0	0	0	0	0	0	0	0	2	2	0	0	0	0	1	0	0	0	0
4597429	100014400|F|0-29:G>A-29:G>A	TGCAGCTGACACGTTCATACATATGGCACGTATTGGGAGAGCACTGGAAGCCTCTAATTTGACTGGAGA	100014400|F|0	0	0.0549451	29:G>A	1	1	1	0.0531915	1	0.0531915	0.946809	0	0.946809	0.0531915	0	2763.7	49.5431	29	24.84	9.55	3.3	100	0	0	2	0	0	0	2	2	0	0	0	0	0	0	0	0	0	0	0	0	0	0	0	0	0
4597431	100008622|F|0-49:A>G-49:A>G	TGCAGATGTGCAAGACAGTCCTGATATTCAAACAGGAGAGACAGACAAGAAGAAATTTTATATTTGACA	100008622|F|0	0	0.0388889	49:A>G	0.992908	0.992908	0.821429	0.357143	0.815603	0.35461	0.815603	0.177305	0.638298	0.177305	0.0070922	6801.36	1579.17	49	60.22	21.39	15.79	100	0	0	2	0	0	0	0	0	0	0	0	0	0	0	0	0	0	0	0	0	2	0	0	0	0
4597432	100006141|F|0-15:G>A-15:G>A	TGCAGCTGCTCCACTGAAGGCCCGTTGGTGCTACCTTCTTTGTTTGCTCCTGTGTAATCTGAGCGTGTC	100006141|F|0	0	0.0384615	15:G>A	1	1	1	0.0425532	1	0.0425532	0.957447	0	0.957447	0.0425532	0	7951.04	127.136	15	70.11	27.13	10.59	99.1071	0	0	0	0	0	0	0	2	0	0	0	0	0	2	0	0	0	0	0	2	0	0	0	0	0
4597433	100031101|F|0-64:G>A-64:G>A	TGCAGGAACTCTGACCTTCACAATCTAACCGAGCAGGAAAAGCCAATGATGTGTACAAGGCCCCGCTCG	100031101|F|0	0	0.0505618	64:G>A	0.98227	0.98227	0.99278	0.0361011	0.975177	0.035461	0.953901	0.0070922	0.946809	0.0283688	0.0177305	922.369	16.5356	64	8.57	3.29	1.65	100	0	0	2	2	0	0	0	0	0	0	0	0	0	0	0	0	0	0	0	-	0	0	1	0	0
4597443	100030120|F|0-43:C>T-43:C>T	TGCAGAAAGTTGACCACTGGACTCTCTCTGAAGCCTCATTATACCCTTCTCACTGAAGACAGGTGATAG	100030120|F|0	0	0.0384615	43:C>T	0.989362	0.989362	1	0.0286738	0.989362	0.0283688	0.960993	0	0.960993	0.0283688	0.0106383	764.026	10.6735	43	6.9	2.7	1.33	99.1071	0	0	0	0	0	0	0	0	0	0	0	0	0	2	0	0	0	0	0	0	0	0	0	0	0
4597444	100016981|F|0-13:G>T-13:G>T	TGCAGTTACCCAAGTAAGGGTAGCGTTTCTCTAATGCTGCATGAGAAATATCAAATAAGCCTATTTTTC	100016981|F|0	0	0.28022	13:G>T	0.996454	0.996454	0.960854	0.202847	0.957447	0.202128	0.833333	0.0390071	0.794326	0.163121	0.0035461	2478.3	330.215	13	22.32	7.79	5.79	99.1071	0	2	2	0	2	2	0	2	0	2	0	1	1	2	0	2	0	2	0	0	2	0	0	0	0
4597445	100020371|F|0-59:C>T-59:C>T	TGCAGCTCAGGTGAGTAACACTACCTCCCAATGGTGCATCCTATCATTTGGGGCCCCCCCTTGCTGAGC	100020371|F|0	0	0.0549451	59:C>T	1	1	1	0.0531915	1	0.0531915	0.946809	0	0.946809	0.0531915	0	1966.62	46.3131	59	17.18	6.75	3.09	100	0	0	0	0	0	0	0	0	0	0	2	2	0	0	2	0	2	0	0	0	0	0	0	0	0
4597447	100011242|F|0-61:G>A-61:G>A	TGCAGTCTGTCTGATAAATAAAGATCTGATCTCTTGGCAGTCATTAAAGAGATCACTGTGTGAGCACTT	100011242|F|0	0	0.0164835	61:G>A	1	1	1	0.0177305	1	0.0177305	0.98227	0	0.98227	0.0177305	0	3682.28	12.9107	61	33.55	13.01	2.58	100	0	0	0	0	0	0	0	0	0	0	0	0	0	0	0	0	0	0	0	0	0	0	0	0	0
4597452	100031535|F|0-41:A>G-41:A>G	TGCAGCACAGGTCAACCGATGTGTGTTTTGCTTTCTTTCACATGCCTCGTAGTACTGCCTCTCTTGTGG	100031535|F|0	0	0.043956	41:A>G	0.992908	0.992908	1	0.0392857	0.992908	0.0390071	0.953901	0	0.953901	0.0390071	0.0070922	806.801	13.4902	41	6.92	2.76	1.23	99.1071	0	0	0	0	0	0	0	0	0	2	0	0	0	0	0	0	0	0	0	0	0	0	0	0	0
4597459	100087680|F|0-34:G>A-34:G>A	TGCAGGCAGTGGGGGTGTGTGGTGTGTGGTGGAGGAGACAGTTGAGGGCTGTGTATTAAACCTGTTGAA	100087680|F|0	0	0.333333	34:G>A	0.968085	0.968085	0.783883	0.358974	0.758865	0.347518	0.829787	0.20922	0.620567	0.138298	0.0319149	678.926	184.402	34	6.23	2.2	1.88	98.2143	0	2	2	2	2	1	2	1	1	1	2	2	1	0	0	2	1	2	2	1	2	1	2	2	1
4597460	100017859|F|0-65:C>T-65:C>T	TGCAGCGTTTTGAACCAGTTGAAGATGTTCTGAAGTGATTGAGACCATAAACAAAAACATGAATACGTT	100017859|F|0	0	0.215116	65:C>T	0.975177	0.975177	0.818182	0.381818	0.797872	0.37234	0.780142	0.177305	0.602837	0.195035	0.0248227	2701.64	589.966	65	21.41	7.88	5.62	100	0	0	0	0	-	0	1	0	0	0	0	-	0	0	0	0	0	1	0	0	0	0	0	1	0
4597465	100009311|F|0-29:A>G-29:A>G	TGCAGTATGTATTCAGGATATATAAATATATGTACATACAGAAGGCTGTGCATTGTATGCATGAGATCG	100009311|F|0	0	0.0222222	29:A>G	0.953901	0.953901	0.858736	0.249071	0.819149	0.237589	0.851064	0.134752	0.716312	0.102837	0.0460993	7125.81	1595.57	29	57.81	19.59	23.81	96.4286	0	0	0	0	0	0	0	0	0	0	0	0	0	0	0	0	0	0	0	0	0	0	0	0	0
4597466	100005031|F|0-41:G>A-41:G>A	TGCAGGGAACCTTCGTTTCCATCTGTCTCCAATTCACAGTGGCACCTATTTAGAGCAGCTCAGCGGCTG	100005031|F|0	0	0.021978	41:G>A	1	1	1	0.0248227	1	0.0248227	0.975177	0	0.975177	0.0248227	0	9781.75	17.9309	41	86.47	34.57	2.56	98.2143	0	0	0	0	0	0	0	2	0	0	0	0	0	0	0	0	0	0	0	0	0	0	0	0	0
4597471	100138086|F|0-41:C>T-41:C>T	TGCAGCCCCTAGGTTGCAGCATCCCAGCACCCTTAGTAGCCCGACTGCTAAAAACTTGGGGGGAGTGTG	100138086|F|0	0	0.241758	41:C>T	0.975177	0.975177	0.770909	0.421818	0.751773	0.411348	0.787234	0.223404	0.56383	0.187943	0.0248227	10308.3	3494.34	41	85.48	26.49	30.12	96.4286	2	1	2	2	2	2	2	2	2	2	1	2	2	2	2	1	1	1	1	1	0	1	2	1	2
4597484	100003475|F|0-25:C>T-25:C>T	TGCAGCTCCGTTATTAACAAATCTACTCTGCTGGTTGCATGAGATCGGAAGAGCGGTTCAGCAGGAATG	100003475|F|0	0	0.0274725	25:C>T	1	1	0.975177	0.198582	0.975177	0.198582	0.826241	0.0248227	0.801418	0.173759	0	11418.7	1060.56	25	100.27	37.13	18.94	96.4286	0	0	0	2	2	0	0	0	0	0	0	0	0	0	0	0	0	0	0	0	0	0	0	0	0
4597486	100044519|F|0-45:C>T-45:C>T	TGCAGTCGTGCTGTGCTAGCTGACTGACACTGACACGTGTGAGGGCGGTTATATGATATCAGGTAATCC	100044519|F|0	0	0.0166667	45:C>T	0.957447	0.957447	0.996296	0.0481481	0.953901	0.0460993	0.914894	0.0035461	0.911348	0.0425532	0.0425532	495.433	10.7002	45	4.65	1.8	0.82	98.2143	0	0	0	0	0	0	0	0	0	0	0	2	0	0	0	0	0	0	0	0	0	0	0	0	0
4597489	100001924|F|0-26:C>T-26:C>T	TGCAGGTATAACGTTTACCATGTTCACCATCTTAGTTAAGCGTGCTAGCATGAGATCGGAAGAGCGGTT	100001924|F|0	1	0.0769231	26:C>T	0.971631	0.971631	1	0.0729927	0.971631	0.070922	0.900709	0	0.900709	0.070922	0.0283688	13598.8	311.379	26	119.99	45.37	15.57	99.1071	0	0	0	0	0	0	0	0	0	0	0	0	0	0	0	0	0	0	0	0	0	0	0	0	2
4597489	100001924|F|0-11:C>T-11:C>T	TGCAGGTATAACGTTTACCATGTTCACCATCTTAGTTAAGCGTGCTAGCATGAGATCGGAAGAGCGGTT	100001924|F|0	0	0.032967	11:C>T	0.975177	0.975177	0.996364	0.0581818	0.971631	0.0567376	0.921986	0.0035461	0.91844	0.0531915	0.0248227	13598.8	248.039	11	118.05	45.37	15.5	100	2	0	0	0	0	0	0	0	0	0	0	0	0	0	0	0	0	0	0	0	0	0	0	0	0
4597490	100025036|F|0-36:A>G-36:A>G	TGCAGTAGCTACAGTATATTTCCACTGGGTTACAAAACCTTGACCCTGTGTTAGGAAAGTGAGCAACGG	100025036|F|0	0	0.0659341	36:A>G	0.996454	0.996454	0.996441	0.0498221	0.992908	0.0496454	0.950355	0.0035461	0.946809	0.0460993	0.0035461	1022.09	28.787	36	9.02	3.36	2.06	99.1071	0	0	0	0	0	0	0	0	0	2	0	0	0	0	0	2	0	2	0	0	0	0	0	0	0
4597494	100004632|F|0-25:C>T-25:C>T	TGCAGATGATGTATAAATAATAAAGCACCAACAGGCATGAGATCGGAAGAGCGGTTCAGCAGGAATGCC	100004632|F|0	0	0.0384615	25:C>T	0.996454	0.996454	0.882562	0.263345	0.879433	0.262411	0.851064	0.117021	0.734043	0.14539	0.0035461	10209.6	1497.86	25	90.3	34.05	20.24	95.5357	2	0	0	2	0	0	0	0	0	0	0	0	0	0	0	0	0	0	0	0	0	0	0	0	0
4597500	100000369|F|0-5:T>C-5:T>C	TGCAGTGAAGGATCTGAGTACTTCTTCCACTGCTGCACAGAAAGTAGGAAAATACAAAGCATGAGATCG	100000369|F|0	0	0.0388889	5:T>C	0.989362	0.989362	1	0.318996	0.989362	0.315603	0.673759	0	0.673759	0.315603	0.0106383	19881.6	3369.79	5	169.17	56.2	37.86	94.6429	2	2	0	0	2	0	0	0	0	0	0	0	0	0	0	0	0	0	0	0	0	0	0	0	0
4597501	100018256|F|0-33:G>A-33:G>A	TGCAGTGGATCTGTTATACCCTGAAATCCCCACGAGCAGTATTGCATTCCCTGATGAATATTACACCAC	100018256|F|0	0	0.0714286	33:G>A	1	1	0.992908	0.0496454	0.992908	0.0496454	0.957447	0.0070922	0.950355	0.0425532	0	1856.42	52.2225	33	16.36	6.13	3.73	99.1071	0	2	0	0	0	0	0	0	0	0	2	0	1	0	0	2	0	0	0	0	2	0	0	0	0
4597501	100018256|F|0-8:A>G-8:A>G	TGCAGTGGATCTGTTATACCCTGAAATCCCCACGAGCAGTATTGCATTCCCTGATGAATATTACACCAC	100018256|F|0	0	0.0833333	8:A>G	0.996454	0.996454	0.996441	0.0676157	0.992908	0.0673759	0.932624	0.0035461	0.929078	0.0638298	0.0035461	1856.42	57.938	8	16.58	6.13	3.05	99.1071	0	0	0	0	0	0	0	0	2	2	0	0	-	0	2	0	0	0	0	0	0	2	0	0	0
4597505	100015011|F|0-48:C>T-48:C>T	TGCAGAGTGCCCAAAGCGGTTGACATCATGGTAAAGGTCCGGTCGAGGCAGCACCGTCCACTCATCGCA	100015011|F|0	0	0.214286	48:C>T	0.98227	0.98227	0.458484	0.808664	0.450355	0.794326	0.719858	0.531915	0.187943	0.262411	0.0177305	12290.5	8438.51	48	111.38	29.98	37.67	97.3214	2	1	1	1	1	1	2	1	1	2	1	2	0	2	2	1	1	1	1	1	1	1	1	1	2
4597513	100083862|F|0-17:G>A-17:G>A	TGCAGGTTGTGGAGACAGCGATTGGCTGCCTTTGTGTTAGTAGAATTGACAGGCAGCAGAGCGGTGAAG	100083862|F|0	0	0.159341	17:G>A	1	1	0.985816	0.109929	0.985816	0.109929	0.904255	0.0141844	0.890071	0.0957447	0	1146.86	75.723	17	10.25	3.79	2.44	99.1071	0	0	0	0	0	2	0	0	2	0	0	2	0	2	0	2	0	0	0	0	0	2	0	0	0
4597513	100083862|F|0-62:G>A-62:G>A	TGCAGGTTGTGGAGACAGCGATTGGCTGCCTTTGTGTTAGTAGAATTGACAGGCAGCAGAGCGGTGAAG	100083862|F|0	0	0.0397727	62:G>A	0.989362	0.989362	0.996416	0.0286738	0.985816	0.0283688	0.964539	0.0035461	0.960993	0.0248227	0.0106383	1146.86	16.1654	62	9.71	3.79	2.02	99.1071	0	0	0	0	0	0	0	0	0	0	0	0	0	0	2	0	0	0	0	0	0	0	0	0	0
4597516	100007417|F|0-40:C>T-40:C>T	TGCAGACCCTCCGACGCACAGTGAGTATTAGTAGTCTATGCGGAAGTAATTAATCTCATACACACACAC	100007417|F|0	0	0.180233	40:C>T	0.964539	0.964539	0.985294	0.143382	0.950355	0.138298	0.840426	0.0141844	0.826241	0.124113	0.035461	7980.35	444.785	40	69.5	26.33	11.4	98.2143	0	0	0	0	0	0	0	2	0	0	0	2	0	0	0	0	1	0	-	0	0	0	0	0	2
4597520	100008782|F|0-32:G>A-32:G>A	TGCAGGGTCTGCAAGTAGGCCAGCCAGTCTACGGCAGCACATTGGCCGCTGAGCTCATGCCTGCATGAG	100008782|F|0	0	0.0164835	32:G>A	1	1	0.996454	0.0851064	0.996454	0.0851064	0.91844	0.0035461	0.914894	0.0815603	0	7526.64	179.274	32	65.77	25.71	7.47	97.3214	0	0	0	0	0	0	0	0	0	0	0	0	0	0	0	0	0	0	0	0	0	0	2	0	0
4597526	100013810|F|0-41:C>T-41:C>T	TGCAGGACTTATAAATAGACACGGATATGCATCATTGACTCCGGGCTCTATTCTGGTCTTTTCATGTAC	100013810|F|0	0	0.0164835	41:C>T	0.996454	0.996454	1	0.0177936	0.996454	0.0177305	0.978723	0	0.978723	0.0177305	0.0035461	3004.12	14.193	41	27.2	10.57	2.84	100	0	0	0	0	2	0	0	0	0	0	0	0	0	0	0	0	0	0	0	0	0	0	0	0	0
4597527	100024846|F|0-8:A>C-8:A>C	TGCAGAGAAGAACACAAGTAGCTTTGGTAATGCTAATGGTGAGCAGAGGTTGGGAATGACAACTGGATT	100024846|F|0	0	0.191011	8:A>C	0.98227	0.98227	0.566787	0.6787	0.556738	0.666667	0.741135	0.425532	0.315603	0.241135	0.0177305	1846.76	895.603	8	15.94	5.41	4.76	100	0	0	0	0	0	0	0	1	2	0	0	2	0	0	0	0	0	0	0	0	2	0	2	0	0
4597528	100033435|F|0-54:T>G-54:T>G	TGCAGAGACTGGGATTGCAACCAGCCAGACCCCCGCCGTCCCCTCCCCTCATCCTCTGGACCATTCAGT	100033435|F|0	0	0.477778	54:T>G	0.996454	0.996454	0.537367	0.654804	0.535461	0.652482	0.804965	0.460993	0.343972	0.191489	0.0035461	5606.88	3140.56	54	47.56	14.65	17.07	99.1071	0	1	2	2	2	0	2	2	0	2	0	2	-	1	0	2	0	0	0	0	2	2	2	1	0
4597534	100020148|F|0-29:G>A-29:G>A	TGCAGCTCTCTGACTCTTTAACGCTCCTCGCTGAGATTCTCCCGTTCCGTCGACCTTTCTTCCTGCCAG	100020148|F|0	0	0.0274725	29:G>A	0.996454	0.996454	1	0.024911	0.996454	0.0248227	0.971631	0	0.971631	0.0248227	0.0035461	4840.35	35.8168	29	42.6	16.54	5.12	99.1071	0	0	0	0	0	0	0	0	0	0	0	0	0	0	0	0	0	0	0	0	0	0	0	0	0
4597538	100000150|F|0-24:T>C-24:T>C	TGCAGACACACTAATACACACAAATAATAGCCACTGCATAACAAGCATGAGATCGGAAGAGCGGTTCAG	100000150|F|0	0	0.0164835	24:T>C	1	1	1	0.0744681	1	0.0744681	0.925532	0	0.925532	0.0744681	0	17569.2	132.204	24	155.56	61.35	6.3	93.75	0	0	0	0	0	0	0	0	0	0	0	0	0	0	2	0	0	0	0	0	0	0	0	0	0
4597541	100005670|F|0-23:C>T-23:C>T	TGCAGGCCCTGGAGGAGAGCCAGCTGTCCATCAGCATGAGATCGGAAGAGCGGTTCAGCAGGAATGCCG	100005670|F|0	0	0.032967	23:C>T	1	1	1	0.0390071	1	0.0390071	0.960993	0	0.960993	0.0390071	0	12246.8	48.0917	23	108.3	43.11	4.37	97.3214	2	0	0	2	0	0	0	0	0	0	0	0	0	0	0	0	0	2	0	0	0	0	0	0	0
4597543	100021658|F|0-29:G>A-29:G>A	TGCAGTTAGATCAATTCACATGAAGCTCGGAGGGGAGAATATATTCACTCCCACTCCACATTGCCTAGA	100021658|F|0	0	0.0274725	29:G>A	0.960993	0.960993	0.9631	0.158672	0.925532	0.152482	0.843972	0.035461	0.808511	0.117021	0.0390071	1802.48	177.282	29	14.6	5.26	4.12	98.2143	0	0	0	0	0	0	0	0	0	0	0	0	0	0	0	0	0	0	0	0	0	0	0	0	0
4597544	100018178|F|0-39:C>T-39:C>T	TGCAGCTTATTTCATATTCTCCCCTTCCCTTCCTCACATCGCCTCCCCAACCAGCAGGTATTTGGGTCA	100018178|F|0	0	0.0714286	39:C>T	1	1	1	0.0567376	1	0.0567376	0.943262	0	0.943262	0.0567376	0	9189.36	121.915	39	81.44	31.74	7.62	99.1071	0	2	2	2	0	0	0	2	0	0	2	0	0	0	0	0	0	0	0	0	0	0	0	0	0
4597548	100006672|F|0-68:C>T-68:C>T	TGCAGTGGATGTTATGGTTTTGGCGAGGAGATTGGATGGACACTGAGGTTTGAAAAGCCAAGAAGGAGC	100006672|F|0	0	0.296512	68:C>T	0.957447	0.957447	0.944444	0.211111	0.904255	0.202128	0.808511	0.0531915	0.755319	0.148936	0.0425532	11781.7	1140.21	68	98.69	37.94	20	96.4286	2	0	-	-	0	0	0	1	0	0	0	0	2	0	0	1	0	1	0	0	2	0	2	2	2
4597551	100008619|F|0-41:T>G-41:T>G	TGCAGTACTTCACAATGTGTATAACTTATTTTAAAAAAACTTGGATTTCCTCAGCATGAGATCGGAAGA	100008619|F|0	0	0.142857	41:T>G	0.985816	0.985816	0.683453	0.413669	0.673759	0.407801	0.890071	0.312057	0.578014	0.0957447	0.0141844	8621.24	3145.52	41	75.63	27.75	27.35	100	1	1	1	1	1	1	1	1	1	1	1	1	1	1	1	1	2	1	2	2	1	1	1	1	2
4597556	100024781|F|0-63:A>G-63:A>G	TGCAGTCCTTTGCCTTTATTGTTGTTTTGTCTCTGCACCAGTCCCACCAACACAAATCCCTCCACGTTC	100024781|F|0	0	0.05	63:A>G	0.978723	0.978723	1	0.0434783	0.978723	0.0425532	0.93617	0	0.93617	0.0425532	0.0212766	959.9	21.0722	63	8.77	3.27	1.76	100	0	0	0	0	0	0	0	0	0	0	0	0	0	0	0	0	0	0	0	0	0	0	0	0	0
4597558	100010300|F|0-40:C>T-40:C>T	TGCAGAGAGATTTATCAAGACAGAGTATTGTTGTTCAAAACAGAGTGGGATGCATGAGATCGGAAGAGC	100010300|F|0	0	0.00549451	40:C>T	1	1	1	0.0212766	1	0.0212766	0.978723	0	0.978723	0.0212766	0	14831.7	27.3523	40	131.73	52.22	4.56	99.1071	0	0	0	0	0	0	0	0	0	0	0	0	0	0	0	2	0	0	0	0	0	0	0	0	0
4597566	100032007|F|0-36:T>G-36:T>G	TGCAGTGGAGTTGCGGACTGTCACGGAAGACAAGGGTTTTTTTTTCTCATTTCACAATGAAGTCCCAGC	100032007|F|0	0	0.0388889	36:T>G	0.953901	0.953901	0.992565	0.0780669	0.946809	0.0744681	0.886525	0.0070922	0.879433	0.0673759	0.0460993	6577.02	190.177	36	60.49	22.56	9.06	97.3214	0	0	0	0	0	0	2	0	0	0	0	0	0	0	0	0	0	0	0	0	0	0	0	2	0
4597570	100012348|F|0-47:T>C-47:T>C	TGCAGTGAAAACACTTAGTTCATCTGCAATATGACTGTTGTAGAATTTAAATACCAACATATGGTAACT	100012348|F|0	0	0.472527	47:T>C	0.992908	0.992908	0.907143	0.292857	0.900709	0.29078	0.794326	0.0921986	0.702128	0.198582	0.0070922	4371.09	814.196	47	36.77	12.8	9.93	100	2	2	0	0	2	0	2	0	1	0	2	0	0	0	0	2	2	2	1	0	2	2	2	2	0
4597572	100009068|F|0-44:A>G-44:A>G	TGCAGTCATCGCCGCTACTGTTTTTGTCCACTGCACATGTCCAGAGAGGGCTGTTGAGCATGAATGCAT	100009068|F|0	1	0.0222222	44:A>G	0.992908	0.992908	1	0.0285714	0.992908	0.0283688	0.964539	0	0.964539	0.0283688	0.0070922	5081.51	25.7522	44	45.21	17.65	3.22	99.1071	0	0	0	0	0	0	0	0	0	0	0	0	0	0	0	2	0	0	0	0	0	0	0	0	0
4597572	100009068|F|0-16:A>T-16:A>T	TGCAGTCATCGCCGCTACTGTTTTTGTCCACTGCACATGTCCAGAGAGGGCTGTTGAGCATGAATGCAT	100009068|F|0	0	0.0222222	16:A>T	0.992908	0.992908	1	0.025	0.992908	0.0248227	0.968085	0	0.968085	0.0248227	0.0070922	5081.51	51.3907	16	45.44	17.65	7.34	98.2143	0	0	0	0	0	0	0	0	2	0	0	0	0	0	0	0	0	0	0	0	0	0	0	0	0
4597574	100003501|F|0-26:A>T-26:A>T	TGCAGTATTTCTGTCAAGATTTTAATATACAGTATTTAGCATGAGATCGGAAGAGCGGTTCAGCAGGAA	100003501|F|0	0	0.0879121	26:A>T	0.989362	0.989362	1	0.0752688	0.989362	0.0744681	0.914894	0	0.914894	0.0744681	0.0106383	11311.6	394.235	26	94.02	35.12	18.77	99.1071	0	0	0	0	0	0	0	0	0	0	0	0	0	0	0	0	0	0	0	2	0	0	0	0	0
4597579	100009310|F|0-26:G>T-26:G>T	TGCAGCATCACTGTGAGGAAAGGACTGCTGGAGTGCTGCATGAGATCGGAAGAGCGGTTCAGCAGGAAT	100009310|F|0	0	0.172222	26:G>T	0.992908	0.992908	0.753571	0.45	0.748227	0.446809	0.79078	0.244681	0.546099	0.202128	0.0070922	8886.54	2583.81	26	77.15	28.63	20.51	97.3214	0	0	2	2	-	0	0	0	0	0	0	0	0	0	0	0	0	1	0	1	0	2	0	0	0
4597583	100004101|F|0-63:C>T-63:C>T	TGCAGTGCATTTAAACATTCAGAACTCCAACGAATGTGAAACTTTTATGAGGTCAAACTAGGCCGCATG	100004101|F|0	1	0.0934066	63:C>T	1	1	0.996454	0.102837	0.996454	0.102837	0.900709	0.0035461	0.897163	0.0992908	0	9454.73	180.509	63	83.54	32.41	6.22	93.75	0	2	2	0	0	0	2	0	0	2	0	0	0	0	0	2	0	0	2	2	2	0	0	0	0
4597583	100004101|F|0-30:C>T-30:C>T	TGCAGTGCATTTAAACATTCAGAACTCCAACGAATGTGAAACTTTTATGAGGTCAAACTAGGCCGCATG	100004101|F|0	0	0.0164835	30:C>T	0.996454	0.996454	1	0.0462633	0.996454	0.0460993	0.950355	0	0.950355	0.0460993	0.0035461	9454.73	43.6091	30	82.52	32.41	3.35	97.3214	0	0	0	2	0	0	2	0	0	0	0	0	0	0	0	0	0	0	0	0	0	0	0	0	0
4597587	100008727|F|0-55:C>T-55:C>T	TGCAGCACAAATACATAAATGGACAACAGCAGACAATCCACATATTGTCACGACACAACACGGATACAG	100008727|F|0	0	0.0164835	55:C>T	1	1	0.992908	0.0531915	0.992908	0.0531915	0.953901	0.0070922	0.946809	0.0460993	0	5408.95	50.6449	55	46.54	18.25	3.38	98.2143	0	0	0	0	0	0	0	0	0	0	0	0	0	0	0	0	0	0	0	0	0	0	0	0	0
4597592	100020733|F|0-67:C>G-67:C>G	TGCAGACCCTCCTGATGGCTCATGCTCTGCGGAGAGTCTCTCTGTCCACCGCTCGGCCCGTTGACGCCC	100020733|F|0	0	0.346154	67:C>G	0.996454	0.996454	0.953737	0.227758	0.950355	0.22695	0.815603	0.0460993	0.769504	0.180851	0.0035461	4475.51	556.382	67	39.07	14.19	8.69	100	1	2	0	0	2	2	2	2	2	0	0	0	0	1	0	2	2	2	1	0	2	2	2	1	0
4597592	100020733|F|0-67:C>A-67:C>A	TGCAGACCCTCCTGATGGCTCATGCTCTGCGGAGAGTCTCTCTGTCCACCGCTCGGCCCGTTGACGCCC	100020733|F|0	0	0.0802469	67:C>A	0.953901	0.953901	0.996283	0.0520446	0.950355	0.0496454	0.907801	0.0035461	0.904255	0.0460993	0.0460993	4475.51	59.5588	67	35.19	14.19	4.25	100	-	0	0	0	0	0	0	0	0	0	0	0	0	-	2	0	0	0	-	0	0	0	0	-	0
4597594	100008701|F|0-26:A>T-26:A>T	TGCAGATTGAAATGTATTTTTCACCTACTGTCATGTAGACATTTTCTATTTCACTTTATCCAAACAAAG	100008701|F|0	0	0.126374	26:A>T	1	1	0.762411	0.368794	0.762411	0.368794	0.868794	0.237589	0.631206	0.131206	0	6888.52	1757.55	26	61.72	23.55	16.9	96.4286	2	0	2	2	0	0	0	0	0	2	2	0	0	0	0	0	2	2	2	0	0	0	0	0	0
4597598	100047451|F|0-31:A>G-31:A>G	TGCAGGCAACATATGCACAATCTACTCATCCATTCATTATCATTGGGGGTGTTCTGCAAACAGGAACAT	100047451|F|0	0	0.0549451	31:A>G	0.978723	0.978723	0.804348	0.268116	0.787234	0.262411	0.907801	0.191489	0.716312	0.070922	0.0212766	586.391	102.227	31	5.45	2.18	1.38	100	0	0	0	0	0	0	0	0	0	0	0	0	0	0	0	0	0	0	0	0	0	0	0	0	0
4597602	100005725|F|0-19:G>A-19:G>A	TGCAGTAACATTAAAAGATGACATGGCAAATAAAAAGTCAGGATTTACCATAGTGTATTTCACAACAGC	100005725|F|0	0	0.032967	19:G>A	0.996454	0.996454	1	0.0320285	0.996454	0.0319149	0.964539	0	0.964539	0.0319149	0.0035461	7343.66	39.2924	19	65.42	25.92	4.37	100	0	0	0	0	0	0	0	0	0	0	0	0	0	0	0	0	0	0	0	0	0	0	0	0	0
4597609	100000647|F|0-12:A>C-12:A>C	TGCAGGGATACGATGTGAGAGATGTCAGGTTGTTGTCTAAGCATGAGATCGGAAGAGCGGTTCAGCAGG	100000647|F|0	1	0.0604396	12:A>C	1	1	1	0.0425532	1	0.0425532	0.957447	0	0.957447	0.0425532	0	15846.2	263.846	12	137.11	54.09	21.99	99.1071	0	0	0	2	0	0	0	0	0	0	0	0	0	0	0	0	0	0	0	0	0	0	0	0	2
4597609	100000647|F|0-10:C>T-10:C>T	TGCAGGGATACGATGTGAGAGATGTCAGGTTGTTGTCTAAGCATGAGATCGGAAGAGCGGTTCAGCAGG	100000647|F|0	0	0.043956	10:C>T	1	1	1	0.070922	1	0.070922	0.929078	0	0.929078	0.070922	0	15846.2	162.263	10	134.58	54.09	8.11	96.4286	0	2	2	0	0	0	2	0	0	0	0	0	0	0	0	0	0	0	0	0	0	0	0	0	0
4597610	100009760|F|0-19:A>T-19:A>T	TGCAGTCCATGATAGGTGAAGAGACATAATCTAACTATACATGATTACAAACACCATGTTCTTCTGTCT	100009760|F|0	0	0.105556	19:A>T	0.985816	0.985816	0.992806	0.0791367	0.978723	0.0780142	0.914894	0.0070922	0.907801	0.070922	0.0141844	4993.31	177.465	19	42.44	16.2	8.07	98.2143	0	0	2	2	0	0	0	0	0	0	2	0	0	1	2	0	2	0	0	0	0	0	0	0	0
4597611	100007993|F|0-47:G>A-47:G>A	TGCAGAGACTCTAGAGAGCCTCTGGTGGCCAAAACAGAGAACTGCACGCTGGAGTCACACTCAGAGCCT	100007993|F|0	0	0.0277778	47:G>A	0.978723	0.978723	0.996377	0.0289855	0.975177	0.0283688	0.953901	0.0035461	0.950355	0.0248227	0.0212766	6195.16	54.6002	47	54.45	21.35	6.83	100	0	2	0	0	0	0	0	0	0	0	0	0	-	0	0	0	0	0	0	0	0	0	0	0	0
4597613	100027929|F|0-63:T>G-63:T>G	TGCAGCTTTTTCTTTCTAAAACAGACCTGAATATGTGTGTTGCTCACACTCTTATGCCAAAATTATCTC	100027929|F|0	0	0.175824	63:T>G	0.996454	0.996454	0.651246	0.480427	0.648936	0.478723	0.865248	0.347518	0.51773	0.131206	0.0035461	1284.39	597.947	63	11.7	3.75	4.43	100	0	0	0	0	0	0	0	0	0	1	2	0	2	2	0	0	0	0	0	0	0	0	2	0	0
4597616	100069263|F|0-37:C>T-37:C>T	TGCAGGTCTCATTCATAATTACCACTCTTATCTTCATCTTCATTTTCCCTCGTTTCCAAACGAAGAGCG	100069263|F|0	0	0.021978	37:C>T	1	1	1	0.0248227	1	0.0248227	0.975177	0	0.975177	0.0248227	0	4383.51	20.0402	37	39.95	15.43	2.86	97.3214	0	0	0	0	0	0	0	0	0	2	0	0	0	0	2	0	0	0	0	0	0	0	0	0	0
4597621	100005637|F|0-20:G>T-20:G>T	TGCAGCGTGAAGCATCAACTGTAAGCACGGGGAATAAAGGGGATGACTTTGCATGAGATCGGAAGAGCG	100005637|F|0	0	0.296512	20:G>T	0.978723	0.978723	0.800725	0.460145	0.783688	0.450355	0.723404	0.195035	0.528369	0.255319	0.0212766	14330.7	4342.68	20	111.14	37.39	34.19	96.4286	0	0	2	2	0	0	2	2	1	0	0	1	2	0	0	2	0	0	0	0	2	1	2	0	0
4597626	100000777|F|0-49:G>A-49:G>A	TGCAGATCACTGGCCAAATGACTCAACGTTAGCCATAAATAATACCACCGCACTAGGACTTTGCATGAG	100000777|F|0	0	0.021978	49:G>A	1	1	1	0.0851064	1	0.0851064	0.914894	0	0.914894	0.0851064	0	14628.9	352.992	49	131.35	50.31	14.71	97.3214	0	0	0	0	0	0	0	0	0	0	0	0	0	0	0	0	0	0	0	0	0	0	0	0	2
4597629	100015950|F|0-56:G>A-56:G>A	TGCAGCCCACTGTGGTCCCCACCCCCCACAGCCTAAACGTACAACCTGTCTGCTTCGGGCTGGTTACCT	100015950|F|0	0	0.0494505	56:G>A	1	1	1	0.0531915	1	0.0531915	0.946809	0	0.946809	0.0531915	0	4664.53	109.997	56	41.36	16.08	7.33	100	2	0	0	0	0	0	0	0	0	0	0	0	0	0	0	0	0	0	0	0	0	0	0	0	0
4597631	100015482|F|0-22:T>C-22:T>C	TGCAGTGAATGATATAAAAATATATCAAATCTATTTCAAATCTGATGTCCCGTCATTTTAAAAGTGCGT	100015482|F|0	1	0.456044	22:T>C	1	1	0.943262	0.390071	0.943262	0.390071	0.666667	0.0567376	0.609929	0.333333	0	3596.12	502.576	22	25.42	8.42	4.57	99.1071	2	2	2	2	2	2	2	1	1	2	2	2	2	2	2	2	1	2	2	0	2	2	2	1	2
4597631	100015482|F|0-49:C>T-49:C>T	TGCAGTGAATGATATAAAAATATATCAAATCTATTTCAAATCTGATGTCCCGTCATTTTAAAAGTGCGT	100015482|F|0	0	0.434066	49:C>T	1	1	0.943262	0.624113	0.943262	0.624113	0.432624	0.0567376	0.375887	0.567376	0	3596.12	785.784	49	27.08	8.42	4.46	97.3214	2	0	0	0	2	2	2	1	1	2	2	2	2	2	2	0	1	0	0	2	0	2	2	1	0
4597639	100002693|F|0-22:G>A-22:G>A	TGCAGGATCACTGCACAACTCCGGCCCCAAAACCAGTTGGCATGAGATCGGAAGAGCGGTTCAGCAGGA	100002693|F|0	0	0.0384615	22:G>A	1	1	0.98227	0.22695	0.98227	0.22695	0.79078	0.0177305	0.77305	0.20922	0	13395.2	1145.48	22	117.75	43.78	17.9	98.2143	0	0	0	2	0	0	0	0	0	0	0	0	0	0	2	0	0	0	0	0	0	2	0	0	0
4597643	100028305|F|0-45:T>C-45:T>C	TGCAGGTAAAACTTTACTTCATGTCTGTATTTGTGTTGGTATCAGTTCTTATAACGTAATTCCTGCAAG	100028305|F|0	0	0.0833333	45:T>C	0.978723	0.978723	0.996377	0.057971	0.975177	0.0567376	0.925532	0.0035461	0.921986	0.0531915	0.0212766	713.405	19.9807	45	6.8	2.52	1.25	100	0	0	0	0	0	0	0	0	2	0	0	0	2	0	0	0	0	0	0	0	0	0	0	2	0
4597659	100038852|F|0-56:C>T-56:C>T	TGCAGTGATGTACACTCTGATACAGCTGCCCCTAAAAACAGGCTCTACTTTTCCAACGCAGCCTCTTTG	100038852|F|0	0	0.461538	56:C>T	0.985816	0.985816	0.895683	0.284173	0.882979	0.280142	0.808511	0.102837	0.705674	0.177305	0.0141844	652.839	122.813	56	5.82	2.06	1.55	95.5357	1	2	0	0	2	1	0	2	0	2	0	0	2	0	2	2	1	1	0	2	0	2	1	2	2
4597662	100003921|F|0-24:C>T-24:C>T	TGCAGCTTTTATGCTGTTAACAATCGCTTTGTAAACAAAGCCCATAGTCCATCTGGATGAATCACCACC	100003921|F|0	0	0.302198	24:C>T	1	1	0.953901	0.269504	0.953901	0.269504	0.776596	0.0460993	0.730496	0.223404	0	11034.4	1432.9	24	97.8	34.82	18.85	99.1071	0	2	2	2	0	2	2	2	2	0	0	0	2	0	0	2	0	0	2	0	0	2	0	1	0
4597662	100003921|F|0-27:T>C-27:T>C	TGCAGCTTTTATGCTGTTAACAATCGCTTTGTAAACAAAGCCCATAGTCCATCTGGATGAATCACCACC	100003921|F|0	0	0.0581395	27:T>C	0.960993	0.960993	0.99262	0.103321	0.953901	0.0992908	0.868794	0.0070922	0.861702	0.0921986	0.0390071	11034.4	89.2552	27	88.05	34.82	3.19	97.3214	0	0	0	0	0	0	0	2	0	0	0	0	0	0	0	0	0	0	0	0	0	0	0	-	0
4597666	100000558|F|0-28:A>C-28:A>C	TGCAGTTGGCTGGTTGAGATTCAAATGCATTCTGACTGTAATGCACTCTGCATGAGATCGGAAGAGCGG	100000558|F|0	0	0.0659341	28:A>C	1	1	1	0.0460993	1	0.0460993	0.953901	0	0.953901	0.0460993	0	15523.1	213.115	28	137.24	53.39	16.39	99.1071	0	0	0	0	0	0	2	0	0	0	0	0	0	0	0	0	0	0	2	2	0	0	0	0	0
4597667	100010596|F|0-66:A>G-66:A>G	TGCAGACACCTTGGTATCCACTCCTGCTGCCATTTCCTTCCTAAGACAACTCAGACAATTCCCAAGAAA	100010596|F|0	0	0.032967	66:A>G	1	1	1	0.0390071	1	0.0390071	0.960993	0	0.960993	0.0390071	0	4196.56	29.3027	66	38.19	14.78	2.66	96.4286	0	0	2	2	0	2	0	2	0	0	0	0	0	0	0	0	0	0	0	0	0	0	0	0	2
4597669	100035209|F|0-65:G>A-65:G>A	TGCAGGGATGGATGGTAACCACATACCTACTGTCTATCCGCACCTGTGTATGCACATGCACGTGCGCAT	100035209|F|0	0	0.170455	65:G>A	0.971631	0.971631	0.974453	0.113139	0.946809	0.109929	0.886525	0.0248227	0.861702	0.0851064	0.0283688	691.37	43.5514	65	5.78	2.18	1.4	97.3214	0	0	2	2	0	0	2	0	0	0	0	0	0	1	0	0	0	2	0	0	2	0	0	0	0
4597678	100029350|F|0-31:C>T-31:C>T	TGCAGGTGGGTTGTCCCTCCGGAGGCCAGGGCTCCAACCTCGGTGTTCTACCCGTGTTCTCCCTACTTT	100029350|F|0	0	0.010989	31:C>T	0.989362	0.989362	1	0.0143369	0.989362	0.0141844	0.975177	0	0.975177	0.0141844	0.0106383	4276.74	32.6672	31	38.02	14.76	8.17	100	0	0	0	0	0	0	0	0	0	0	0	0	2	0	0	0	0	0	0	0	2	0	0	0	0
4597679	100000106|F|0-16:G>A-16:G>A	TGCAGTTGATGATGATGTCTTTAGGCCTGATGCGTCGTTTGAGCATGAGATCGGAAGAGCGGTTCAGCA	100000106|F|0	0	0.0879121	16:G>A	1	1	1	0.0744681	1	0.0744681	0.925532	0	0.925532	0.0744681	0	18316.9	300.627	16	162.35	62.74	14.32	98.2143	0	2	0	0	0	2	0	0	0	0	2	0	0	0	0	0	0	0	0	0	0	0	0	0	0
4597682	100009203|F|0-17:C>T-17:C>T	TGCAGAGACCACACTGACACAAACCCCCATTAATCCTGGTAAGACAGCATGAGATCGGAAGAGCGGTTC	100009203|F|0	0	0.489011	17:C>T	1	1	0.673759	0.56383	0.673759	0.56383	0.762411	0.326241	0.43617	0.237589	0	9975.85	4613.71	17	88.53	27.26	29.02	97.3214	0	0	2	2	2	2	1	2	0	0	2	1	0	2	0	0	2	1	2	0	2	0	0	1	1
4597683	100013626|F|0-21:G>A-21:G>A	TGCAGAACAGTTATAGAGACAGAGACAGAGCACCAGCCCTCGTGCCTGAGCACCATTCCCAGCAGCTTG	100013626|F|0	0	0.131868	21:G>A	0.989362	0.989362	0.996416	0.121864	0.985816	0.120567	0.87234	0.0035461	0.868794	0.117021	0.0106383	3659.49	225.788	21	32.92	12.07	6.64	98.2143	0	2	0	0	2	0	0	0	0	2	0	0	2	0	2	0	0	0	0	0	0	0	2	0	0
4597686	100105277|F|0-37:G>A-37:G>A	TGCAGCACTCTCCGCGGGTCCAGATGGCTGGACACGAGTGGGAGGACTGGTTCGAGCGGGAGGAATTTA	100105277|F|0	0	0.021978	37:G>A	0.985816	0.985816	0.982014	0.104317	0.968085	0.102837	0.900709	0.0177305	0.882979	0.0851064	0.0141844	1106.77	52.1467	37	9.86	3.68	1.8	98.2143	0	0	0	0	0	0	0	0	0	0	0	0	0	2	0	2	0	0	0	0	0	0	0	2	0
4597690	100034192|F|0-32:C>T-32:C>T	TGCAGTAAGTGATGCGTTTGTGAGTGAGCTGCCTAGATGGATGGATTGATGGAGAGAGTGAAGATAACT	100034192|F|0	0	0.0659341	32:C>T	0.996454	0.996454	1	0.0533808	0.996454	0.0531915	0.943262	0	0.943262	0.0531915	0.0035461	2577.99	58.6915	32	21.62	8.35	3.91	100	0	0	0	0	2	0	0	0	0	0	0	0	0	0	0	2	0	0	0	0	2	0	0	0	0
4597691	100003132|F|0-24:G>A-24:G>A	TGCAGTTGCACAGCGAGCTTATGCGCTCCACTCTCTCTTATGTTCCCGTTCACTGTTAATCAGTCTCAC	100003132|F|0	1	0.0494505	24:G>A	1	1	1	0.0780142	1	0.0780142	0.921986	0	0.921986	0.0780142	0	10824.6	224.797	24	93.89	36.14	10.22	96.4286	0	0	0	2	0	0	0	0	0	0	0	0	0	0	0	0	0	0	0	0	0	0	0	0	2
4597691	100003132|F|0-48:T>A-48:T>A	TGCAGTTGCACAGCGAGCTTATGCGCTCCACTCTCTCTTATGTTCCCGTTCACTGTTAATCAGTCTCAC	100003132|F|0	0	0.0164835	48:T>A	1	1	1	0.0177305	1	0.0177305	0.98227	0	0.98227	0.0177305	0	10824.6	64.0551	48	91.85	36.14	12.81	100	0	0	0	0	0	0	0	0	0	0	0	0	0	0	2	0	0	0	0	0	0	0	0	0	0
4597697	100021120|F|0-18:C>T-18:C>T	TGCAGAGGGTCCATTCATCGCTGCTTTAATTATTATTATTTTTATTCCCCCACGCTATTTCATTTTTAA	100021120|F|0	0	0.0944444	18:C>T	0.968085	0.968085	0.985348	0.0732601	0.953901	0.070922	0.911348	0.0141844	0.897163	0.0567376	0.0319149	1574.17	63.9389	18	13.12	5.04	3.2	100	0	0	0	0	0	1	0	0	0	0	2	0	2	0	0	0	0	0	0	0	0	0	0	0	0
4597698	100021690|F|0-52:G>A-52:G>A	TGCAGGAGCTCCTATTTGGGGAGCTTCTGATTTATGTCGCTGTTCCCGCAGTGTGTGAACAGCTCAGTC	100021690|F|0	0	0.0604396	52:G>A	0.992908	0.992908	1	0.0535714	0.992908	0.0531915	0.939716	0	0.939716	0.0531915	0.0070922	1507.65	39.3044	52	13.07	5.11	2.62	98.2143	2	0	0	0	0	0	2	0	0	0	0	0	0	0	0	0	0	0	0	0	2	0	0	0	0
4597699	100042083|F|0-64:T>C-64:T>C	TGCAGAGCTTGATGTTGGGGACTCTGCTGTGTCTGTAGCTGAGTGTGAAGTACCATTGTCAAGTTGTCC	100042083|F|0	0	0.477011	64:T>C	0.971631	0.971631	0.693431	0.492701	0.673759	0.478723	0.79078	0.297872	0.492908	0.180851	0.0283688	621.85	216.384	64	5.6	2.13	1.6	95.5357	1	2	0	0	2	2	2	1	1	1	1	1	2	2	1	1	0	1	0	2	-	2	0	1	2
4597704	100016614|F|0-49:G>A-49:G>A	TGCAGCAAGTATTTAGCTTTTTGGTCTTTAAAATCACCAAAGTGGCAGCGGAATGACTTTGCTCCAGAA	100016614|F|0	0	0.137363	49:G>A	1	1	0.989362	0.102837	0.989362	0.102837	0.907801	0.0106383	0.897163	0.0921986	0	2550.76	134.899	49	23.25	8.66	4.65	100	0	0	2	2	0	0	2	0	0	0	0	2	0	2	2	0	0	0	2	1	2	0	0	0	0
4597723	100025378|F|0-45:C>T-45:C>T	TGCAGCCACTGTAGTTTGCTCAACCTGAGATAATGATCCAAGCCTCATTATTCTCTGCTGGGGGTTTCA	100025378|F|0	0	0.104396	45:C>T	0.992908	0.992908	0.660714	0.414286	0.656028	0.411348	0.91844	0.336879	0.58156	0.0744681	0.0070922	1698.97	677.093	45	15.39	5.52	5.84	100	1	1	1	1	1	1	2	1	1	1	1	1	1	1	1	1	1	2	2	2	1	1	1	1	1
4597726	100004968|F|0-8:G>C-8:G>C	TGCAGGCAGTACGGGCTAATCATGATCTAATACACAGTCACTGCATGAGATCGGAAGAGCGGTTCAGCA	100004968|F|0	0	0.0164835	8:G>C	1	1	0.765957	0.287234	0.765957	0.287234	0.946809	0.234043	0.712766	0.0531915	0	12450	3513.98	8	110.59	41.2	43.38	99.1071	0	0	0	0	0	0	0	0	0	0	0	0	0	0	0	0	0	0	0	2	0	0	0	0	0
4597727	100025438|F|0-58:T>A-58:T>A	TGCAGCTGAGGGAGGTCTTCATTATTTTCCATTTATCTATCAGAAATCTACTTTAAATTCAAAACATTT	100025438|F|0	0	0.111111	58:T>A	0.953901	0.953901	0.98513	0.0780669	0.939716	0.0744681	0.893617	0.0141844	0.879433	0.0602837	0.0460993	1397.08	67.9218	58	11.95	4.42	3.23	100	0	0	2	2	0	0	0	0	0	2	0	0	0	0	0	2	0	0	0	0	0	0	0	0	0
4597728	100000553|F|0-6:T>A-6:T>A	TGCAGATACAAAGAGATATGACAGATCCATTTCATCAATGCATGAGATCGGAAGAGCGGTTCAGCAGGA	100000553|F|0	0	0.115385	6:T>A	1	1	0.992908	0.102837	0.992908	0.102837	0.904255	0.0070922	0.897163	0.0957447	0	15763.1	585.17	6	139.56	53.95	20.18	97.3214	2	2	0	0	0	0	0	0	0	0	2	0	0	2	0	0	0	0	0	0	2	0	0	0	1
4597730	100027456|F|0-13:G>C-13:G>C	TGCAGTGGATACAGCAACATTGCGGACCTCACCTCGCTCCTGACTTGTATTGTATGCCTTGTCTCTCTG	100027456|F|0	0	0.214286	13:G>C	1	1	0.985816	0.156028	0.985816	0.156028	0.858156	0.0141844	0.843972	0.141844	0	5401.95	414.215	13	47.31	17.58	9.41	100	2	0	2	2	2	0	0	2	0	0	2	0	2	0	0	0	0	0	0	0	2	0	2	0	0
4597730	100027456|F|0-18:A>G-18:A>G	TGCAGTGGATACAGCAACATTGCGGACCTCACCTCGCTCCTGACTTGTATTGTATGCCTTGTCTCTCTG	100027456|F|0	0	0.0337079	18:A>G	0.992908	0.992908	0.992857	0.0428571	0.985816	0.0425532	0.957447	0.0070922	0.950355	0.035461	0.0070922	5401.95	39.9527	18	43.82	17.58	3.33	98.2143	0	0	0	0	2	0	0	0	0	0	0	0	0	0	0	0	2	0	0	0	0	0	0	0	0
4597731	100016532|F|0-6:C>T-6:C>T	TGCAGCCTAAATATGTATCTAGCTGTGGTATACTCACAGATCTTGGTTGGCCTGAGAACCTGCGGTTGT	100016532|F|0	0	0.0222222	6:C>T	0.992908	0.992908	0.914286	0.25	0.907801	0.248227	0.829787	0.0851064	0.744681	0.163121	0.0070922	2829.2	447.206	6	24.49	8.76	6.39	99.1071	0	0	0	0	0	0	0	0	0	0	0	0	0	0	0	2	0	0	0	0	0	0	0	0	0
4597735	100157003|F|0-9:A>G-9:A>G	TGCAGAGACAACACGTTTGTGCAGACAAGAAGCCCCCGTCCTCTCTTTCGTGGAGGTGAGCCAAGTGCT	100157003|F|0	0	0.010989	9:A>G	1	1	0.0602837	0.996454	0.0602837	0.996454	0.943262	0.939716	0.0035461	0.0567376	0	10451.1	10340.1	9	93.49	5.47	36.8	97.3214	1	1	2	1	1	1	1	1	1	1	1	1	1	1	1	1	1	1	1	1	1	1	1	1	1
4597743	100016976|F|0-38:A>G-38:A>G	TGCAGTGTTCAACAGCTGATTAAATGTTGAACTGAAGGAGAAAGATGCAGATGATTTACTATTATTAGA	100016976|F|0	0	0.148352	38:A>G	0.985816	0.985816	0.985612	0.125899	0.971631	0.124113	0.875887	0.0141844	0.861702	0.109929	0.0141844	2411.36	169.362	38	20.1	7.22	4.84	100	0	0	0	0	0	0	2	2	0	2	2	2	0	0	1	0	0	2	0	0	0	0	0	0	0
4597749	100001884|F|0-11:G>A-11:G>A	TGCAGTGGCCTGTGTGACCTAACTCACTGAACTCAGGGGAGAAAAGAGGAATTTGTGCTTGTTGCATGA	100001884|F|0	0	0.0277778	11:G>A	0.996454	0.996454	1	0.0533808	0.996454	0.0531915	0.943262	0	0.943262	0.0531915	0.0035461	13463	80.6968	11	112.31	45.1	5.38	96.4286	2	0	0	0	2	0	0	2	0	0	0	0	0	0	0	0	0	0	0	0	0	0	0	0	0
4597751	100033322|F|0-42:G>T-42:G>T	TGCAGAGGTGCTTCCCAGCTGCATCCTGTTCAAAGAAAGACAGCATGAATGAAAGCCAGAAATGAGGTG	100033322|F|0	0	0.043956	42:G>T	0.985816	0.985816	0.996403	0.0251799	0.98227	0.0248227	0.964539	0.0035461	0.960993	0.0212766	0.0141844	777.214	12.1726	42	7.33	2.76	1.74	100	0	0	0	0	0	0	0	0	0	0	0	0	0	0	0	2	0	0	0	2	0	0	0	0	0
4597755	100008880|F|0-29:T>C-29:T>C	TGCAGGAGGCGAAACACAACCTGGTGCACTCGCTGCATGAGATCGGAAGAGCGGTTCAGCAGGAATGCC	100008880|F|0	0	0.488372	29:T>C	0.960993	0.960993	0.874539	0.313653	0.840426	0.301418	0.780142	0.120567	0.659574	0.180851	0.0390071	8422.34	1442.74	29	73.46	28.41	16.97	97.3214	1	2	1	1	2	2	1	1	1	1	0	1	2	2	0	0	2	0	2	0	0	1	0	2	0
4597756	100020614|F|0-5:A>G-5:A>G	TGCAGAGGGGTTTTGAGGAAACATCAGTCAGGCACCAAGGAGACTGACAGGCATGAGATCGGAAGAGCG	100020614|F|0	0	0.0348837	5:A>G	0.975177	0.975177	0.265455	0.978182	0.258865	0.953901	0.737589	0.716312	0.0212766	0.237589	0.0248227	10375	8897.68	5	93.26	19.58	33.08	95.5357	1	2	2	1	1	2	1	1	-	1	1	1	1	1	-	1	1	1	1	1	1	1	1	1	1
4597758	100004370|F|0-26:A>C-26:A>C	TGCAGGCTGAGGAGAAAAATGAAAGAAGTCAAAAAGATGGAAACAGTCCTATTTAGTAGATTGCCAGAG	100004370|F|0	0	0.263736	26:A>C	1	1	0.971631	0.187943	0.971631	0.187943	0.840426	0.0283688	0.812057	0.159574	0	10419.3	1011.39	26	87.49	32.34	19.08	98.2143	0	0	0	0	0	0	1	2	2	0	2	0	0	0	0	0	0	0	2	2	2	2	0	2	0
4597758	100004370|F|0-47:C>T-47:C>T	TGCAGGCTGAGGAGAAAAATGAAAGAAGTCAAAAAGATGGAAACAGTCCTATTTAGTAGATTGCCAGAG	100004370|F|0	0	0.176136	47:C>T	0.985816	0.985816	0.985612	0.129496	0.971631	0.12766	0.87234	0.0141844	0.858156	0.113475	0.0141844	10419.3	486.981	47	84.57	32.34	13.53	96.4286	0	2	2	2	2	0	-	0	0	0	2	0	2	0	0	2	0	2	0	0	0	0	2	0	0
4597762	100036847|F|0-35:A>T-35:A>T	TGCAGTGTCAAACAACATGAAGGCAGCTGTGACAAAGAATAAACATGATTTATAGTTCACTGTGATGGA	100036847|F|0	0	0.0227273	35:A>T	0.953901	0.953901	0.988848	0.0520446	0.943262	0.0496454	0.914894	0.0106383	0.904255	0.0390071	0.0460993	416.021	14.8761	35	3.82	1.51	1.06	94.6429	0	0	0	0	0	2	0	2	0	0	0	0	0	0	0	0	-	0	0	0	0	0	0	0	0
4597763	100014381|F|0-52:A>C-52:A>C	TGCAGTCATCTTATTGCTTTTTCCCTTTAGTTTGATCTTGAGCAAGTGAAACACCTGCTCAGTTTGATT	100014381|F|0	0	0.288889	52:A>C	0.992908	0.992908	0.942857	0.182143	0.93617	0.180851	0.868794	0.0567376	0.812057	0.124113	0.0070922	3097.37	329.731	52	25.5	9.54	6.47	100	0	0	0	0	2	2	0	2	0	0	0	2	0	0	2	0	1	1	0	-	0	2	0	0	1
4597767	100034201|F|0-37:T>C-37:T>C	TGCAGCACTTAGGTCTGGACAGCACCTGTGATGACAGTATTATAGTCAAAGAGGTAAGGTATAGAGTGG	100034201|F|0	0	0.0384615	37:T>C	1	1	1	0.0531915	1	0.0531915	0.946809	0	0.946809	0.0531915	0	11095.9	70.6208	37	96.72	38.07	4.71	96.4286	0	0	0	2	2	0	0	0	0	0	0	0	2	0	0	0	0	0	0	0	0	0	0	0	0
4597772	100005980|F|0-23:G>A-23:G>A	TGCAGCCAATTCCTCCACACAGAGTAGTCTGATTTAGGAGAGGCATGAGATCGGAAGAGCGGTTCAGCA	100005980|F|0	0	0.0164835	23:G>A	1	1	1	0.035461	1	0.035461	0.964539	0	0.964539	0.035461	0	9121.98	52.9008	23	81.09	31.95	5.29	97.3214	0	0	0	0	2	2	0	0	0	0	0	0	0	0	0	0	0	0	0	0	0	0	0	0	0
4597776	100004487|F|0-18:T>C-18:T>C	TGCAGGGAACAGAGAGCTTGTTTGTGACAACAGGAAGTTGAGACACTGTTACCAGAATGGGCACATTAA	100004487|F|0	0	0.010989	18:T>C	1	1	1	0.0460993	1	0.0460993	0.953901	0	0.953901	0.0460993	0	9290.59	63.7701	18	80.85	31.89	4.91	97.3214	0	0	0	0	0	0	0	0	0	0	0	0	0	0	0	0	0	0	0	0	0	0	0	0	0
4597778	100036058|F|0-24:C>T-24:C>T	TGCAGTATGCCCATGTGAAAACAGCAGACACTTCACATCCCTTTATTTCAACAAACCCTATAGCATGAA	100036058|F|0	0	0.032967	24:C>T	0.968085	0.968085	0.750916	0.406593	0.72695	0.393617	0.815603	0.241135	0.574468	0.152482	0.0319149	577.017	177.772	24	5.37	1.95	1.6	96.4286	0	0	0	0	0	0	0	0	0	0	0	0	0	0	0	0	0	0	0	0	0	0	0	0	0
4597785	100003280|F|0-51:A>G-51:A>G	TGCAGAGGACCCATCATTGCAGAGTGTCCTCAAAAAGTAAGCAACATCACAATTTCTCACTTATTTGCA	100003280|F|0	1	0.0384615	51:A>G	1	1	1	0.0460993	1	0.0460993	0.953901	0	0.953901	0.0460993	0	11207.1	56.9721	51	99.38	39.06	4.38	96.4286	2	2	0	0	0	0	0	0	0	0	0	0	0	0	2	0	0	0	0	0	0	0	0	0	0
4597785	100003280|F|0-23:G>A-23:G>A	TGCAGAGGACCCATCATTGCAGAGTGTCCTCAAAAAGTAAGCAACATCACAATTTCTCACTTATTTGCA	100003280|F|0	0	0.0274725	23:G>A	1	1	1	0.0283688	1	0.0283688	0.971631	0	0.971631	0.0283688	0	11207.1	29.0826	23	99.41	39.06	3.64	96.4286	0	2	2	0	0	0	0	0	0	0	0	0	2	0	0	0	0	0	0	0	0	0	0	0	0
4597786	100024408|F|0-40:G>A-40:G>A	TGCAGGATCCCTGTGAAGTGTTATGCTTCAAAGGATAAAAGGAGTGGAGTGAGATGAGCATTTTAAACA	100024408|F|0	0	0.00555556	40:G>A	0.996454	0.996454	1	0.0391459	0.996454	0.0390071	0.957447	0	0.957447	0.0390071	0.0035461	2962.61	39.2009	40	26.08	10.2	3.56	98.2143	0	0	0	0	0	0	0	0	0	0	0	0	0	0	0	0	0	0	0	0	0	0	2	0	0
4597790	100025336|F|0-51:T>C-51:T>C	TGCAGATGCCAACAGTAATGACTCCCAACTGACACTCACTTTTTGCTTTTTTATCTATTTTCACTGCTA	100025336|F|0	0	0.213415	51:T>C	0.957447	0.957447	0.944444	0.107407	0.904255	0.102837	0.907801	0.0531915	0.85461	0.0496454	0.0425532	1040.23	89.7548	51	9.46	3.65	3.09	98.2143	0	0	0	0	-	0	2	0	2	0	0	0	0	1	1	0	2	0	2	0	0	2	0	-	0
4597791	100014267|F|0-59:G>A-59:G>A	TGCAGATACAGTTTTGCCAGATTACACAGTGCAGTTGTCAAGATTGGCAGATAGAAAAGGGATCCAAAC	100014267|F|0	0	0.0604396	59:G>A	0.968085	0.968085	0.728938	0.380952	0.705674	0.368794	0.861702	0.262411	0.599291	0.106383	0.0319149	4308.71	1415.87	59	37.51	12.63	13.61	98.2143	0	0	2	2	2	0	0	0	0	0	0	0	0	0	2	0	0	0	0	0	0	0	0	0	0
4597794	100011758|F|0-68:G>C-68:G>C	TGCAGAGTGACCTATACATATTCTGAAACTCAAGGATACATTACAGCCTTCGGTGAAGAATTATACCAG	100011758|F|0	0	0.126374	68:G>C	0.989362	0.989362	0.688172	0.412186	0.680851	0.407801	0.890071	0.308511	0.58156	0.0992908	0.0106383	6330.95	2416.6	68	55.51	19.19	21.01	100	1	1	1	1	1	1	2	1	1	2	1	1	1	2	2	1	1	1	2	1	1	1	1	1	1
4597797	100003051|F|0-48:G>A-48:G>A	TGCAGAAAAAGAATGACTCACATCTCACTGGTCTCTCCCTGCATGTGTGCTTTTATGTCAAACTGATGC	100003051|F|0	1	0.043956	48:G>A	1	1	1	0.0390071	1	0.0390071	0.960993	0	0.960993	0.0390071	0	10638	132.969	48	95.95	37.08	12.09	98.2143	2	0	2	2	0	0	0	2	0	0	0	0	0	0	0	0	0	0	0	0	0	0	0	0	2
4597797	100003051|F|0-14:G>A-14:G>A	TGCAGAAAAAGAATGACTCACATCTCACTGGTCTCTCCCTGCATGTGTGCTTTTATGTCAAACTGATGC	100003051|F|0	0	0.021978	14:G>A	1	1	1	0.0319149	1	0.0319149	0.968085	0	0.968085	0.0319149	0	10638	32.6473	14	94.35	37.08	3.63	98.2143	0	0	0	0	0	0	0	0	0	0	0	0	0	0	0	0	0	0	0	0	0	0	2	0	0
4597798	100024079|F|0-24:G>A-24:G>A	TGCAGTGAGGACTGATGTACAGCAGCGTCATAGATTAAATGCACACAGTTCATTTTCTGCTTAAATGCT	100024079|F|0	0	0.204545	24:G>A	0.978723	0.978723	0.963768	0.126812	0.943262	0.124113	0.890071	0.035461	0.85461	0.0886525	0.0212766	1137.93	83.4863	24	9.42	3.66	2.39	100	0	0	0	0	0	0	0	2	0	0	1	0	0	2	0	1	0	0	1	0	0	1	2	0	0
4597798	100024079|F|0-59:C>T-59:C>T	TGCAGTGAGGACTGATGTACAGCAGCGTCATAGATTAAATGCACACAGTTCATTTTCTGCTTAAATGCT	100024079|F|0	0	0.125	59:C>T	0.957447	0.957447	0.985185	0.0777778	0.943262	0.0744681	0.897163	0.0141844	0.882979	0.0602837	0.0425532	1137.93	57.7386	59	9.64	3.66	2.75	100	0	0	2	2	0	2	0	0	0	0	-	0	0	0	0	-	0	0	1	0	2	-	0	0	0
4597801	100017637|F|0-30:C>T-30:C>T	TGCAGGGTATTTGTTTAGACCTTAACTATTCTGGAGGACAGGCTCATCATTTTAAACCAGACAAAGGTT	100017637|F|0	0	0.0659341	30:C>T	0.978723	0.978723	1	0.076087	0.978723	0.0744681	0.904255	0	0.904255	0.0744681	0.0212766	3484.99	127.374	30	28.95	10.85	6.07	99.1071	0	0	2	2	2	0	0	0	0	0	0	2	0	0	0	0	0	0	0	0	0	0	0	0	0
4597807	100008508|F|0-26:G>A-26:G>A	TGCAGACCACACACACACACCCAAACGCATAAATGCATGTGTGTGCATGAGATCGGAAGAGCGGTTCAG	100008508|F|0	0	0.0222222	26:G>A	0.992908	0.992908	1	0.05	0.992908	0.0496454	0.943262	0	0.943262	0.0496454	0.0070922	10361.1	59.213	26	82.42	32.71	4.23	97.3214	0	0	0	0	0	0	0	0	0	0	0	2	0	0	0	0	0	0	0	0	0	2	0	0	0
4597812	100030754|F|0-46:A>C-46:A>C	TGCAGTACAAGTAAACATGCTAGCAAGGCTACCAAAAACTAGCCTAATGATGCTTTCAGCTGTCTTGGT	100030754|F|0	0	0.0340909	46:A>C	0.98227	0.98227	0.65704	0.512635	0.64539	0.503546	0.815603	0.336879	0.478723	0.166667	0.0177305	1117.5	415.338	46	9.53	3.44	2.92	99.1071	0	0	0	0	0	0	0	0	0	0	0	0	0	0	0	0	2	0	0	0	0	0	0	0	0
4597816	100058802|F|0-36:C>T-36:C>T	TGCAGGGGGTAAATGTGGGTAAAGACAACATGGGGGCGATGCTGGTGATGGTGATGTTGGCAATGGCAG	100058802|F|0	0	0.0494505	36:C>T	0.992908	0.992908	0.996429	0.0857143	0.989362	0.0851064	0.911348	0.0035461	0.907801	0.0815603	0.0070922	1045.48	43.8359	36	9.59	3.59	1.83	99.1071	0	0	0	0	0	0	0	0	0	0	0	0	0	2	0	0	0	0	0	0	0	0	0	0	0
4597820	100005955|F|0-57:C>T-57:C>T	TGCAGTCATGCATCTCATGCTGACAGTTTTCTAGTAATTTGAAAGAGACATCCTCTCCAGCCCTGTGAC	100005955|F|0	0	0.0659341	57:C>T	1	1	1	0.0496454	1	0.0496454	0.950355	0	0.950355	0.0496454	0	7454.68	142.108	57	67.23	25.81	10.15	98.2143	0	2	2	2	0	0	2	0	0	0	0	0	0	2	0	0	0	0	0	2	0	0	0	0	0
4597824	100007937|F|0-27:T>C-27:T>C	TGCAGGTTTGAAACTGGAGCTGCTCCCTTCATGCAGGGCTGGATGCACAAATAGCTCAGAAACTGACTG	100007937|F|0	0	0.413793	27:T>C	0.968085	0.968085	0.904762	0.267399	0.875887	0.258865	0.801418	0.0921986	0.70922	0.166667	0.0319149	8675.34	1133.85	27	64.5	23.21	15.53	96.4286	0	0	1	1	0	1	1	0	2	1	1	0	0	0	2	1	1	0	0	0	0	-	0	-	0
4597824	100007937|F|0-33:C>T-33:C>T	TGCAGGTTTGAAACTGGAGCTGCTCCCTTCATGCAGGGCTGGATGCACAAATAGCTCAGAAACTGACTG	100007937|F|0	0	0.349398	33:C>T	0.957447	0.957447	0.914815	0.403704	0.875887	0.386525	0.652482	0.0815603	0.570922	0.304965	0.0425532	8675.34	1592.65	33	68.5	23.21	14.61	95.5357	0	2	-	-	0	-	-	2	0	1	-	2	2	2	0	-	1	0	0	0	0	1	0	1	0
4597827	100009560|F|0-26:G>A-26:G>A	TGCAGGCATGTTCACTAACAGCTGAGGCCGGTGGGGGTTCTGCCCTGCTGGCCCAGTCATTAGCTCCTC	100009560|F|0	0	0.192308	26:G>A	1	1	0.730496	0.425532	0.730496	0.425532	0.843972	0.269504	0.574468	0.156028	0	12141.5	4985.93	26	109.49	34.5	41.55	93.75	1	2	2	1	1	2	2	2	2	1	1	1	1	2	2	1	1	2	1	1	1	1	1	1	1
4597829	100033307|F|0-61:C>T-61:C>T	TGCAGACTGTTCTTGCACAATGGTCAGAGTACACAGGTGTTTATTCTAAAAAACAAAAGAGCGGATTTT	100033307|F|0	0	0.0549451	61:C>T	0.975177	0.975177	0.414545	0.643636	0.404255	0.62766	0.91844	0.570922	0.347518	0.0567376	0.0248227	2044.8	1226.16	61	18.62	6.87	6.93	98.2143	1	1	2	2	2	1	1	1	1	1	1	1	1	1	1	1	1	1	1	1	2	1	1	1	1
4597830	100017150|F|0-10:A>T-10:A>T	TGCAGTGATAACTGTGCAGCTTTATTAGTGTAAACAGTAACCTGTTTACCTGTTGAGGAAGCGTGAGGT	100017150|F|0	0	0.0604396	10:A>T	1	1	1	0.0390071	1	0.0390071	0.960993	0	0.960993	0.0390071	0	2180.13	46.3441	10	19.92	7.52	4.21	100	2	0	0	0	0	0	0	2	0	2	0	0	0	2	0	0	0	0	0	0	2	0	0	0	0
4597843	100005789|F|0-61:A>G-61:A>G	TGCAGGGAGCACAGCTGTCTGCTGGTCTACACCAGCCCGGACTCTACAGCCTGCTGGTAAGACATCAAA	100005789|F|0	0	0.0274725	61:A>G	1	1	0.939716	0.265957	0.939716	0.265957	0.794326	0.0602837	0.734043	0.205674	0	9367.6	1427.7	61	81.42	29.56	19.04	95.5357	0	0	0	0	0	0	2	0	0	0	0	0	0	0	0	2	0	0	0	0	0	0	0	0	0
4597846	100000573|F|0-15:C>T-15:C>T	TGCAGTTGACCTCACCGACCTCCAGACAGCACACAGACTATCATACACAGAGCTGATAAAAACAATGCA	100000573|F|0	0	0.0604396	15:C>T	1	1	1	0.0851064	1	0.0851064	0.914894	0	0.914894	0.0851064	0	16530.2	270.123	15	144.45	56.51	11.26	93.75	2	0	0	0	0	0	2	2	0	0	0	2	0	2	0	0	2	0	0	0	0	0	0	0	0
4597847	100006272|F|0-47:T>C-47:T>C	TGCAGGTGACTGTCTTCTGCTAAATCATATGACTGACCGTCCTCACATGGCCTCAAATACAACCCTACA	100006272|F|0	0	0.021978	47:T>C	0.957447	0.957447	0.985185	0.0703704	0.943262	0.0673759	0.904255	0.0141844	0.890071	0.0531915	0.0425532	7079.41	65.6562	47	68.42	26.11	3.46	97.3214	0	0	0	0	0	0	0	0	2	0	0	0	0	0	0	0	0	0	0	0	0	0	0	0	0
4597854	100035076|F|0-26:A>G-26:A>G	TGCAGTTAAAGTTAAAACGACTGGTAATGAACTTCAGAAGCGCGTCCTCGGTCCGTCCTTCGTCTGGAC	100035076|F|0	0	0.0164835	26:A>G	0.960993	0.960993	1	0.0369004	0.960993	0.035461	0.925532	0	0.925532	0.035461	0.0390071	811.142	14.386	26	7.17	2.68	1.44	97.3214	0	0	0	0	2	2	0	0	0	0	0	0	0	0	0	0	0	0	0	0	0	0	0	0	0
4597856	100001667|F|0-19:G>A-19:G>A	TGCAGCAGAGCCAGCAGATGCCCTACCTCTGTTTGCACCTGGACTCCTAAGCCATGATTGCACGACTGT	100001667|F|0	1	0.0824176	19:G>A	0.996454	0.996454	1	0.0782918	0.996454	0.0780142	0.91844	0	0.91844	0.0780142	0.0035461	13712.6	198.341	19	117.43	45.83	9.02	95.5357	0	0	0	2	2	2	0	2	0	0	0	0	0	0	0	0	0	0	2	0	0	0	0	0	0
4597856	100001667|F|0-19:G>T-19:G>T	TGCAGCAGAGCCAGCAGATGCCCTACCTCTGTTTGCACCTGGACTCCTAAGCCATGATTGCACGACTGT	100001667|F|0	0	0.0604396	19:G>T	1	1	0.996454	0.0496454	0.996454	0.0496454	0.953901	0.0035461	0.950355	0.0460993	0	13712.6	253.483	19	118.33	45.83	18.11	99.1071	0	0	0	0	0	0	0	0	0	0	0	0	0	0	2	2	0	0	0	0	2	2	0	0	0
4597870	100024533|F|0-44:C>T-44:C>T	TGCAGAGGTGATGTGTTCATGACTTGGCCTATCGACCTCAGTCACACACATAGCGGTGTACAGCTTTGA	100024533|F|0	0	0.0769231	44:C>T	0.996454	0.996454	0.989324	0.0498221	0.985816	0.0496454	0.957447	0.0106383	0.946809	0.0390071	0.0035461	1168.9	28.2397	44	10.61	4.1	2.02	100	0	2	0	0	0	0	0	0	0	0	0	0	2	0	0	0	0	0	0	0	2	0	0	0	0
4597877	100016134|F|0-14:G>A-14:G>A	TGCAGCTGCGCCTCGGCGTGCTGTAAAGTTTACAGAGGGGCTGTGTTGAAGAATCTTTCTGTGTGACAA	100016134|F|0	0	0.032967	14:G>A	1	1	1	0.035461	1	0.035461	0.964539	0	0.964539	0.035461	0	3045.88	25.3924	14	27.79	10.6	2.54	99.1071	0	0	0	0	0	0	2	0	0	0	0	0	0	0	0	0	0	0	0	0	0	0	0	0	0
4597884	100029375|F|0-55:G>A-55:G>A	TGCAGTGTTGCTGTGACCTGAAAGGCCGCCCACTCATCTGATTGGCTGAGCACAGGAGCATCAGGTACA	100029375|F|0	0	0.032967	55:G>A	0.985816	0.985816	1	0.0323741	0.985816	0.0319149	0.953901	0	0.953901	0.0319149	0.0141844	2256.14	19.0513	55	19.49	7.72	2.12	99.1071	0	0	0	0	0	0	0	0	0	0	0	0	2	0	0	0	0	0	0	0	0	0	0	0	0
4597885	100023369|F|0-19:G>A-19:G>A	TGCAGCTCTCCTAAACTCTGGAGGACATTGATGATTGTTGATAAGTTGCTTTTACTACTGCTCTGATGG	100023369|F|0	0	0.348837	19:G>A	0.964539	0.964539	0.680147	0.654412	0.656028	0.631206	0.641844	0.308511	0.333333	0.322695	0.035461	2113.92	1062.69	19	19.2	5.62	5.97	99.1071	0	2	0	0	0	0	0	0	0	1	0	1	2	1	0	0	0	0	2	-	2	0	0	1	0
4597886	100005935|F|0-52:C>T-52:C>T	TGCAGCAGAAGCAGGACACAGGGGATGCTGAGTATCACGACCACGCCATCTTCCTCACACGACAGGAAT	100005935|F|0	0	0.0164835	52:C>T	1	1	1	0.0283688	1	0.0283688	0.971631	0	0.971631	0.0283688	0	11890.3	80.8941	52	105.35	41.26	10.11	99.1071	0	0	0	0	2	0	0	0	0	0	0	0	0	0	0	0	0	0	0	0	0	0	0	0	0
4597887	100012477|F|0-53:C>T-53:C>T	TGCAGTATATACACACTATTATTTGTGATGTTTGTTTTCAGATGTCGTATCAGCCGCATCCTGGAAGCA	100012477|F|0	0	0.032967	53:C>T	0.971631	0.971631	1	0.0255474	0.971631	0.0248227	0.946809	0	0.946809	0.0248227	0.0283688	3601.97	35.8384	53	31.64	12	5.12	100	0	0	0	0	0	0	0	0	0	0	0	0	0	0	0	0	2	0	0	0	0	0	0	0	0
4597891	100001697|F|0-23:C>T-23:C>T	TGCAGCCAAAATACCCTATAATGCAAACATGCTAATTATACCCTGAAGTCAAATATCACAACAGCATGA	100001697|F|0	0	0.021978	23:C>T	0.989362	0.989362	1	0.046595	0.989362	0.0460993	0.943262	0	0.943262	0.0460993	0.0106383	12684.1	91.0265	23	115.83	44.95	7	98.2143	0	0	0	0	0	0	0	0	0	0	2	0	0	0	0	0	0	0	0	0	0	0	2	2	0
4597903	100029546|F|0-59:G>C-59:G>C	TGCAGTCCCTCTCTACTTCTGTGCTGGCCACAGACAAAACACATGCCTAATGGCACTCTGTGTGTGTGT	100029546|F|0	0	0.0549451	59:G>C	0.98227	0.98227	1	0.0541516	0.98227	0.0531915	0.929078	0	0.929078	0.0531915	0.0177305	1019.34	12.9143	59	9.1	3.44	0.86	97.3214	0	2	2	0	0	2	0	0	0	0	0	0	0	0	0	0	0	0	0	0	0	0	0	0	0
4597907	100023357|F|0-33:C>T-33:C>T	TGCAGTGAAAGGCTGATTGTAAAAAGTATCTGCCCTTGATAACATGCCAGAAATGCCAGCAGATGGAAA	100023357|F|0	0	0.210227	33:C>T	0.989362	0.989362	0.956989	0.139785	0.946809	0.138298	0.893617	0.0425532	0.851064	0.0957447	0.0106383	1216.12	116.574	33	10.72	4.02	2.99	100	2	1	0	0	2	0	0	0	0	-	1	0	0	0	0	-	2	1	0	0	1	1	0	0	0
4597914	100017864|F|0-6:G>A-6:G>A	TGCAGAGTGAGGGGAAAATGGAACGAGAAGGGTTAGTTACACATGGCTGTTCACACTGTTCTTAAAAAC	100017864|F|0	1	0.0164835	6:G>A	1	1	1	0.0248227	1	0.0248227	0.975177	0	0.975177	0.0248227	0	1885.82	14.5668	6	16.72	6.59	2.08	100	0	0	0	0	0	0	0	0	0	0	0	0	0	0	0	0	0	0	2	0	0	0	0	0	0
4597914	100017864|F|0-24:G>A-24:G>A	TGCAGAGTGAGGGGAAAATGGAACGAGAAGGGTTAGTTACACATGGCTGTTCACACTGTTCTTAAAAAC	100017864|F|0	0	0.0164835	24:G>A	1	1	1	0.0212766	1	0.0212766	0.978723	0	0.978723	0.0212766	0	1885.82	12.1697	24	16.81	6.59	2.03	98.2143	0	0	0	0	0	0	0	0	0	0	0	0	0	0	0	0	0	0	0	0	0	0	0	0	0
4597917	100004049|F|0-49:A>G-49:A>G	TGCAGTGCAGGCCGTGTTGAAGCTGGCTGCTGATTATTGTCAATGGGGGAAAAAATGCATGAGATCGGA	100004049|F|0	0	0.0229885	49:A>G	0.975177	0.975177	1	0.08	0.975177	0.0780142	0.897163	0	0.897163	0.0780142	0.0248227	12451.9	87.9296	49	106.42	42.53	4	99.1071	2	0	0	0	0	0	0	-	2	0	0	2	0	0	0	0	0	0	0	0	0	0	0	0	0
4597919	100006110|F|0-29:A>C-29:A>C	TGCAGCATCCCAAAGCCTTTACTGGGCACAGGGATGACTGGGTAGCTGCGCGTGCTCGGCATGAGATCG	100006110|F|0	0	0.0164835	29:A>C	1	1	1	0.0106383	1	0.0106383	0.989362	0	0.989362	0.0106383	0	8901.06	18.2468	29	77.7	30.71	6.08	100	0	0	0	0	0	0	0	0	0	0	0	0	0	0	0	0	0	0	0	2	0	0	0	0	0
4597920	100000629|F|0-19:C>T-19:C>T	TGCAGAAGTAGGTCTCTTTCGACATTACATATGTCACACCACATGAACAAGTGCATGAGATCGGAAGAG	100000629|F|0	0	0.0769231	19:C>T	1	1	1	0.0744681	1	0.0744681	0.925532	0	0.925532	0.0744681	0	15310.8	299.117	19	136.82	52.97	14.24	96.4286	2	0	2	2	2	0	0	0	0	0	2	0	0	0	0	0	0	0	2	0	0	0	0	0	0
4597923	100010959|F|0-13:T>C-13:T>C	TGCAGAAATTCACTCCAGAATCCAACAGTTTGACCAGCGATTGACCTGCATGAGATCGGAAGAGCGGTT	100010959|F|0	0	0.236264	13:T>C	1	1	0.673759	0.51773	0.673759	0.51773	0.808511	0.326241	0.48227	0.191489	0	9872.95	3206.85	13	85.47	33.94	21.96	94.6429	2	1	1	1	0	0	0	2	0	0	2	2	0	0	0	0	2	2	0	0	0	2	2	0	2
4597927	100062815|F|0-42:G>A-42:G>A	TGCAGCTCTGCAATTAGCTGATGATGGTTGGGGCTGGTTCAGGGTACTTCACATCATTGACAGTGTGTC	100062815|F|0	0	0.111111	42:G>A	0.98227	0.98227	0.99639	0.0758123	0.978723	0.0744681	0.911348	0.0035461	0.907801	0.070922	0.0177305	789.895	25.8066	42	7.16	2.74	1.23	99.1071	0	2	0	0	0	0	0	0	0	0	2	0	0	0	0	0	2	0	0	2	0	0	0	0	0
4597928	100005597|F|0-42:C>G-42:C>G	TGCAGGCCGGAAATCAAAGCTGTTAGCCTCTCTGGAAGCTAACAGCTAAACTCCAAAACACACTCAGCT	100005597|F|0	0	0.318681	42:C>G	0.989362	0.989362	0.953405	0.229391	0.943262	0.22695	0.808511	0.0460993	0.762411	0.180851	0.0106383	10968.7	1475.36	42	87.51	29.92	23.05	98.2143	2	2	2	0	0	0	2	0	1	0	0	1	0	0	0	2	0	0	2	1	2	2	0	1	0
4597934	100022584|F|0-68:A>C-68:A>C	TGCAGTGATGTTATTGCTGTCTTCATCATCAAGGACTGCAAACACAGGGAGAGAAATGCAGGGTCTTTA	100022584|F|0	0	0.0824176	68:A>C	1	1	0.996454	0.0567376	0.996454	0.0567376	0.946809	0.0035461	0.943262	0.0531915	0	1386.25	53.0264	68	12.46	4.74	3.31	99.1071	0	2	0	0	0	0	0	0	0	0	0	2	0	0	0	0	0	0	0	0	0	0	0	0	2
4597935	100003471|F|0-39:C>T-39:C>T	TGCAGGCTGAAAGGCTTGTTTCACCGTTCACCAGCCTCCCTCCCACACCAAGCAACTGTGTTAACCAGC	100003471|F|0	0	0.0274725	39:C>T	0.989362	0.989362	1	0.0179211	0.989362	0.0177305	0.971631	0	0.971631	0.0177305	0.0106383	12153.2	78.8227	39	110.91	43.19	15.76	99.1071	0	0	2	0	0	0	0	0	0	0	0	0	0	0	0	0	0	0	0	0	0	0	0	0	0
4597950	100003938|F|0-64:A>T-64:A>T	TGCAGTATGATAGCTACCAGCATGATAGCCTTCAGCCTGCATCTCAGCCTGCACTCCAGCCTGTACTCT	100003938|F|0	0	0.395604	64:A>T	0.996454	0.996454	0.953737	0.270463	0.950355	0.269504	0.77305	0.0460993	0.72695	0.223404	0.0035461	12126.3	1773.31	64	102.9	35.53	23.33	99.1071	0	2	2	2	2	2	2	2	1	2	1	0	2	0	2	2	0	0	2	2	0	0	2	2	2
4597950	100003938|F|0-6:A>G-6:A>G	TGCAGTATGATAGCTACCAGCATGATAGCCTTCAGCCTGCATCTCAGCCTGCACTCCAGCCTGTACTCT	100003938|F|0	0	0.0375	6:A>G	0.953901	0.953901	0.996283	0.122677	0.950355	0.117021	0.840426	0.0035461	0.836879	0.113475	0.0460993	12126.3	335.835	6	91.61	35.53	10.18	95.5357	0	0	0	2	0	0	0	0	-	0	-	0	0	0	0	0	2	2	0	0	0	0	0	0	0
4597951	100022922|F|0-61:A>T-61:A>T	TGCAGCTTTAAAACTTCTTAGGTCTCTATGTTTGAACCTTAATGGCTTCGTGATTAAATACATACACAC	100022922|F|0	0	0.021978	61:A>T	0.996454	0.996454	1	0.024911	0.996454	0.0248227	0.971631	0	0.971631	0.0248227	0.0035461	1209.3	18.344	61	11.05	4.24	2.62	100	0	0	0	0	0	0	0	0	0	2	0	0	0	0	0	0	0	0	0	0	0	0	0	0	0
4597953	100041792|F|0-13:C>T-13:C>T	TGCAGTTATTAGACGCTCTTCACACCCACAAATGGTTTCCAATTCTGGCTGATTAGACCTCTGCTCAGG	100041792|F|0	0	0.0411765	13:C>T	0.950355	0.950355	0.589552	0.578358	0.560284	0.549645	0.79078	0.390071	0.400709	0.159574	0.0496454	529.914	247.817	13	5.26	1.79	1.6	100	0	0	0	0	0	0	0	0	0	0	0	0	-	0	0	0	0	0	0	0	0	0	0	0	0
4597955	100013001|F|0-43:C>A-43:C>A	TGCAGAATGTATTCCGTGAATGGCAAGTGGGAAACTGCACTACCGAAGCCATAATGTGCTTCTCTGACG	100013001|F|0	0	0.0274725	43:C>A	1	1	1	0.0460993	1	0.0460993	0.953901	0	0.953901	0.0460993	0	3316.3	68.3226	43	29.2	11.21	5.26	98.2143	0	0	0	0	0	0	0	0	0	0	0	0	0	0	0	0	0	0	2	0	0	0	0	0	0
4597956	100005653|F|0-15:G>A-15:G>A	TGCAGGGTAACTCACGTGGGAGTGCAGGTTCATTTGAAATGTCTGCACTCCATCACCAAGCAGCAGTAA	100005653|F|0	0	0.0454545	15:G>A	0.985816	0.985816	0.920863	0.284173	0.907801	0.280142	0.783688	0.0780142	0.705674	0.202128	0.0141844	10451.2	1236.39	15	84.28	31.9	15.65	95.5357	0	0	0	2	0	0	2	0	0	0	2	0	0	0	0	0	2	-	0	0	0	0	0	0	0
4597959	100018594|F|0-29:C>T-29:C>T	TGCAGCACGCTCTCTTGTCTGTTGATAACCGGCTTCAAAGACATGCCCCCATCCTGGCCTCCTCTCTCT	100018594|F|0	0	0.0274725	29:C>T	0.992908	0.992908	1	0.0214286	0.992908	0.0212766	0.971631	0	0.971631	0.0212766	0.0070922	2181.11	25.145	29	19.42	7.54	4.19	100	0	0	0	0	0	0	0	0	0	0	0	0	0	0	2	0	0	0	0	0	0	0	0	0	0
4597966	100007462|F|0-29:A>G-29:A>G	TGCAGAGGGGCATATTAATTAAGGCTCACAGTAGAAGTGTGAACACCTGGGATTCTAACTAGGGACCTT	100007462|F|0	0	0.0164835	29:A>G	1	1	1	0.0673759	1	0.0673759	0.932624	0	0.932624	0.0673759	0	6012.36	49.3615	29	53.12	21.02	2.6	99.1071	0	0	0	0	0	0	2	0	0	2	0	0	0	0	0	2	0	0	0	0	0	0	0	0	0
4597968	100000559|F|0-52:A>G-52:A>G	TGCAGGGACAATGCATTTATGAATACACTAGTCTGTATGAGTCTGCTATTGGAGCATGAGATCGGAAGA	100000559|F|0	0	0.0934066	52:A>G	1	1	1	0.109929	1	0.109929	0.890071	0	0.890071	0.109929	0	16004.1	243.748	52	140.76	54.65	7.86	95.5357	0	2	0	0	2	2	0	0	0	0	2	0	2	0	0	0	2	0	0	0	2	0	0	2	0
4597976	100013534|F|0-57:T>C-57:T>C	TGCAGTCTCCTGTCTCCTCTGTGTAATCTGTAGATTCCATCATGATGAGTGATCTCATGTCCACTCTGT	100013534|F|0	0	0.203297	57:T>C	1	1	0.968085	0.138298	0.968085	0.138298	0.893617	0.0319149	0.861702	0.106383	0	3411.17	204.731	57	29.24	11.13	5.25	98.2143	2	1	0	0	0	0	0	0	0	0	0	2	0	0	2	0	0	0	2	0	0	0	0	0	0
4597976	100013534|F|0-53:C>T-53:C>T	TGCAGTCTCCTGTCTCCTCTGTGTAATCTGTAGATTCCATCATGATGAGTGATCTCATGTCCACTCTGT	100013534|F|0	0	0.0297619	53:C>T	0.971631	0.971631	0.99635	0.0364963	0.968085	0.035461	0.939716	0.0035461	0.93617	0.0319149	0.0283688	3411.17	110.8	53	29.2	11.13	11.08	98.2143	0	-	0	0	2	0	0	0	0	0	0	0	0	0	0	0	0	0	0	0	0	0	0	0	0
4597977	100001179|F|0-25:G>A-25:G>A	TGCAGACACTTGGCCTTGTTCTCACGCATTTACTGTAAGTGCACCACTGATAGGCATGAGATCGGAAGA	100001179|F|0	1	0.0549451	25:G>A	0.992908	0.992908	0.985714	0.153571	0.978723	0.152482	0.85461	0.0141844	0.840426	0.138298	0.0070922	14864.8	698.985	25	129.24	48.55	16.26	94.6429	2	2	0	0	0	0	0	0	0	0	0	2	0	0	0	2	0	2	0	0	0	0	0	0	0
4597977	100001179|F|0-24:C>T-24:C>T	TGCAGACACTTGGCCTTGTTCTCACGCATTTACTGTAAGTGCACCACTGATAGGCATGAGATCGGAAGA	100001179|F|0	0	0.043956	24:C>T	0.992908	0.992908	0.985714	0.0642857	0.978723	0.0638298	0.943262	0.0141844	0.929078	0.0496454	0.0070922	14864.8	302.733	24	125.92	48.55	16.82	94.6429	0	0	2	0	0	2	2	2	0	0	0	0	0	0	0	2	0	0	0	0	0	0	0	0	0
4597987	100010118|F|0-24:A>G-24:A>G	TGCAGTTTGGTGAGAGGTCACAAAAGTTAGTTCAGTCTTTATGTGTTGTGTACTTCATCAGATGTACTC	100010118|F|0	0	0.172222	24:A>G	0.996454	0.996454	0.967972	0.181495	0.964539	0.180851	0.847518	0.0319149	0.815603	0.148936	0.0035461	5014.98	419.565	24	42.57	15.6	8.23	96.4286	0	0	0	0	2	2	0	0	2	0	0	1	0	0	2	0	2	2	2	0	0	0	1	2	0
4597987	100010118|F|0-30:T>C-30:T>C	TGCAGTTTGGTGAGAGGTCACAAAAGTTAGTTCAGTCTTTATGTGTTGTGTACTTCATCAGATGTACTC	100010118|F|0	0	0.0795455	30:T>C	0.978723	0.978723	0.985507	0.0797101	0.964539	0.0780142	0.914894	0.0141844	0.900709	0.0638298	0.0212766	5014.98	123.57	30	40.97	15.6	5.62	100	0	0	0	0	0	0	0	0	0	0	0	-	0	0	0	0	0	0	0	0	2	0	-	0	0
4597989	100042064|F|0-22:C>G-22:C>G	TGCAGTTAGATGTTTAAAGCCGCGACTTTTCCTGTGAAGACCCCTCTTGCAGCCTTGCAAGAACTCAGT	100042064|F|0	0	0.0795455	22:C>G	0.957447	0.957447	0.82963	0.337037	0.794326	0.322695	0.797872	0.163121	0.634752	0.159574	0.0425532	549.408	161.716	22	5.24	1.73	1.78	97.3214	0	0	0	0	2	0	0	0	0	0	0	2	0	0	0	0	0	0	2	2	0	0	-	0	0
4597991	100001319|F|0-30:T>G-30:T>G	TGCAGCCAGCAAGTGCACAAAGTGACAACATCAGCATGAGATCGGAAGAGCGGTTCAGCAGGAATGCCG	100001319|F|0	0	0.043956	30:T>G	1	1	1	0.0425532	1	0.0425532	0.957447	0	0.957447	0.0425532	0	15330.3	129.828	30	134.11	52.72	10.82	97.3214	0	0	0	0	2	0	0	0	0	0	0	0	0	0	0	0	0	0	0	0	0	2	0	0	0
4597997	100003399|F|0-45:G>A-45:G>A	TGCAGAATCAGAGGATCAACCTGCACATGATACAGCTTGTGGTCCGGAAATCACTGCATGAGATCGGAA	100003399|F|0	0	0.0604396	45:G>A	0.989362	0.989362	0.996416	0.121864	0.985816	0.120567	0.87234	0.0035461	0.868794	0.117021	0.0106383	12076.3	357.027	45	95.04	37.08	10.5	93.75	2	2	0	0	0	0	2	0	0	0	2	0	2	0	0	0	0	0	0	0	0	0	2	0	0
4598001	100024959|F|0-41:C>T-41:C>T	TGCAGACATTTTTAACACGATACCAGTGGCACCATTGTAGACTGGTGAATATGTTGGCTTTTACTACAG	100024959|F|0	0	0.0444444	41:C>T	0.978723	0.978723	1	0.0543478	0.978723	0.0531915	0.925532	0	0.925532	0.0531915	0.0212766	987.876	28.6478	41	9.27	3.43	1.91	100	0	0	0	0	0	0	0	0	0	0	0	0	0	0	0	0	0	0	0	0	0	0	0	0	0
4598010	100007546|F|0-16:C>T-16:C>T	TGCAGTGTATGGACACCGGCTCACAGGTCTGCAACCTGGCCTGGTCCAAGCATGAGATCGGAAGAGCGG	100007546|F|0	0	0.032967	16:C>T	1	1	1	0.0390071	1	0.0390071	0.960993	0	0.960993	0.0390071	0	12685.8	55.3069	16	113.23	44.79	5.03	96.4286	0	2	0	0	2	0	0	2	0	0	0	0	0	0	0	0	0	0	0	0	0	0	0	0	0
4598013	100014647|F|0-36:T>A-36:T>A	TGCAGCGTTAAGTGTCTTCATTTTCCTATTTCATGCTGCACCCTATTTAATCAGTGTCCTCTCTTTATC	100014647|F|0	0	0.0494505	36:T>A	0.957447	0.957447	0.996296	0.0333333	0.953901	0.0319149	0.929078	0.0035461	0.925532	0.0283688	0.0425532	2615.88	39.3185	36	24.41	9.09	4.37	99.1071	0	0	0	0	0	0	0	0	0	0	0	2	0	0	0	0	0	0	0	0	0	0	0	0	0
4598015	100036578|F|0-31:A>C-31:A>C	TGCAGGCAAATTGGAAAAGCCTGAGAAAAGAAGCAAGCTGGAACACCTATTTCAGCGTTTCTGCAATTA	100036578|F|0	0	0.0632184	31:A>C	0.971631	0.971631	0.989051	0.0328467	0.960993	0.0319149	0.950355	0.0106383	0.939716	0.0212766	0.0283688	456.002	9.63021	31	4.26	1.65	1.07	97.3214	0	0	0	0	0	2	0	0	0	0	0	0	0	0	1	2	0	0	0	0	0	0	-	0	2
4598018	100004114|F|0-33:T>C-33:T>C	TGCAGAGAGTAATTTCCCTGCCATTGGTGAGAATCATCCATTCTGCCCCTCAGCCAAGTTTGTGCTTGC	100004114|F|0	0	0.0224719	33:T>C	0.985816	0.985816	1	0.0647482	0.985816	0.0638298	0.921986	0	0.921986	0.0638298	0.0141844	9737.74	130.364	33	84.96	33.47	7.24	96.4286	0	0	0	0	0	0	2	0	0	0	0	0	0	0	0	-	0	0	0	0	0	0	0	0	0
4598018	100004114|F|0-63:G>A-63:G>A	TGCAGAGAGTAATTTCCCTGCCATTGGTGAGAATCATCCATTCTGCCCCTCAGCCAAGTTTGTGCTTGC	100004114|F|0	0	0.0777778	63:G>A	0.992908	0.992908	0.992857	0.075	0.985816	0.0744681	0.925532	0.0070922	0.91844	0.0673759	0.0070922	9737.74	189.094	63	85.12	33.47	9	95.5357	0	0	0	0	0	2	0	0	0	2	0	0	0	0	0	-	0	0	0	0	0	0	0	0	0
4598021	100011555|F|0-61:A>G-61:A>G	TGCAGGACTGAGCTCCCTCTGCACATTATTAGCATCAGGAATAATAGTCCTTCTTCAGAGGAAAAAAAA	100011555|F|0	0	0.153846	61:A>G	1	1	0.989362	0.241135	0.989362	0.241135	0.769504	0.0106383	0.758865	0.230496	0	4226.91	403.107	61	37.89	13.55	5.93	97.3214	0	0	1	2	0	0	0	0	2	2	2	0	0	0	0	0	0	0	0	2	0	0	2	0	2
4598021	100011555|F|0-37:G>A-37:G>A	TGCAGGACTGAGCTCCCTCTGCACATTATTAGCATCAGGAATAATAGTCCTTCTTCAGAGGAAAAAAAA	100011555|F|0	0	0.0222222	37:G>A	0.992908	0.992908	0.996429	0.0214286	0.989362	0.0212766	0.975177	0.0035461	0.971631	0.0177305	0.0070922	4226.91	37.3507	37	34.38	13.55	6.23	100	0	0	-	0	0	0	0	0	0	0	0	0	0	0	0	0	0	0	0	0	2	0	0	0	0
4598022	100025939|F|0-30:T>G-30:T>G	TGCAGACAGCTTTGGGCTTGCTCAAAGGCCTGTTCCACCTCCTCTCCCTTATGCATGTCCCCACTTAGC	100025939|F|0	0	0.010989	30:T>G	0.98227	0.98227	1	0.0144404	0.98227	0.0141844	0.968085	0	0.968085	0.0141844	0.0177305	997.508	11.3437	30	8.49	3.33	2.84	100	0	0	0	0	0	0	0	0	0	0	0	0	2	0	0	0	0	0	0	0	0	0	0	0	0
4598028	100003367|F|0-28:A>G-28:A>G	TGCAGAGTCTGTGGAGAGACAGTCAATGAAAACAAGGTTACCCTAAGTCTCTGGAGCAGCAGTACTACT	100003367|F|0	0	0.0384615	28:A>G	0.992908	0.992908	1	0.0464286	0.992908	0.0460993	0.946809	0	0.946809	0.0460993	0.0070922	10227.4	39.2511	28	91.7	36.18	3.02	96.4286	0	0	0	0	2	0	0	0	2	0	0	0	0	0	0	2	0	2	0	0	0	0	0	0	0
4598029	100003689|F|0-15:T>C-15:T>C	TGCAGCTATCTGAACTCCAGTCTGAGGCCATGGGTTTGGAGCTGTTGCATGAGATCGGAAGAGCGGTTC	100003689|F|0	0	0.0222222	15:T>C	0.992908	0.992908	0.992857	0.146429	0.985816	0.14539	0.85461	0.0070922	0.847518	0.138298	0.0070922	12646.2	535.194	15	105.24	41.11	13.05	98.2143	0	0	0	0	0	0	0	0	0	0	0	0	0	0	2	0	0	0	0	0	0	0	2	0	0
4598029	100003689|F|0-28:C>T-28:C>T	TGCAGCTATCTGAACTCCAGTCTGAGGCCATGGGTTTGGAGCTGTTGCATGAGATCGGAAGAGCGGTTC	100003689|F|0	0	0.0934066	28:C>T	0.989362	0.989362	0.996416	0.0860215	0.985816	0.0851064	0.907801	0.0035461	0.904255	0.0815603	0.0106383	12646.2	293.287	28	105	41.11	12.22	97.3214	2	0	0	2	0	0	0	0	0	0	2	2	2	0	0	0	0	0	0	0	0	0	0	0	0
4598030	100001853|F|0-15:T>C-15:T>C	TGCAGCGATTGGAGGTACAAGGAGAGATGTGAAAGACATAGAAGGCATGAGATCGGAAGAGCGGTTCAG	100001853|F|0	1	0.0494505	15:T>C	0.996454	0.996454	1	0.106762	0.996454	0.106383	0.890071	0	0.890071	0.106383	0.0035461	14515	203.046	15	128.3	49.97	6.77	95.5357	0	0	0	0	0	0	0	0	0	0	0	0	0	0	0	2	0	0	2	0	0	0	0	0	0
4598030	100001853|F|0-6:G>A-6:G>A	TGCAGCGATTGGAGGTACAAGGAGAGATGTGAAAGACATAGAAGGCATGAGATCGGAAGAGCGGTTCAG	100001853|F|0	0	0.021978	6:G>A	1	1	0.996454	0.0957447	0.996454	0.0957447	0.907801	0.0035461	0.904255	0.0921986	0	14515	271.556	6	128.24	49.97	10.06	96.4286	0	0	0	0	0	0	0	2	0	0	0	0	0	0	0	0	0	0	0	0	0	0	0	0	0
4598031	100003840|F|0-58:G>A-58:G>A	TGCAGAGGGAAATCCTTGCAAGTCAGCTCTTCCTGAAGACTTCAAATAGGCCTGGCACGGCTTTGATGC	100003840|F|0	0	0.0666667	58:G>A	0.992908	0.992908	0.996429	0.0821429	0.989362	0.0815603	0.914894	0.0035461	0.911348	0.0780142	0.0070922	10043.8	222.605	58	87.22	34.44	9.68	98.2143	0	0	0	0	0	0	0	0	0	0	2	0	0	0	2	0	0	0	1	0	0	0	0	0	0
4598031	100003840|F|0-57:C>T-57:C>T	TGCAGAGGGAAATCCTTGCAAGTCAGCTCTTCCTGAAGACTTCAAATAGGCCTGGCACGGCTTTGATGC	100003840|F|0	0	0.0280899	57:C>T	0.989362	0.989362	1	0.0394265	0.989362	0.0390071	0.950355	0	0.950355	0.0390071	0.0106383	10043.8	136.855	57	86.84	34.44	12.44	99.1071	0	0	0	0	2	0	0	0	0	0	0	0	0	0	0	0	0	0	-	0	0	0	0	0	0
4598035	100009593|F|0-66:A>G-66:A>G	TGCAGTAAGTAAAAGCTCTTTCACACGTTAACACACACTAATGTGAGGAATCCTAATTTACCATGAAGT	100009593|F|0	1	0.0769231	66:A>G	1	1	1	0.0744681	1	0.0744681	0.925532	0	0.925532	0.0744681	0	4715.48	63.3325	66	42.45	16.33	3.02	96.4286	0	2	0	0	0	0	0	0	2	0	0	2	0	0	0	0	0	0	0	2	0	0	0	0	0
4598035	100009593|F|0-17:C>A-17:C>A	TGCAGTAAGTAAAAGCTCTTTCACACGTTAACACACACTAATGTGAGGAATCCTAATTTACCATGAAGT	100009593|F|0	0	0.010989	17:C>A	1	1	1	0.0106383	1	0.0106383	0.989362	0	0.989362	0.0106383	0	4715.48	19.9034	17	41.98	16.33	6.63	100	0	0	0	0	0	0	0	0	0	0	0	0	0	0	0	0	0	0	0	0	0	0	0	0	0
4598036	100009023|F|0-38:G>A-38:G>A	TGCAGCTCTGCAATCTACTGCTAAGGCACCCACAAAAGGAAGAGCAGGGATTTCCTGGAGCAGTATTTG	100009023|F|0	0	0.0989011	38:G>A	0.996454	0.996454	0.672598	0.494662	0.670213	0.492908	0.829787	0.326241	0.503546	0.166667	0.0035461	9104.65	4052.99	38	80.45	25.03	29.16	97.3214	0	0	0	0	0	0	0	0	0	2	0	0	0	0	0	0	2	0	0	0	0	0	0	0	0
4598037	100003566|F|0-18:G>A-18:G>A	TGCAGCTGCAAGATCCCCGTCAGTAATGGATCCACGCTACACAAGTGGCATAAGGTCACAGGATTCTTT	100003566|F|0	0	0.0274725	18:G>A	0.98227	0.98227	0.99639	0.0685921	0.978723	0.0673759	0.91844	0.0035461	0.914894	0.0638298	0.0177305	11060.2	158.505	18	92.89	35.64	8.34	94.6429	0	0	2	0	0	0	0	0	0	0	2	2	0	0	0	0	0	0	0	0	0	0	0	0	0
4598042	100020970|F|0-55:G>A-55:G>A	TGCAGGCCGTGTCCACCTTCCACCTGTCGACCTGGAGCACCTTCCAGATCGTCCTGTTCCTCGACCGCA	100020970|F|0	0	0.0164835	55:G>A	1	1	1	0.0283688	1	0.0283688	0.971631	0	0.971631	0.0283688	0	9153.63	44.7387	55	79.87	31.46	5.59	96.4286	0	0	0	2	0	0	0	0	0	0	0	0	0	0	0	0	0	0	0	0	0	0	0	0	0
4598045	100078366|F|0-48:G>A-48:G>A	TGCAGTGCACCAGAGAACGAGAAAGAGGTTGAACGGCAGAGAGACGAGGAGTCTTGGATTTATGTGGCT	100078366|F|0	1	0.0274725	48:G>A	1	1	1	0.035461	1	0.035461	0.964539	0	0.964539	0.035461	0	1359.75	21.1803	48	12.1	4.7	2.12	99.1071	0	0	0	0	2	0	0	0	2	0	0	0	2	0	0	0	0	2	0	0	0	0	0	0	0
4598045	100078366|F|0-45:G>A-45:G>A	TGCAGTGCACCAGAGAACGAGAAAGAGGTTGAACGGCAGAGAGACGAGGAGTCTTGGATTTATGTGGCT	100078366|F|0	0	0.010989	45:G>A	1	1	1	0.0212766	1	0.0212766	0.978723	0	0.978723	0.0212766	0	1359.75	12.6264	45	12.03	4.7	2.1	100	0	0	0	0	0	0	0	0	0	0	0	0	0	0	0	0	0	0	0	0	0	0	2	0	0
4598046	100006198|F|0-30:T>C-30:T>C	TGCAGTATCAGTGTTTACTTAATTAGCAGCTTGACATTAGAGTGCAGGTCATACTGAGGGAATTTGTGT	100006198|F|0	0	0.021978	30:T>C	1	1	0.985816	0.170213	0.985816	0.170213	0.843972	0.0141844	0.829787	0.156028	0	8810.84	715.59	30	76.1	27.84	14.91	93.75	0	0	0	0	0	0	2	0	0	0	0	0	0	0	0	2	0	0	0	0	0	0	0	0	0
4598055	100014405|F|0-37:A>G-37:A>G	TGCAGCAGCTGTTGATAAATGAAACTTCTCGTTATATAACGCCAGTGTTACTAAGTGCGGATTCATAAA	100014405|F|0	0	0.232558	37:A>G	0.971631	0.971631	0.967153	0.153285	0.939716	0.148936	0.85461	0.0319149	0.822695	0.117021	0.0283688	3431.84	310.009	37	28.78	10.6	7.38	99.1071	0	2	0	0	1	1	2	1	-	2	2	2	0	2	2	0	0	2	0	2	0	0	0	0	0
4598055	100014405|F|0-57:C>T-57:C>T	TGCAGCAGCTGTTGATAAATGAAACTTCTCGTTATATAACGCCAGTGTTACTAAGTGCGGATTCATAAA	100014405|F|0	0	0.113924	57:C>T	0.950355	0.950355	0.988806	0.0932836	0.939716	0.0886525	0.87234	0.0106383	0.861702	0.0780142	0.0496454	3431.84	97.264	57	26.89	10.6	3.89	98.2143	0	0	0	2	-	-	0	-	-	0	0	0	2	0	0	0	0	0	0	0	0	0	0	0	0
4598056	100004511|F|0-47:G>A-47:G>A	TGCAGAGCGTGCCATCATTATTGTTACACTTTAATATGTCTTCAGGCGGTCACATGTCACTGCTCACCG	100004511|F|0	1	0.021978	47:G>A	0.996454	0.996454	1	0.0284698	0.996454	0.0283688	0.968085	0	0.968085	0.0283688	0.0035461	9091.17	46.0374	47	79.19	30.93	5.75	96.4286	0	0	0	0	0	0	0	2	0	0	0	0	0	0	2	0	0	0	0	0	0	0	0	0	0
4598056	100004511|F|0-67:C>T-67:C>T	TGCAGAGCGTGCCATCATTATTGTTACACTTTAATATGTCTTCAGGCGGTCACATGTCACTGCTCACCG	100004511|F|0	0	0.010989	67:C>T	1	1	0.996454	0.0992908	0.996454	0.0992908	0.904255	0.0035461	0.900709	0.0957447	0	9091.17	310.122	67	80.96	30.93	11.08	96.4286	0	0	0	0	0	0	0	0	0	2	0	0	0	0	0	0	0	0	0	0	0	0	0	0	0
4598059	100015245|F|0-29:C>G-29:C>G	TGCAGCTCAAGGGTCTTCTCCTTTCCAGACACCTGGAAGGTGTGTAGGTGGTCTTCATTGGTGGTCTGC	100015245|F|0	1	0.032967	29:C>G	1	1	1	0.0319149	1	0.0319149	0.968085	0	0.968085	0.0319149	0	5748.63	103.81	29	51.63	19.87	11.53	100	0	0	0	0	0	0	0	0	2	0	0	0	0	0	0	0	0	0	0	0	0	0	0	2	0
4598059	100015245|F|0-41:G>A-41:G>A	TGCAGCTCAAGGGTCTTCTCCTTTCCAGACACCTGGAAGGTGTGTAGGTGGTCTTCATTGGTGGTCTGC	100015245|F|0	0	0.0274725	41:G>A	1	1	1	0.0390071	1	0.0390071	0.960993	0	0.960993	0.0390071	0	5748.63	42.7882	41	51.33	19.87	3.89	98.2143	0	0	0	0	0	0	0	0	0	0	0	0	0	0	0	0	0	0	0	0	0	0	0	0	0
4598060	100035299|F|0-6:G>C-6:G>C	TGCAGGGGTAAGTTGTCCTGTTACTGTCATGTAAACATGTCTCTGTGTCTTATACTGGTGCATAATTAT	100035299|F|0	0	0.0549451	6:G>C	0.953901	0.953901	0.988848	0.0334572	0.943262	0.0319149	0.932624	0.0106383	0.921986	0.0212766	0.0460993	548.392	9.29265	6	5.25	2.03	1.03	99.1071	0	0	0	0	0	0	0	2	0	0	0	0	2	0	0	0	0	0	0	0	0	0	0	0	0
4598064	100024448|F|0-9:G>A-9:G>A	TGCAGCAACGTGTTACTGTTATCAATTATAACAGGATCATTTCATAATCCAGCAAAAAATAAATAGCCC	100024448|F|0	1	0.107955	9:G>A	0.985816	0.985816	0.971223	0.136691	0.957447	0.134752	0.879433	0.0283688	0.851064	0.106383	0.0141844	1214.34	98.7558	9	10.54	3.9	2.6	99.1071	0	1	0	0	0	0	0	0	-	-	0	1	2	0	0	0	0	0	0	0	0	0	0	0	0
4598064	100024448|F|0-26:T>A-26:T>A	TGCAGCAACGTGTTACTGTTATCAATTATAACAGGATCATTTCATAATCCAGCAAAAAATAAATAGCCC	100024448|F|0	0	0.0795455	26:T>A	0.975177	0.975177	0.981818	0.0472727	0.957447	0.0460993	0.946809	0.0177305	0.929078	0.0283688	0.0248227	1214.34	34.5804	26	10.06	3.9	2.66	100	0	-	0	0	0	2	0	0	1	1	0	1	0	0	0	0	0	0	2	0	0	0	0	0	2
4598065	100042511|F|0-56:G>C-56:G>C	TGCAGCCTCCCCACTTCCCACCCATCAGTGCAAGCTAGTGGAGGTTTTTGGCCATGGCATGAGTCAGAC	100042511|F|0	0	0.0444444	56:G>C	0.985816	0.985816	0.996403	0.0359712	0.98227	0.035461	0.953901	0.0035461	0.950355	0.0319149	0.0141844	740.778	18.9344	56	6.6	2.61	1.89	100	0	0	0	0	2	0	0	0	0	0	0	0	0	0	0	0	0	2	0	0	0	0	0	0	0
4598071	100004454|F|0-48:G>A-48:G>A	TGCAGAGTGTCGGCATCACCCCAGACATACCCCACGGTATACATGCACGGCCAGCATGAGATCGGAAGA	100004454|F|0	1	0.032967	48:G>A	0.996454	0.996454	1	0.113879	0.996454	0.113475	0.882979	0	0.882979	0.113475	0.0035461	12894	282.797	48	112.58	44.33	8.84	96.4286	2	0	0	0	0	0	0	0	0	0	0	2	0	0	0	0	0	2	0	0	0	0	0	0	0
4598071	100004454|F|0-34:C>T-34:C>T	TGCAGAGTGTCGGCATCACCCCAGACATACCCCACGGTATACATGCACGGCCAGCATGAGATCGGAAGA	100004454|F|0	0	0.0274725	34:C>T	0.996454	0.996454	1	0.0462633	0.996454	0.0460993	0.950355	0	0.950355	0.0460993	0.0035461	12894	70.7042	34	111.13	44.33	5.44	99.1071	0	0	0	0	0	0	0	0	0	0	0	0	0	0	0	0	0	0	0	0	0	0	0	2	0
4598074	100004353|F|0-12:G>A-12:G>A	TGCAGATTAAGTGAGATCTGCGCTTCTGGCTATGAAGAATCTGCCGTTCAGATCCTGCATAAACACACA	100004353|F|0	1	0.0274725	12:G>A	1	1	1	0.0212766	1	0.0212766	0.978723	0	0.978723	0.0212766	0	8929.73	30.1878	12	78.95	31.09	5.03	98.2143	2	0	0	0	0	0	0	0	0	2	0	0	0	0	0	0	0	0	2	0	0	0	0	0	0
4598074	100004353|F|0-20:C>T-20:C>T	TGCAGATTAAGTGAGATCTGCGCTTCTGGCTATGAAGAATCTGCCGTTCAGATCCTGCATAAACACACA	100004353|F|0	0	0.0164835	20:C>T	1	1	1	0.0283688	1	0.0283688	0.971631	0	0.971631	0.0283688	0	8929.73	54.7694	20	79	31.09	6.85	97.3214	0	0	0	0	0	0	0	0	0	2	0	0	2	0	0	0	0	0	0	0	0	0	0	0	0
4598075	100007524|F|0-54:A>G-54:A>G	TGCAGATGTCTGAATAATAGATCTAATTCAAAACAAGGCATATCATGTGCAAATAACAAGTGGCGCTGC	100007524|F|0	0	0.0384615	54:A>G	0.992908	0.992908	1	0.0285714	0.992908	0.0283688	0.964539	0	0.964539	0.0283688	0.0070922	6224.7	70.7583	54	54.13	21.09	8.84	100	0	0	0	0	0	0	0	0	0	0	0	0	0	0	0	0	0	0	0	0	0	0	0	0	0
4598079	100004004|F|0-61:T>C-61:T>C	TGCAGTCTGAGCTGTCAGGTCAAGGAGAAGCTACCAAGAGGAGCAGTTGTGGCAACTGAATTGGAAACT	100004004|F|0	0	0.0164835	61:T>C	0.992908	0.992908	0.692857	0.346429	0.687943	0.343972	0.953901	0.304965	0.648936	0.0390071	0.0070922	14154.4	4725.03	61	124.28	46.5	48.71	96.4286	0	0	0	0	0	0	0	2	0	0	0	0	0	0	0	0	0	0	0	0	0	0	0	0	0
4598080	100021895|F|0-37:G>A-37:G>A	TGCAGACAACAGGCTCTACAGCAGTTTGTGAGAACCAGCACACCTGCAATTTGTCATCAGAGTAAACAA	100021895|F|0	0	0.445055	37:G>A	0.996454	0.996454	0.868327	0.44484	0.865248	0.443262	0.684397	0.131206	0.553191	0.312057	0.0035461	2950.23	802.606	37	25.3	8.31	6.42	97.3214	2	0	1	1	2	2	0	1	0	2	2	1	2	2	1	2	2	0	0	1	2	1	1	1	1
4598085	100037628|F|0-27:T>C-27:T>C	TGCAGACAGATTCCTCCAGATGTGCTGTGCTCCGATTGGCTGTCTAAGTTGTTTCCTCAATGGCCGCAG	100037628|F|0	0	0.356322	27:T>C	0.953901	0.953901	0.788104	0.345725	0.751773	0.329787	0.826241	0.202128	0.624113	0.12766	0.0460993	731.275	190.952	27	6.29	2.32	2.05	99.1071	2	0	2	2	0	0	1	2	1	2	0	-	2	2	0	2	0	1	1	-	-	2	2	2	1
4598087	100002499|F|0-38:T>C-38:T>C	TGCAGCTGTCCTATTTCTGCTCCTGATAACCCATGTGGTCTGGAAAGGTTGCAGCATGAGATCGGAAGA	100002499|F|0	0	0.1	38:T>C	0.960993	0.960993	0.99631	0.121771	0.957447	0.117021	0.847518	0.0035461	0.843972	0.113475	0.0390071	13556.9	203.154	38	113.37	43.88	6.16	93.75	0	0	0	2	2	2	0	0	0	2	2	0	-	0	0	0	0	0	0	0	0	2	0	0	0
4598094	100071624|F|0-52:C>T-52:C>T	TGCAGGTCAGCCGGCTGCCTCTGGGGGGCGCTGAGCCGAGCACCCAGCCCACCATGTCCATGACGGTGG	100071624|F|0	0	0.252747	52:C>T	1	1	0.98227	0.198582	0.98227	0.198582	0.819149	0.0177305	0.801418	0.180851	0	3812.56	377.183	52	34.21	12.33	6.74	100	0	2	2	2	0	0	0	2	0	0	0	2	0	0	0	0	0	2	2	1	2	1	2	2	0
4598096	100015404|F|0-62:G>A-62:G>A	TGCAGACGCCGTCCTCAAAACTGGTTTGATACATCCAGAACTCATCTTCCACTTGATCCACAGTGAACT	100015404|F|0	0	0.159091	62:G>A	0.975177	0.975177	0.978182	0.123636	0.953901	0.120567	0.875887	0.0212766	0.85461	0.0992908	0.0248227	2959.44	185.052	62	24.29	9.11	5.44	100	1	0	2	2	0	0	0	0	-	0	0	0	2	0	1	-	0	2	0	0	0	2	0	0	0
4598096	100015404|F|0-10:G>A-10:G>A	TGCAGACGCCGTCCTCAAAACTGGTTTGATACATCCAGAACTCATCTTCCACTTGATCCACAGTGAACT	100015404|F|0	0	0.142045	10:G>A	0.98227	0.98227	0.971119	0.0974729	0.953901	0.0957447	0.914894	0.0283688	0.886525	0.0673759	0.0177305	2959.44	137.94	10	23.64	9.11	5.11	99.1071	-	0	0	0	0	2	0	0	1	0	0	0	0	2	-	1	0	0	0	0	0	0	0	0	2
4598099	100021245|F|0-59:T>A-59:T>A	TGCAGATGAATGCAGTCACACATAAACATCTCTTAAAACCTGGTGCTCTATTAAATATTTAAGAGATAT	100021245|F|0	0	0.386364	59:T>A	0.975177	0.975177	0.690909	0.68	0.673759	0.663121	0.613475	0.301418	0.312057	0.361702	0.0248227	2507.42	1185.85	59	21.82	6.35	6.34	97.3214	-	0	0	0	0	2	2	0	1	2	0	1	2	2	2	0	1	1	2	1	2	2	2	1	0
4598100	100002349|F|0-33:G>A-33:G>A	TGCAGGACTTCACTTTCATTAAACTCCATGTGAGTCTCAGCATGAGATCGGAAGAGCGGTTCAGCAGGA	100002349|F|0	0	0.0384615	33:G>A	1	1	1	0.0319149	1	0.0319149	0.968085	0	0.968085	0.0319149	0	14535.6	74.2336	33	128.24	50.77	8.25	98.2143	0	0	0	0	0	0	0	0	0	0	0	0	0	0	0	0	0	0	0	0	0	0	0	2	0
4598105	100007298|F|0-45:T>C-45:T>C	TGCAGGCTATGGCACCATATGGCAGCACACAGATCAAACCCTCTGTGCACATAATGGTGACTGTTTTGA	100007298|F|0	0	0.412088	45:T>C	0.989362	0.989362	0.946237	0.311828	0.93617	0.308511	0.734043	0.0531915	0.680851	0.255319	0.0106383	13423.4	1941.65	45	108.91	37.62	22.32	93.75	2	2	2	2	1	0	0	2	2	2	2	0	0	2	2	0	2	2	2	0	2	0	2	2	0
4598105	100007298|F|0-55:G>A-55:G>A	TGCAGGCTATGGCACCATATGGCAGCACACAGATCAAACCCTCTGTGCACATAATGGTGACTGTTTTGA	100007298|F|0	0	0.025	55:G>A	0.950355	0.950355	0.985075	0.190299	0.93617	0.180851	0.783688	0.0141844	0.769504	0.166667	0.0496454	13423.4	934.563	55	96.94	37.62	18.32	95.5357	2	0	0	0	-	0	0	0	0	0	0	0	0	0	0	0	0	0	0	0	0	0	0	0	0
4598110	100008663|F|0-51:T>C-51:T>C	TGCAGGCTGGCACCAGGTTGCTACAGCTGTATGATCACAAGGGTCACATCCTCCTTTGACTCCTCTGCC	100008663|F|0	0	0.0888889	51:T>C	0.989362	0.989362	0.738351	0.405018	0.730496	0.400709	0.847518	0.258865	0.588652	0.141844	0.0106383	11052.7	3492.11	51	98.38	35.02	30.9	95.5357	0	2	0	0	0	0	2	2	0	0	0	0	0	0	2	0	0	1	0	0	0	0	0	0	0
4598111	100040569|F|0-25:G>A-25:G>A	TGCAGCAACGCAGCCCCAGCAGCAGGCAAAATAGTGGACAGAGGAAGTGATGTTTATCTCCTTCTTGCA	100040569|F|0	0	0.196629	25:G>A	0.978723	0.978723	0.974638	0.134058	0.953901	0.131206	0.87234	0.0248227	0.847518	0.106383	0.0212766	643.438	55.4884	25	5.81	2.11	1.5	100	0	0	0	0	0	0	0	0	0	0	2	2	0	0	1	0	0	0	0	0	2	2	0	1	0
4598113	100010955|F|0-59:C>T-59:C>T	TGCAGGGATTTCGATGCCAGTCTGTATCTTTGTGAGGAAGCCTTTGGCCTGCTGCCCCTCGACACACTG	100010955|F|0	0	0.137363	59:C>T	0.996454	0.996454	0.989324	0.103203	0.985816	0.102837	0.904255	0.0106383	0.893617	0.0921986	0.0035461	4763.46	240.975	59	40.46	15.19	8.31	100	0	2	0	0	2	0	0	0	0	0	0	2	0	1	0	2	0	0	0	2	2	0	0	0	0
4598117	100002203|F|0-20:C>T-20:C>T	TGCAGTACAAAAACGTATCTCAGTGACTCATTTGCATGAGATCGGAAGAGCGGTTCAGCAGGAATGCCG	100002203|F|0	1	0.0934066	20:C>T	0.996454	0.996454	1	0.0854093	0.996454	0.0851064	0.911348	0	0.911348	0.0851064	0.0035461	13111.6	382.392	20	117.92	44.76	15.93	100	2	0	0	0	0	0	0	0	0	0	2	0	0	0	0	2	0	0	0	2	0	0	2	0	0
4598117	100002203|F|0-14:G>A-14:G>A	TGCAGTACAAAAACGTATCTCAGTGACTCATTTGCATGAGATCGGAAGAGCGGTTCAGCAGGAATGCCG	100002203|F|0	0	0.021978	14:G>A	1	1	0.996454	0.0460993	0.996454	0.0460993	0.957447	0.0035461	0.953901	0.0425532	0	13111.6	100.602	14	114.83	44.76	7.74	96.4286	0	0	0	0	0	0	0	0	0	0	0	0	2	0	0	0	0	0	0	0	0	0	0	0	0
4598119	100001552|F|0-37:G>A-37:G>A	TGCAGAGGAGACTTTGAAGGCTTTCCCTGAAGTGACCGAGGCCTTCAATGAGTGCATGAGATCGGAAGA	100001552|F|0	0	0.203297	37:G>A	1	1	0.989362	0.170213	0.989362	0.170213	0.840426	0.0106383	0.829787	0.159574	0	15211.5	785.365	37	127.03	47.73	16.36	96.4286	0	0	0	2	0	2	0	0	2	0	2	2	1	2	2	0	0	0	2	0	0	1	0	0	0
4598119	100001552|F|0-47:A>G-47:A>G	TGCAGAGGAGACTTTGAAGGCTTTCCCTGAAGTGACCGAGGCCTTCAATGAGTGCATGAGATCGGAAGA	100001552|F|0	0	0.0227273	47:A>G	0.989362	0.989362	1	0.157706	0.989362	0.156028	0.833333	0	0.833333	0.156028	0.0106383	15211.5	774.948	47	126.03	47.73	17.61	96.4286	0	0	0	0	0	0	0	0	0	0	0	0	-	0	0	0	0	0	0	0	0	-	0	0	0
4598120	100000916|F|0-20:C>T-20:C>T	TGCAGACTGACTGACAGAGGCTAAATCACTACGTGACTACTGCAAGTCATTCACTGTAATGCATGAGAT	100000916|F|0	0	0.0274725	20:C>T	1	1	1	0.0460993	1	0.0460993	0.953901	0	0.953901	0.0460993	0	14681.3	84.4745	20	129.55	51.47	6.5	97.3214	0	0	0	0	0	0	0	0	0	0	0	0	0	0	0	0	0	0	0	0	2	0	0	0	0
4598122	100009115|F|0-60:C>T-60:C>T	TGCAGCAGCAATCTCAGCAACACCAGCTCCAGTTTATCTCCTGCTTCGGTCTCTCTGGTGCGCTCTCAC	100009115|F|0	0	0.00549451	60:C>T	1	1	1	0.0212766	1	0.0212766	0.978723	0	0.978723	0.0212766	0	4833.51	14.5524	60	43.93	17.09	2.43	100	0	0	0	0	0	0	0	0	0	0	0	0	0	0	0	0	0	0	0	0	0	0	0	0	0
4598128	100007509|F|0-19:A>G-19:A>G	TGCAGCAGTGATTTCTTCTAGGTTTTAGCTTTTATTTTGTGCACCATAGAACACATAAATGAAAGGGAG	100007509|F|0	0	0.0879121	19:A>G	0.996454	0.996454	1	0.0854093	0.996454	0.0851064	0.911348	0	0.911348	0.0851064	0.0035461	6536.53	209.18	19	55.85	21	8.72	96.4286	2	0	0	0	0	0	0	0	0	0	0	0	0	0	0	2	0	0	0	2	2	0	0	0	0
4598129	100025851|F|0-34:A>G-34:A>G	TGCAGTGTATAGTCAGATAGTCTGACAGAGAGGCAGAGAGGATCCTGTTTCAATTCCCTCATCTCCAAG	100025851|F|0	0	0.0164835	34:A>G	0.978723	0.978723	0.996377	0.0181159	0.975177	0.0177305	0.964539	0.0035461	0.960993	0.0141844	0.0212766	1024.19	13.7133	34	9.26	3.49	2.74	100	0	0	0	0	0	0	0	0	0	0	0	0	0	0	0	0	0	0	0	0	0	0	0	0	0
4598130	100029540|F|0-35:G>A-35:G>A	TGCAGCAAACGTGACCTGGACAACTACTTCCAGAAGGGAGGGGGCATGTGTCTCTACAACATGCCCAAC	100029540|F|0	0	0.211111	35:G>A	0.992908	0.992908	0.982143	0.135714	0.975177	0.134752	0.875887	0.0177305	0.858156	0.117021	0.0070922	942.016	67.6558	35	8.29	3.11	1.78	100	0	0	0	0	2	0	1	0	0	0	0	0	2	2	2	2	0	2	0	2	0	0	0	0	2
4598130	100029540|F|0-59:C>T-59:C>T	TGCAGCAAACGTGACCTGGACAACTACTTCCAGAAGGGAGGGGGCATGTGTCTCTACAACATGCCCAAC	100029540|F|0	0	0.0786517	59:C>T	0.989362	0.989362	0.985663	0.0358423	0.975177	0.035461	0.968085	0.0141844	0.953901	0.0212766	0.0106383	942.016	18.9575	59	7.84	3.11	1.9	100	2	0	0	0	0	0	-	0	0	0	0	0	0	0	0	0	0	0	0	0	0	0	0	0	0
4598134	100000078|F|0-32:G>A-32:G>A	TGCAGTAACGAAATGTATGGGTGTGAATTGATGTCTAAGTACCTGTGTGCATGAGATCGGAAGAGCGGT	100000078|F|0	0	0.0166667	32:G>A	0.996454	0.996454	1	0.0498221	0.996454	0.0496454	0.946809	0	0.946809	0.0496454	0.0035461	18354.7	76.4121	32	162.49	64.41	5.46	98.2143	-	0	0	0	0	0	0	0	0	0	0	0	0	0	2	0	0	0	0	0	0	0	0	0	0
4598148	100006736|F|0-31:C>T-31:C>T	TGCAGGGACTGGATCCATTCGGAAGCCCCTCCGGACTGAAGCTCCGGCTGTTCTGCTGCATCACCTCTG	100006736|F|0	0	0.164835	31:C>T	0.996454	0.996454	0.982206	0.113879	0.978723	0.113475	0.900709	0.0177305	0.882979	0.0957447	0.0035461	9471.05	448.447	31	82.01	31.66	14.01	100	0	0	0	0	2	0	0	2	2	0	0	0	0	0	0	0	0	2	0	2	0	2	0	0	0
4598148	100006736|F|0-19:C>T-19:C>T	TGCAGGGACTGGATCCATTCGGAAGCCCCTCCGGACTGAAGCTCCGGCTGTTCTGCTGCATCACCTCTG	100006736|F|0	0	0.0454545	19:C>T	0.985816	0.985816	0.992806	0.0899281	0.978723	0.0886525	0.904255	0.0070922	0.897163	0.0815603	0.0141844	9471.05	209.355	19	80.24	31.66	8.37	97.3214	0	2	0	0	0	0	0	0	0	0	0	0	0	0	0	0	0	0	0	0	0	0	0	0	0
4598149	100036500|F|0-59:C>T-59:C>T	TGCAGGACAAGATACCATCGAGTGGAAGTGGAGGCACAGGTTGGTTTGGTGTAAACCAGCACAGAAACA	100036500|F|0	0	0.106742	59:C>T	0.957447	0.957447	0.981481	0.0851852	0.939716	0.0815603	0.893617	0.0177305	0.875887	0.0638298	0.0425532	927.726	49.4753	59	7.9	2.99	2.15	99.1071	0	0	0	0	0	0	0	0	0	2	0	0	0	0	0	2	0	0	0	0	0	2	0	2	2
4598149	100036500|F|0-7:C>G-7:C>G	TGCAGGACAAGATACCATCGAGTGGAAGTGGAGGCACAGGTTGGTTTGGTGTAAACCAGCACAGAAACA	100036500|F|0	0	0.0174419	7:C>G	0.971631	0.971631	0.967153	0.116788	0.939716	0.113475	0.890071	0.0319149	0.858156	0.0815603	0.0283688	927.726	56.641	7	7.74	2.99	1.77	100	0	0	0	0	0	0	0	0	0	0	0	0	0	0	0	0	0	0	0	0	0	0	0	0	0
4598164	100013613|F|0-43:C>T-43:C>T	TGCAGCGTCAACGCAAATTGGAAACGCATGACTGGTCCTCTCTCGGCTCCTTCTCAAGGAGCTGTATCT	100013613|F|0	1	0.010989	43:C>T	1	1	1	0.0248227	1	0.0248227	0.975177	0	0.975177	0.0248227	0	4245.56	16.2038	43	38.08	14.71	2.31	100	0	0	0	0	2	0	0	0	0	0	0	0	0	0	0	0	0	0	0	0	0	0	0	0	0
4598164	100013613|F|0-32:T>C-32:T>C	TGCAGCGTCAACGCAAATTGGAAACGCATGACTGGTCCTCTCTCGGCTCCTTCTCAAGGAGCTGTATCT	100013613|F|0	0	0.00549451	32:T>C	1	1	1	0.0567376	1	0.0567376	0.943262	0	0.943262	0.0567376	0	4245.56	55.4563	32	38.33	14.71	3.47	98.2143	0	0	0	0	0	0	0	0	0	0	0	0	0	0	0	0	0	0	0	0	0	0	0	0	0
4598165	100039097|F|0-37:A>C-37:A>C	TGCAGATGAGCAAATTCACCTTAGTGACTTAACTCGAATACCCTTGCTTTTAAAGGTTACCTGAGCAAT	100039097|F|0	0	0.032967	37:A>C	0.992908	0.992908	0.475	0.610714	0.471631	0.606383	0.907801	0.521277	0.386525	0.0851064	0.0070922	942.025	510.499	37	8.55	3.2	2.99	99.1071	0	0	0	0	0	0	2	0	0	0	0	0	0	0	0	0	0	0	0	2	0	0	0	0	0
4598169	100027487|F|0-7:C>T-7:C>T	TGCAGCACTGAGTGAAGCAGCTGAGAGATCTGAGTTTGTTGCCAGAAACTGTTCAGTAGAGAATGAAGT	100027487|F|0	0	0.346154	7:C>T	0.996454	0.996454	0.928826	0.227758	0.925532	0.22695	0.840426	0.070922	0.769504	0.156028	0.0035461	906.21	138.007	7	8.22	2.94	2.16	97.3214	2	2	0	0	2	0	2	2	2	0	2	2	0	0	0	0	2	0	0	2	0	2	0	1	0
4598172	100017109|F|0-45:C>A-45:C>A	TGCAGATGGTCTAAATCCTTAACACTCAAGCTTTTCCAGAAGAAGCTTGTGGTCAATAACATCAAATGC	100017109|F|0	0	0.0274725	45:C>A	0.989362	0.989362	1	0.0215054	0.989362	0.0212766	0.968085	0	0.968085	0.0212766	0.0106383	1935.02	24.7549	45	17.55	6.7	4.13	100	0	0	0	0	0	0	0	0	0	0	0	0	0	0	0	0	0	0	0	0	0	0	0	0	0
4598176	100019083|F|0-18:G>A-18:G>A	TGCAGTTCTGAGTCAGACGTTATTGTTGGCAGCAAGACGGGTATCACCACTGAACTATCAAAGAAAAGT	100019083|F|0	0	0.261111	18:G>A	0.996454	0.996454	0.975089	0.227758	0.971631	0.22695	0.794326	0.0248227	0.769504	0.202128	0.0035461	11633.5	1120.99	18	97.89	35.62	17.52	94.6429	2	1	0	2	0	0	0	2	0	2	0	2	0	2	0	2	0	2	0	0	2	0	2	2	0
4598176	100019083|F|0-37:C>T-37:C>T	TGCAGTTCTGAGTCAGACGTTATTGTTGGCAGCAAGACGGGTATCACCACTGAACTATCAAAGAAAAGT	100019083|F|0	0	0.153409	37:C>T	0.989362	0.989362	0.982079	0.125448	0.971631	0.124113	0.882979	0.0177305	0.865248	0.106383	0.0106383	11633.5	508.26	37	92.88	35.62	14.52	99.1071	0	-	0	0	0	0	2	0	0	0	2	0	0	0	0	0	2	0	0	0	0	2	0	0	0
4598177	100027731|F|0-42:C>T-42:C>T	TGCAGTGCCCAACGCAAAGCAATTTAACGCATCAGTGGTAGCCGCCTATTAATTTCCTGTAGAAGGAGA	100027731|F|0	0	0.0611111	42:C>T	0.985816	0.985816	1	0.0503597	0.985816	0.0496454	0.93617	0	0.93617	0.0496454	0.0141844	1179.49	22.8657	42	10.41	3.96	1.63	99.1071	0	0	0	0	0	0	2	0	0	0	0	0	0	0	0	0	2	0	0	0	0	2	0	2	0
4598188	100008176|F|0-57:T>C-57:T>C	TGCAGCAGACGCTGGAGATAAACCCGAGGGGCAGTTTGAGAGGAACATCTGGATTCCTTCTTATGCAAC	100008176|F|0	0	0.140449	57:T>C	0.992908	0.992908	0.985714	0.107143	0.978723	0.106383	0.900709	0.0141844	0.886525	0.0921986	0.0070922	6483.53	229.039	57	52.47	21.15	7.63	98.2143	2	0	2	2	2	0	2	0	0	0	0	0	0	0	0	0	0	0	0	0	1	0	0	0	0
4598188	100008176|F|0-56:C>T-56:C>T	TGCAGCAGACGCTGGAGATAAACCCGAGGGGCAGTTTGAGAGGAACATCTGGATTCCTTCTTATGCAAC	100008176|F|0	0	0.122222	56:C>T	0.989362	0.989362	0.989247	0.078853	0.978723	0.0780142	0.921986	0.0106383	0.911348	0.0673759	0.0106383	6483.53	182.655	56	53.32	21.15	8.3	100	0	0	0	0	0	0	0	0	0	0	0	0	0	0	0	0	0	0	0	0	1	2	0	0	0
4598198	100025982|F|0-49:C>T-49:C>T	TGCAGATACACTGCTTTCCTAGGCCTCCTTCCTCCTGTTGACTTACTGACAGCCGTTATGAAGTTACTG	100025982|F|0	0	0.104396	49:C>T	0.989362	0.989362	0.992832	0.0752688	0.98227	0.0744681	0.921986	0.0070922	0.914894	0.0673759	0.0106383	922.822	34.1725	49	8.19	3.12	1.63	100	0	2	0	0	0	0	0	0	0	0	2	0	0	1	0	0	0	0	0	0	0	0	0	2	0
4598200	100012616|F|0-6:A>G-6:A>G	TGCAGAACAGTTTTAATTTTCTTTCCACAACTTGCTCAGTCACTTAGGACCTAATGATGCACACCTGTT	100012616|F|0	0	0.177778	6:A>G	0.989362	0.989362	0.964158	0.146953	0.953901	0.14539	0.879433	0.035461	0.843972	0.109929	0.0106383	3620.84	264.005	6	30.75	11.46	6.44	96.4286	0	0	2	0	0	0	0	2	0	2	2	0	0	0	2	2	0	2	0	1	0	0	0	0	2
4598200	100012616|F|0-23:T>C-23:T>C	TGCAGAACAGTTTTAATTTTCTTTCCACAACTTGCTCAGTCACTTAGGACCTAATGATGCACACCTGTT	100012616|F|0	0	0.109195	23:T>C	0.975177	0.975177	0.978182	0.0836364	0.953901	0.0815603	0.914894	0.0212766	0.893617	0.0602837	0.0248227	3620.84	95.7655	23	29.16	11.46	4.16	98.2143	0	0	2	0	0	0	0	0	0	0	0	2	0	0	0	0	0	0	0	1	0	0	0	2	0
4598202	100036740|F|0-68:A>C-68:A>C	TGCAGATGTTATAGTGAAGATAAGTGTTGTCTTTCTGCTCCAGGTAAAAAAACAATCCCTTTAAATAGA	100036740|F|0	0	0.0113636	68:A>C	0.975177	0.975177	0.647273	0.396364	0.631206	0.386525	0.932624	0.343972	0.588652	0.0425532	0.0248227	846.238	403.866	68	7.69	2.42	3.71	98.2143	0	0	0	0	0	2	0	-	0	0	0	0	0	0	0	0	0	0	0	0	0	0	0	0	0
4598206	100033557|F|0-59:G>A-59:G>A	TGCAGTGTGTGTTGGTCAGTCAGTTTGTTTGTTAGTGCAGGAGTTGAGAGCTCCATTCCGCTAATGTTA	100033557|F|0	0	0.0164835	59:G>A	0.950355	0.950355	0.985075	0.0597015	0.93617	0.0567376	0.907801	0.0141844	0.893617	0.0425532	0.0496454	583.232	29.7499	59	5.44	2.01	1.86	100	0	0	0	0	0	0	0	0	0	0	0	0	2	0	0	0	0	0	0	0	0	0	0	0	0
4598210	100007229|F|0-55:C>T-55:C>T	TGCAGTCATTTTAATGCTGATGGAGCTGTCAGATTCATCCATTCCATGCTTACTGCGTGTCTTCTGGGT	100007229|F|0	0	0.032967	55:C>T	0.992908	0.992908	1	0.0357143	0.992908	0.035461	0.957447	0	0.957447	0.035461	0.0070922	6025.56	39.2586	55	54.29	21.38	3.93	98.2143	0	0	0	2	0	0	0	0	0	0	0	0	0	0	0	0	0	0	0	0	0	0	0	0	0
4598213	100005674|F|0-57:A>G-57:A>G	TGCAGGCACTGGTGTAAATCAACAGCTGCATAGTCAAAGCTGTCAAAGGTGGGCAGGAGCAGTATACAT	100005674|F|0	1	0.032967	57:A>G	1	1	1	0.0744681	1	0.0744681	0.925532	0	0.925532	0.0744681	0	8599.69	82.4262	57	76.99	30.06	3.93	97.3214	0	0	2	0	0	0	0	0	0	0	2	0	0	0	0	0	0	0	0	0	0	0	0	0	0
4598213	100005674|F|0-17:A>G-17:A>G	TGCAGGCACTGGTGTAAATCAACAGCTGCATAGTCAAAGCTGTCAAAGGTGGGCAGGAGCAGTATACAT	100005674|F|0	0	0.010989	17:A>G	1	1	1	0.0248227	1	0.0248227	0.975177	0	0.975177	0.0248227	0	8599.69	24.5211	17	76.58	30.06	3.5	96.4286	0	0	0	0	0	0	0	0	0	0	0	0	0	0	0	0	0	0	0	0	0	0	0	0	0
4598216	100002861|F|0-12:G>A-12:G>A	TGCAGCACAGAGGGAAGGAGAAACTGCCTGTGAAACCTCAAGTGATTGCTGTATTCAGTCATTTTTGAA	100002861|F|0	0	0.010989	12:G>A	1	1	1	0.0177305	1	0.0177305	0.98227	0	0.98227	0.0177305	0	11123.1	14.8753	12	99.79	39.28	2.98	100	0	0	0	0	0	0	0	0	0	0	0	0	0	0	0	0	0	0	0	0	0	0	0	0	0
4598217	100001844|F|0-9:T>C-9:T>C	TGCAGGGATTTTATCTACGCATGAGGGATTCACAGGAAACCATGCATGAGATCGGAAGAGCGGTTCAGC	100001844|F|0	0	0.120879	9:T>C	1	1	0.996454	0.106383	0.996454	0.106383	0.897163	0.0035461	0.893617	0.102837	0	14418.6	467.509	9	123.72	48.08	15.58	97.3214	2	0	2	2	0	0	0	0	0	0	0	0	0	0	2	0	0	0	2	1	0	2	0	0	0
4598220	100019822|F|0-7:G>A-7:G>A	TGCAGCAGGAGCAGTTCCTTGCTCTCTTTCTCCTTCAGCTTCAGGAGCAGCTGCTTGCTCTTTCACACC	100019822|F|0	0	0.0170455	7:G>A	0.98227	0.98227	1	0.0144404	0.98227	0.0141844	0.968085	0	0.968085	0.0141844	0.0177305	1724.16	12.033	7	15.81	6.18	3.01	100	0	0	0	0	0	0	0	2	0	0	0	0	0	0	0	0	0	0	0	0	0	-	0	0	0
4598227	100017801|F|0-44:C>T-44:C>T	TGCAGATTTCCTCTCCATACTGCTCATCTGGGCCTTTAGCCCTCCGTGGCCAGTGGAAAGGACGGGCAG	100017801|F|0	0	0.291209	44:C>T	1	1	0.812057	0.397163	0.812057	0.397163	0.79078	0.187943	0.602837	0.20922	0	3512.41	1136.75	44	31.34	10.15	10.15	99.1071	1	0	2	2	1	1	2	1	1	1	1	2	1	2	1	1	2	1	1	1	1	2	1	2	2
4598235	100000330|F|0-47:A>G-47:A>G	TGCAGCATCAAACATACAAATGAATGCATACAGACAGAAGCACGGGCACACATGCGGGCACAGGCATGA	100000330|F|0	0	0.043956	47:A>G	1	1	1	0.070922	1	0.070922	0.929078	0	0.929078	0.070922	0	17194.6	91.4873	47	151.73	59.88	4.57	96.4286	2	0	2	0	0	0	0	0	0	0	0	0	0	0	0	0	0	0	0	0	2	0	0	0	0
4598236	100025733|F|0-25:C>T-25:C>T	TGCAGAAAATACAAGATTTGTGTTACTTTTCCATCTCCCCTGTCATTACCAGTTATTTATATAAACAAA	100025733|F|0	0	0.0977011	25:C>T	0.960993	0.960993	0.98524	0.0701107	0.946809	0.0673759	0.907801	0.0141844	0.893617	0.0531915	0.0390071	1036.25	41.0667	25	8.32	3.17	2.16	99.1071	0	0	0	0	0	2	-	0	0	0	0	0	2	2	0	-	0	0	2	0	0	0	0	0	1
4598240	100035946|F|0-49:C>A-49:C>A	TGCAGTCTAATTCCCATTAATTTACAGCGACAAAGATGGACCTCACTCTCATTTTGAGAAGGCAGACTA	100035946|F|0	0	0.0454545	49:C>A	0.950355	0.950355	0.996269	0.0261194	0.946809	0.0248227	0.929078	0.0035461	0.925532	0.0212766	0.0496454	489.13	10.3399	49	4.64	1.7	1.48	99.1071	0	0	0	0	0	0	0	2	0	0	0	0	0	0	0	0	0	2	0	0	0	1	0	0	0
4598242	100002453|F|0-7:G>A-7:G>A	TGCAGATGAAATACAGGATGAGCGCTCATTATCATGCATGAGATCGGAAGAGCGGTTCAGCAGGAATGC	100002453|F|0	0	0.021978	7:G>A	1	1	0.808511	0.375887	0.808511	0.375887	0.815603	0.191489	0.624113	0.184397	0	15913.8	4763.22	7	139.47	48.01	44.94	98.2143	0	0	0	0	0	2	0	0	0	0	0	0	0	0	0	0	0	0	2	0	0	0	0	0	0
4598243	100027210|F|0-63:C>T-63:C>T	TGCAGGAACAGGCCCAGACTGCCCATACGGATACCTGAAAGAAGAATGTGAACTTTTATCACACCCAGC	100027210|F|0	0	0.104396	63:C>T	0.975177	0.975177	0.989091	0.0654545	0.964539	0.0638298	0.921986	0.0106383	0.911348	0.0531915	0.0248227	1056.7	38.4162	63	9.04	3.4	2.13	100	0	0	0	0	1	0	0	0	2	2	0	0	0	0	0	0	0	0	0	0	2	0	2	0	0
4598258	100007086|F|0-11:T>C-11:T>C	TGCAGTTTGTGTAGCATTAAAGCTTACCCTTTGCATGAGATCGGAAGAGCGGTTCAGCAGGAATGCCGA	100007086|F|0	0	0.0604396	11:T>C	0.989362	0.989362	0.713262	0.430108	0.705674	0.425532	0.847518	0.283688	0.56383	0.141844	0.0106383	13044.4	3779.98	11	114.74	44.03	31.5	93.75	0	2	0	2	2	0	0	0	0	0	0	0	0	0	2	0	0	0	2	0	0	0	0	0	0
4598264	100048496|F|0-13:C>T-13:C>T	TGCAGACAGGCCTCGAGCAGCTACCATGTTAGAGAAACAACAGAGGAAGAGCAACCAGGGTATCTGTTT	100048496|F|0	0	0.0888889	13:C>T	0.98227	0.98227	0.98556	0.0722022	0.968085	0.070922	0.925532	0.0141844	0.911348	0.0567376	0.0177305	728.044	28.0982	13	6.46	2.5	1.4	99.1071	0	0	0	0	2	0	0	0	0	0	0	2	0	0	0	0	0	0	0	1	0	2	0	0	0
4598264	100048496|F|0-10:C>T-10:C>T	TGCAGACAGGCCTCGAGCAGCTACCATGTTAGAGAAACAACAGAGGAAGAGCAACCAGGGTATCTGTTT	100048496|F|0	0	0.0574713	10:C>T	0.971631	0.971631	0.99635	0.0474453	0.968085	0.0460993	0.929078	0.0035461	0.925532	0.0425532	0.0283688	728.044	16.809	10	6.45	2.5	1.29	98.2143	2	0	0	0	0	2	2	0	2	0	0	0	0	0	2	0	0	0	0	-	0	0	0	0	0
4598266	100041841|F|0-43:C>G-43:C>G	TGCAGAATGGACAAATATACCCACCACAGCCAAAACCAGCCCACATTTGGCAGGTGGTGATTTCCCACC	100041841|F|0	0	0.426966	43:C>G	0.992908	0.992908	0.510714	0.671429	0.507092	0.666667	0.812057	0.485816	0.326241	0.180851	0.0070922	1476.32	883.422	43	13.31	4.15	4.7	100	1	2	2	2	0	0	1	2	1	1	2	1	0	1	2	0	1	-	2	2	2	2	2	1	2
4598269	100000431|F|0-26:C>T-26:C>T	TGCAGACAAGAATACTCAATTGCACCCAGTAAACTAGAGGTCCACTAATGCATGAGATCGGAAGAGCGG	100000431|F|0	1	0.032967	26:C>T	1	1	1	0.0673759	1	0.0673759	0.932624	0	0.932624	0.0673759	0	15917.3	93.8328	26	140.45	55.34	4.94	95.5357	0	0	0	0	0	0	0	0	0	0	0	0	2	0	0	0	0	0	0	0	0	0	0	0	0
4598269	100000431|F|0-34:T>C-34:T>C	TGCAGACAAGAATACTCAATTGCACCCAGTAAACTAGAGGTCCACTAATGCATGAGATCGGAAGAGCGG	100000431|F|0	0	0.0164835	34:T>C	1	1	1	0.0815603	1	0.0815603	0.91844	0	0.91844	0.0815603	0	15917.3	217.607	34	141.31	55.34	9.46	93.75	0	0	0	0	2	0	0	0	2	0	0	0	0	0	0	0	0	0	0	0	0	0	0	0	0
4598270	100042525|F|0-43:C>T-43:C>T	TGCAGTGCACCACCACCGGTCCCTGGTCCGAATTGAGACAACCCGACTCTCGCACCTTGAACAGGAAGT	100042525|F|0	0	0.101124	43:C>T	0.968085	0.968085	0.989011	0.0659341	0.957447	0.0638298	0.914894	0.0106383	0.904255	0.0531915	0.0319149	545.029	15.4158	43	5	1.92	0.86	99.1071	0	0	0	0	0	0	0	0	0	0	0	0	0	0	0	0	0	0	0	2	0	0	2	0	0
4598270	100042525|F|0-28:C>T-28:C>T	TGCAGTGCACCACCACCGGTCCCTGGTCCGAATTGAGACAACCCGACTCTCGCACCTTGAACAGGAAGT	100042525|F|0	0	0.0632184	28:C>T	0.960993	0.960993	0.99631	0.0405904	0.957447	0.0390071	0.925532	0.0035461	0.921986	0.035461	0.0390071	545.029	11.966	28	4.97	1.92	1.09	100	0	0	0	0	0	0	0	0	0	0	2	0	0	0	0	0	0	0	0	0	0	0	0	2	0
4598271	100060138|F|0-62:C>T-62:C>T	TGCAGGCGTCTGTTGGACACTGAGGACGAGCTCAGTGACTTACAGGCGGAATCGGTGCCCAGCGAAGTA	100060138|F|0	0	0.0934066	62:C>T	0.989362	0.989362	0.992832	0.100358	0.98227	0.0992908	0.897163	0.0070922	0.890071	0.0921986	0.0106383	11483	359.812	62	101.73	38.76	12.85	99.1071	0	2	0	0	0	2	0	0	0	0	0	0	0	0	2	0	2	0	2	0	0	0	0	0	0
4598275	100009744|F|0-57:A>G-57:A>G	TGCAGAAAGATTCTAAAAGCCATGGCCATGTTTTATAAATGCTAGATTAAAGAATCAATGACAGATCTG	100009744|F|0	0	0.115385	57:A>G	1	1	1	0.106383	1	0.106383	0.893617	0	0.893617	0.106383	0	4858.07	221.335	57	43.08	16.25	7.38	98.2143	0	2	0	0	0	2	0	0	0	2	0	0	0	0	0	2	2	0	2	0	0	0	0	0	2
4598280	100000074|F|0-36:C>T-36:C>T	TGCAGTGGAGAATCAACAGTTTTTAGGCCAAGTGAACTGAATTCATTGCATGAGATCGGAAGAGCGGTT	100000074|F|0	0	0.0164835	36:C>T	1	1	1	0.0283688	1	0.0283688	0.971631	0	0.971631	0.0283688	0	18417.9	69.6229	36	163.09	64.66	8.7	100	0	0	0	0	0	0	0	0	0	0	0	0	0	0	0	0	0	0	0	0	0	0	0	0	0
4598282	100013369|F|0-51:C>A-51:C>A	TGCAGGTTTTCCTCCTTGTTTCAAACATTTGTAGAATTTTCTGTTTTTCAACTGAAACAAAAGGAAGGA	100013369|F|0	0	0.131868	51:C>A	1	1	0.996454	0.0957447	0.996454	0.0957447	0.907801	0.0035461	0.904255	0.0921986	0	3110.78	128.583	51	27.17	10.32	4.76	100	0	0	2	2	0	0	0	2	0	0	0	0	0	0	0	0	0	0	2	0	2	0	0	0	0
4598283	100034495|F|0-26:C>T-26:C>T	TGCAGGGTCATGGAGAGGAAGGGCAGCATCCTATCCCACCAGCAACCCGCACACACAGGCCTATTACTC	100034495|F|0	0	0.0795455	26:C>T	0.978723	0.978723	0.992754	0.057971	0.971631	0.0567376	0.929078	0.0070922	0.921986	0.0496454	0.0212766	706.123	23.8731	26	6.34	2.49	1.49	100	0	0	0	0	1	0	0	0	0	0	2	2	0	0	0	0	0	0	0	0	2	0	0	0	0
4598292	100002513|F|0-17:G>A-17:G>A	TGCAGACAGCTGTAAACGCTCAGAGTAAAGAACAGTGAGCGCTGTTAATGGATAGGTTTATTTTAAAGC	100002513|F|0	0	0.021978	17:G>A	1	1	1	0.0567376	1	0.0567376	0.943262	0	0.943262	0.0567376	0	11656.9	63.794	17	103.6	40.76	3.99	96.4286	0	0	0	0	0	0	2	2	0	0	0	0	0	0	0	0	0	0	0	0	0	0	0	0	0
4598298	100025427|F|0-66:G>A-66:G>A	TGCAGATGTCAGAAACCAGAACAGTGAGCAGTTTGTGAATCTCTGTCTCTTTCTGGCTTTCTGTCTGTT	100025427|F|0	0	0.0989011	66:G>A	0.996454	0.996454	0.434164	0.686833	0.432624	0.684397	0.875887	0.56383	0.312057	0.120567	0.0035461	9127.9	5300.88	66	79.18	27.62	27.47	95.5357	2	0	0	0	0	0	0	0	0	0	2	0	0	0	0	0	0	0	0	0	0	0	2	0	0
4598300	100061336|F|0-57:G>A-57:G>A	TGCAGCCTCTCCCCGACCCTGCTGCGGTCCGCTCCGGCTGCGGCGCTCATCATCCCCGCACAAGAACCC	100061336|F|0	0	0.0164835	57:G>A	1	1	1	0.0319149	1	0.0319149	0.968085	0	0.968085	0.0319149	0	4601.83	22.5906	57	39.24	16.13	2.51	97.3214	0	0	0	0	0	0	0	0	0	0	2	0	0	0	0	0	0	0	0	2	0	0	0	0	0
4598304	100016178|F|0-27:G>A-27:G>A	TGCAGGAGAGAGAGGTGTGGAGATGGTGCAGGAGAGCAGTGCCAGATGAGTTGATTAGCACAGCTGATG	100016178|F|0	0	0.0934066	27:G>A	0.985816	0.985816	0.989209	0.0755396	0.975177	0.0744681	0.921986	0.0106383	0.911348	0.0638298	0.0141844	6638.53	176.562	27	59.23	23.11	8.41	97.3214	0	0	2	0	0	0	2	0	0	0	2	0	0	0	0	0	0	0	0	0	0	0	0	0	2
4598315	100003100|F|0-46:G>A-46:G>A	TGCAGATAGGCGCTACCTTTCACTCAGAGGAGAGAGGGGAAGTACAGGAACACTCATTTCTTTCATTTG	100003100|F|0	0	0.0555556	46:G>A	0.992908	0.992908	1	0.0464286	0.992908	0.0460993	0.946809	0	0.946809	0.0460993	0.0070922	11708.6	86.0973	46	96.6	38.11	6.62	99.1071	0	0	2	0	0	0	0	0	0	0	0	0	0	0	0	0	0	0	0	0	0	0	0	0	0
4598315	100003100|F|0-25:A>T-25:A>T	TGCAGATAGGCGCTACCTTTCACTCAGAGGAGAGAGGGGAAGTACAGGAACACTCATTTCTTTCATTTG	100003100|F|0	0	0.164835	25:A>T	1	1	0.992908	0.14539	0.992908	0.14539	0.861702	0.0070922	0.85461	0.138298	0	11708.6	806.42	25	103.05	38.11	19.67	96.4286	0	0	0	0	0	2	2	0	0	2	0	0	0	0	0	0	0	0	0	0	0	2	2	0	0
4598318	100007576|F|0-6:C>T-6:C>T	TGCAGACGAGAGCAGCAGGAGGTATAACATTCTGTTTATGTTTTTAAGCTTGCATGAGATCGGAAGAGC	100007576|F|0	0	0.010989	6:C>T	1	1	1	0.0673759	1	0.0673759	0.932624	0	0.932624	0.0673759	0	12437.9	186.431	6	110.8	43.2	9.81	96.4286	0	0	0	0	0	0	0	0	0	0	0	0	0	0	2	0	0	0	0	0	0	0	0	0	0
4598320	100005486|F|0-39:T>A-39:T>A	TGCAGGGTGGAATAGTATGTGTAGAATGATATTAGATAGTGAGAACTTTGATAAGGCATTAAGCAAAAA	100005486|F|0	0	0.0494505	39:T>A	1	1	1	0.0390071	1	0.0390071	0.960993	0	0.960993	0.0390071	0	9686.09	132.745	39	85.37	33.39	12.07	100	0	0	0	0	0	0	0	0	0	0	0	0	0	0	0	0	0	0	0	0	0	0	0	0	2
4598325	100006079|F|0-35:T>C-35:T>C	TGCAGTCGGTAAGTATGCGATGAGGCGTCTTTCTTTACAAATCCTTTTTCATCCTCTGTTAAACTTCAC	100006079|F|0	0	0.0111111	35:T>C	0.992908	0.992908	0.996429	0.075	0.989362	0.0744681	0.921986	0.0035461	0.91844	0.070922	0.0070922	7792.77	239.23	35	65.22	24.83	11.39	97.3214	0	0	0	0	0	0	0	0	0	0	0	0	0	0	0	0	0	0	0	0	0	0	0	0	0
4598332	100006861|F|0-18:C>T-18:C>T	TGCAGCCACTGACCAAGCCTTACCTCCAAGTAAGAACCAACACCTCCCAGTCTTACTCTGGAGTCACAC	100006861|F|0	0	0.00549451	18:C>T	1	1	1	0.0106383	1	0.0106383	0.989362	0	0.989362	0.0106383	0	7007.16	15.1574	18	63.27	24.67	5.05	100	0	0	0	0	0	0	0	0	0	0	0	0	0	0	0	0	0	0	0	0	0	0	0	0	0
4598347	100027203|F|0-49:C>T-49:C>T	TGCAGATAAGCAGACTTTCAGGCAGGTAGAATGTGAGGCAGACTGGCAACGACACAACCTTATTTGCCC	100027203|F|0	0	0.0561798	49:C>T	0.989362	0.989362	0.992832	0.0322581	0.98227	0.0319149	0.964539	0.0070922	0.957447	0.0248227	0.0106383	1139.53	20.7975	49	9.76	3.77	2.31	99.1071	0	0	0	0	0	0	0	-	1	0	-	0	0	0	0	0	0	0	0	2	0	0	0	0	0
4598349	100014928|F|0-37:A>G-37:A>G	TGCAGCGACCAGTAGCCTAGATTATGGATTAATCTCCAGAGGTGGCTGATGTGGCATGAGATCGGAAGA	100014928|F|0	1	0.0879121	37:A>G	0.957447	0.957447	1	0.0851852	0.957447	0.0815603	0.875887	0	0.875887	0.0815603	0.0425532	8601.22	61.4293	37	77.42	30.69	2.67	99.1071	0	0	2	2	0	0	0	0	0	0	2	0	0	0	0	0	0	2	0	2	0	2	0	0	0
4598349	100014928|F|0-5:C>T-5:C>T	TGCAGCGACCAGTAGCCTAGATTATGGATTAATCTCCAGAGGTGGCTGATGTGGCATGAGATCGGAAGA	100014928|F|0	0	0.043956	5:C>T	0.957447	0.957447	1	0.0777778	0.957447	0.0744681	0.882979	0	0.882979	0.0744681	0.0425532	8601.22	124.721	5	77.61	30.69	5.94	95.5357	0	0	0	0	0	0	0	2	0	0	0	0	0	2	0	0	0	0	0	0	0	0	2	0	0
4598352	100019880|F|0-13:G>A-13:G>A	TGCAGTCTTTTCAGTAAATACGATCCAAACTTGTTTTGTCAGGTAAAGCTTCAGAAAGACTCCTACTGG	100019880|F|0	0	0.406593	13:G>A	0.964539	0.964539	0.878676	0.323529	0.847518	0.312057	0.769504	0.117021	0.652482	0.195035	0.035461	2080.11	429.277	13	17.94	6.09	4.88	98.2143	0	2	0	0	2	0	1	1	1	0	0	2	1	0	2	2	0	0	2	2	2	1	0	2	1
4598353	100012833|F|0-26:A>G-26:A>G	TGCAGGCAAGTTGTGATTCAATAAAGAAGGAGGTTCAAATTATAATGCTGACGGCTGAGAGCACTGGAC	100012833|F|0	0	0.131868	26:A>G	0.989362	0.989362	0.648746	0.623656	0.641844	0.617021	0.719858	0.347518	0.37234	0.269504	0.0106383	6368.46	3139.09	26	55.1	16.43	18.04	95.5357	0	0	0	0	2	0	0	0	0	0	0	2	0	0	0	0	0	0	2	0	0	0	0	2	2
4598362	100002590|F|0-6:T>G-6:T>G	TGCAGATCGTACCAAGAAGACAAAAAGATACTAGAATGACTGTGGAGTCAATAACAATCTTTTGCCCGG	100002590|F|0	0	0.103448	6:T>G	0.98227	0.98227	0.98917	0.0613718	0.971631	0.0602837	0.932624	0.0106383	0.921986	0.0496454	0.0177305	12628.3	335.598	6	103.56	40.64	19.74	100	0	0	0	0	0	0	0	0	0	0	0	0	0	2	0	0	0	0	0	0	0	0	0	0	1
4598362	100002590|F|0-26:G>T-26:G>T	TGCAGATCGTACCAAGAAGACAAAAAGATACTAGAATGACTGTGGAGTCAATAACAATCTTTTGCCCGG	100002590|F|0	0	0.221591	26:G>T	0.989362	0.989362	0.982079	0.172043	0.971631	0.170213	0.836879	0.0177305	0.819149	0.152482	0.0106383	12628.3	822.836	26	106.28	40.64	17.14	99.1071	0	0	0	0	2	0	2	2	2	0	0	0	2	0	2	0	0	2	0	0	0	2	0	2	-
4598365	100000667|F|0-20:G>A-20:G>A	TGCAGTGGGTCTGCTGTAGGGATACTCTGAATATTAGAGCATGAGATCGGAAGAGCGGTTCAGCAGGAA	100000667|F|0	0	0.010989	20:G>A	1	1	1	0.0177305	1	0.0177305	0.98227	0	0.98227	0.0177305	0	15269.5	24.1971	20	134.26	52.95	4.84	98.2143	0	0	0	0	0	0	0	0	0	0	0	2	0	0	0	0	0	0	0	0	0	0	0	0	0
4598377	100053218|F|0-42:G>A-42:G>A	TGCAGTTAGCCAGCCGACCATGGCCAATGCTCTGTGGCAGGCGAGCAGAGCAGTGACCAAAACTAACTG	100053218|F|0	0	0.00555556	42:G>A	0.985816	0.985816	1	0.0467626	0.985816	0.0460993	0.939716	0	0.939716	0.0460993	0.0141844	1965.16	58.1304	42	17.4	6.59	4.47	100	0	0	0	0	0	0	0	-	0	0	0	0	0	0	0	0	0	0	0	0	0	0	0	0	0
4598378	100002114|F|0-43:C>T-43:C>T	TGCAGCATTTGACTTTCTGACCTATTCCAGCAGTGAGAGTATACAGGGGGCATGAGATCGGAAGAGCGG	100002114|F|0	0	0.0337079	43:C>T	0.992908	0.992908	0.996429	0.0357143	0.989362	0.035461	0.960993	0.0035461	0.957447	0.0319149	0.0070922	14257.7	49.7344	43	120.5	48.3	4.97	99.1071	0	0	0	0	0	0	0	0	0	0	0	0	0	0	0	0	0	0	0	2	0	2	0	0	0
4598378	100002114|F|0-15:T>C-15:T>C	TGCAGCATTTGACTTTCTGACCTATTCCAGCAGTGAGAGTATACAGGGGGCATGAGATCGGAAGAGCGG	100002114|F|0	0	0.159341	15:T>C	1	1	0.989362	0.134752	0.989362	0.134752	0.875887	0.0106383	0.865248	0.124113	0	14257.7	631.022	15	126.8	48.3	16.61	93.75	0	0	0	2	2	0	2	2	0	0	0	0	0	0	0	2	0	0	0	2	0	0	0	2	0
4598381	100021216|F|0-46:T>A-46:T>A	TGCAGGGATCAATAAGGTTTTTCTAATTCTGAGTCTGAAAACACTCTGTGTGTGTGTGTGTGTGTGTGT	100021216|F|0	0	0.032967	46:T>A	0.975177	0.975177	0.930909	0.192727	0.907801	0.187943	0.85461	0.0673759	0.787234	0.120567	0.0248227	2067.81	201.277	46	16.68	6.28	3.8	100	0	0	2	2	0	0	0	0	0	0	0	0	0	0	0	0	0	0	0	0	0	0	0	0	0
4598383	100017646|F|0-54:G>C-54:G>C	TGCAGGAGCCATGAGAATAGTATGAGGCAAGCTTGTCAAAATGCAGGATTTACTGTTACTCATAGCTAA	100017646|F|0	0	0.181319	54:G>C	0.989362	0.989362	0.992832	0.121864	0.98227	0.120567	0.875887	0.0070922	0.868794	0.113475	0.0106383	2004.92	148.67	54	18.24	6.52	4.37	100	2	0	0	0	0	2	0	2	0	0	0	0	0	2	2	2	2	2	0	0	0	0	0	0	0
4598384	100009164|F|0-23:T>A-23:T>A	TGCAGTGAGATATTCTAGTACTTTTTGTGTACAGGAAGGTGCACATGTCACAGAGGACTGATGTGTTTG	100009164|F|0	0	0.203297	23:T>A	0.996454	0.996454	0.992883	0.145907	0.989362	0.14539	0.858156	0.0070922	0.851064	0.138298	0.0035461	11284.1	789.485	23	100.56	37.11	19.26	99.1071	0	2	2	2	0	2	0	0	0	2	2	0	0	0	0	0	2	0	0	2	0	0	0	0	0
4598385	100007949|F|0-40:C>T-40:C>T	TGCAGTGGGCTATAAAGAGAACGGTGGAGTCTACAGGGGGCTCTGCACTCTCTGCACTCTTCCTATGTA	100007949|F|0	1	0.0274725	40:C>T	1	1	1	0.0248227	1	0.0248227	0.975177	0	0.975177	0.0248227	0	6055.27	60.5697	40	53.62	20.88	8.65	99.1071	0	2	0	0	0	0	0	0	0	0	0	0	0	0	0	0	0	0	0	0	0	0	0	0	0
4598385	100007949|F|0-58:C>T-58:C>T	TGCAGTGGGCTATAAAGAGAACGGTGGAGTCTACAGGGGGCTCTGCACTCTCTGCACTCTTCCTATGTA	100007949|F|0	0	0.0164835	58:C>T	1	1	1	0.0106383	1	0.0106383	0.989362	0	0.989362	0.0106383	0	6055.27	36.418	58	53.51	20.88	12.14	100	0	0	0	0	0	0	0	0	0	0	0	0	0	0	0	0	0	0	0	2	0	0	0	0	0
4598386	100000701|F|0-38:C>A-38:C>A	TGCAGTCATGCCAGGTTGCTAAGGGCATCCAAATGACACAGAAGCATGAGATCGGAAGAGCGGTTCAGC	100000701|F|0	0	0.0659341	38:C>A	1	1	1	0.0496454	1	0.0496454	0.950355	0	0.950355	0.0496454	0	17442.6	194.581	38	155.15	60.94	13.9	100	0	0	0	0	0	0	0	0	0	0	0	0	0	0	0	0	0	0	0	0	0	0	2	0	0
4598390	100004916|F|0-5:C>T-5:C>T	TGCAGCTCTGCCTTGGCACTCAGGTGGTCTCTCATAACTCACACCCTCTCACCCCGATACTTCACACTG	100004916|F|0	1	0.032967	5:C>T	1	1	1	0.070922	1	0.070922	0.929078	0	0.929078	0.070922	0	8870.22	131.805	5	80.14	30.85	6.59	96.4286	0	2	0	0	0	0	0	0	0	0	0	0	0	0	0	0	2	0	0	0	2	0	0	0	0
4598390	100004916|F|0-55:G>A-55:G>A	TGCAGCTCTGCCTTGGCACTCAGGTGGTCTCTCATAACTCACACCCTCTCACCCCGATACTTCACACTG	100004916|F|0	0	0.0164835	55:G>A	1	1	1	0.0460993	1	0.0460993	0.953901	0	0.953901	0.0460993	0	8870.22	38.7363	55	79.35	30.85	2.98	97.3214	0	2	0	0	0	0	0	0	0	0	0	2	0	0	0	0	0	0	0	0	0	0	0	0	0
4598399	100004742|F|0-39:C>T-39:C>T	TGCAGGCATCTATGGTAACTTTGGCCAAGCCAACTACAGCGCTGCCAAGCTGGGCATGAGATCGGAAGA	100004742|F|0	1	0.021978	39:C>T	1	1	1	0.0531915	1	0.0531915	0.946809	0	0.946809	0.0531915	0	13460.2	54.0449	39	120.59	47.42	3.6	93.75	0	0	0	2	2	0	0	0	0	0	0	0	0	0	0	0	0	0	0	0	0	0	0	0	0
4598399	100004742|F|0-28:G>A-28:G>A	TGCAGGCATCTATGGTAACTTTGGCCAAGCCAACTACAGCGCTGCCAAGCTGGGCATGAGATCGGAAGA	100004742|F|0	0	0.0164835	28:G>A	1	1	1	0.0283688	1	0.0283688	0.971631	0	0.971631	0.0283688	0	13460.2	32.7246	28	120.46	47.42	4.09	100	0	0	0	0	0	0	0	0	0	0	0	0	0	0	0	0	0	0	0	0	0	0	2	0	0
4598400	100009687|F|0-11:G>A-11:G>A	TGCAGATTCGCGTGATGTGGCACAGGGCTTGTTTTTCTCTCTTTATCAGGCCCATCCTGCTTCACCTCT	100009687|F|0	0	0.0164835	11:G>A	1	1	0.992908	0.0851064	0.992908	0.0851064	0.921986	0.0070922	0.914894	0.0780142	0	7089.51	215.578	11	64.13	24.55	8.98	95.5357	0	0	0	0	0	0	2	0	0	0	0	0	0	0	0	0	0	0	0	0	0	0	0	0	0
4598404	100036656|F|0-63:T>C-63:T>C	TGCAGCACTTCAAAATTCAAATCTCTTTGAAATAAACTGTCTTAACGTATGGATCATGTTTCATGCAAT	100036656|F|0	0	0.470238	63:T>C	0.960993	0.960993	0.690037	0.538745	0.663121	0.51773	0.741135	0.297872	0.443262	0.219858	0.0390071	726.046	289.369	63	6.2	2.08	1.98	96.4286	0	0	0	0	2	0	0	0	1	2	0	2	0	0	1	2	2	2	0	0	2	1	2	2	0
4598414	100004778|F|0-15:T>C-15:T>C	TGCAGGCCGTGAGAGTGACTACAGAAGCAAAAACGGTCATTGACAAAGTGTTGCATGAGATCGGAAGAG	100004778|F|0	0	0.0549451	15:T>C	1	1	0.758865	0.404255	0.758865	0.404255	0.836879	0.241135	0.595745	0.163121	0	15349.3	4422.53	15	131.17	48.25	38.79	93.75	0	0	0	0	0	0	2	0	0	0	0	0	0	0	2	0	0	0	0	0	0	0	0	0	0
4598440	100023742|F|0-24:G>A-24:G>A	TGCAGGTCAGTATTTCACTCTGGTGGAGAAAATAAAGAAAGTTTGTCTTTCATTATCTCTACAATATAT	100023742|F|0	0	0.0290698	24:G>A	0.978723	0.978723	0.963768	0.17029	0.943262	0.166667	0.847518	0.035461	0.812057	0.131206	0.0212766	1196.5	140.791	24	9.97	3.74	3	100	0	0	0	0	0	0	0	0	0	0	0	0	0	0	0	0	-	0	0	0	0	0	0	0	0
4598440	100023742|F|0-8:A>G-8:A>G	TGCAGGTCAGTATTTCACTCTGGTGGAGAAAATAAAGAAAGTTTGTCTTTCATTATCTCTACAATATAT	100023742|F|0	0	0.119318	8:A>G	0.964539	0.964539	0.977941	0.0808824	0.943262	0.0780142	0.907801	0.0212766	0.886525	0.0567376	0.035461	1196.5	43.3502	8	9.6	3.74	1.97	100	0	2	0	0	0	0	0	0	0	0	0	0	0	0	0	0	-	2	0	0	0	2	0	0	0
4598441	100013715|F|0-20:C>T-20:C>T	TGCAGGACAGCATACAGTAGCTTCAAAAAATGCTTCACATTGCTTCACATTGAGAGAGAAAAATATGCT	100013715|F|0	0	0.010989	20:C>T	0.957447	0.957447	0.781481	0.233333	0.748227	0.223404	0.943262	0.20922	0.734043	0.0141844	0.0425532	3398.09	475.722	20	31.67	13.27	7.55	100	0	0	0	0	0	0	0	0	0	0	0	0	0	0	0	0	0	0	0	0	0	0	0	0	0
4598445	100027521|F|0-67:C>T-67:C>T	TGCAGTAGTCACAGCATGAGGAAATGAAAGCCTGAAGTGTAGTAAGTGTCTTGTGATATTCTTTAAACA	100027521|F|0	0	0.206897	67:C>T	0.957447	0.957447	0.955556	0.111111	0.914894	0.106383	0.893617	0.0425532	0.851064	0.0638298	0.0425532	884.422	61.2231	67	7.84	2.96	2.04	100	0	2	0	0	1	0	0	1	1	0	0	-	0	0	0	0	2	0	0	2	0	2	0	0	0
4598454	100001674|F|0-40:G>T-40:G>T	TGCAGGACTGGGATCTGTGTAAAGACAGTAGAAAACATGCGTGTCAGGAGATGTCTTGTTACCATGTCA	100001674|F|0	1	0.10989	40:G>T	1	1	1	0.0957447	1	0.0957447	0.904255	0	0.904255	0.0957447	0	13508.4	594.163	40	120.79	45.56	22.01	99.1071	0	0	0	0	0	0	0	0	0	2	0	0	0	2	0	0	0	2	0	0	0	2	0	0	0
4598454	100001674|F|0-39:C>T-39:C>T	TGCAGGACTGGGATCTGTGTAAAGACAGTAGAAAACATGCGTGTCAGGAGATGTCTTGTTACCATGTCA	100001674|F|0	0	0.0384615	39:C>T	1	1	1	0.0673759	1	0.0673759	0.932624	0	0.932624	0.0673759	0	13508.4	67.5022	39	115.36	45.56	3.55	97.3214	0	2	0	0	0	0	0	0	0	0	0	2	0	0	0	0	0	0	0	0	0	0	0	0	0
4598459	100012502|F|0-42:A>G-42:A>G	TGCAGGAGACAGCTCAGTGTCATAACTTCCAGTACAAACACAATGTTTTCACACTTATGCACATAAACA	100012502|F|0	0	0.021978	42:A>G	1	1	0.996454	0.0496454	0.996454	0.0496454	0.953901	0.0035461	0.950355	0.0460993	0	3488.8	70.1546	42	30.73	11.78	5.01	98.2143	0	0	0	0	0	0	0	0	0	0	0	0	0	2	0	0	0	0	0	0	0	0	0	0	0
4598467	100008507|F|0-21:A>G-21:A>G	TGCAGCTTATATACATGTGTCATATAATTCAGGGAATCCTGAAGTTGTGGTGAAGAGACTCCCATCATC	100008507|F|0	0	0.0274725	21:A>G	0.971631	0.971631	1	0.0328467	0.971631	0.0319149	0.939716	0	0.939716	0.0319149	0.0283688	5183.32	35.5859	21	49.04	18.79	3.95	100	0	0	0	0	0	0	0	0	0	0	0	0	0	0	0	0	0	0	0	0	0	0	0	0	0
4598469	100028056|F|0-19:G>A-19:G>A	TGCAGTTGATGTCGGCCCCGTAATCCAGCAGGTGTTGGACTATGCTGAGCCAGCCGCGGGCGCATGAGA	100028056|F|0	0	0.021978	19:G>A	1	1	1	0.0460993	1	0.0460993	0.953901	0	0.953901	0.0460993	0	10664.3	90.8479	19	94.53	37.49	6.99	97.3214	0	0	0	0	0	0	2	2	0	0	0	0	0	0	0	0	0	0	0	0	0	0	0	2	0
4598474	100004580|F|0-5:C>T-5:C>T	TGCAGCCATTCATCAAAGCCACACAAACACATGCATGAGATCGGAAGAGCGGTTCAGCAGGAATGCCGA	100004580|F|0	0	0.0604396	5:C>T	1	1	1	0.0921986	1	0.0921986	0.907801	0	0.907801	0.0921986	0	14450.4	114.359	5	127.62	50.6	4.4	94.6429	2	0	0	0	2	0	2	0	0	0	0	2	0	0	0	0	0	2	0	0	0	0	0	0	0
4598481	100005138|F|0-14:C>T-14:C>T	TGCAGGTTGACAGGCGATGACAGTTATTTCTGTTTGATTATGCATTTCTGGACAGCTTGTTACAGCAGA	100005138|F|0	0	0.021978	14:C>T	1	1	1	0.0390071	1	0.0390071	0.960993	0	0.960993	0.0390071	0	8462.43	37.1701	14	74.67	29.22	3.38	96.4286	0	0	0	0	0	0	0	0	0	2	0	0	0	0	0	0	0	0	0	0	0	0	2	0	0
4598484	100006689|F|0-60:A>G-60:A>G	TGCAGGAAGGTCTTATAAAGATAAAAGATAAATGATGCGTGGTTGTTGTCTTTACGTTATATGAATACG	100006689|F|0	0	0.0792683	60:A>G	0.960993	0.960993	0.98893	0.125461	0.950355	0.120567	0.851064	0.0106383	0.840426	0.109929	0.0390071	7557.76	376.336	60	64.7	25.28	11.07	96.4286	0	0	0	0	1	-	2	0	0	0	0	0	0	2	0	0	0	0	0	0	0	0	-	2	0
4598484	100006689|F|0-16:A>G-16:A>G	TGCAGGAAGGTCTTATAAAGATAAAAGATAAATGATGCGTGGTTGTTGTCTTTACGTTATATGAATACG	100006689|F|0	0	0.0253165	16:A>G	0.950355	0.950355	1	0.0671642	0.950355	0.0638298	0.886525	0	0.886525	0.0638298	0.0496454	7557.76	132.147	16	62.84	25.28	7.34	94.6429	2	0	0	2	-	-	0	0	0	0	0	0	2	2	0	0	0	0	0	0	0	0	-	0	0
4598491	100000395|F|0-30:G>T-30:G>T	TGCAGCCTGATCAATGTTAATGTTAGCCTAGGTTAACCTTAGCATGAGATCGGAAGAGCGGTTCAGCAG	100000395|F|0	0	0.021978	30:G>T	1	1	1	0.0248227	1	0.0248227	0.975177	0	0.975177	0.0248227	0	15993.8	63.3927	30	141.2	56.35	9.06	98.2143	0	2	0	0	0	0	0	0	0	0	0	0	0	0	0	0	0	0	0	0	0	0	0	0	0
4598497	100031389|F|0-50:C>A-50:C>A	TGCAGAAGCGTTTCCAACAGAGACAGGGTCAGAGTTGTTAGTGTGAGCATCACATTTTATCAAAGATAC	100031389|F|0	0	0.247253	50:C>A	0.992908	0.992908	0.957143	0.157143	0.950355	0.156028	0.879433	0.0425532	0.836879	0.113475	0.0070922	775.449	90.1903	50	7.05	2.56	2.05	100	0	0	0	0	0	2	0	0	2	0	2	0	0	0	0	1	0	0	2	2	0	2	2	0	0
4598500	100009272|F|0-19:G>A-19:G>A	TGCAGCCTACAGGGTAAATGTTGCCCCCTCCCTTATCTCAGTGTTTGGTGCTGCTGCAAGCACAGGTGT	100009272|F|0	0	0.0384615	19:G>A	1	1	1	0.035461	1	0.035461	0.964539	0	0.964539	0.035461	0	10089.9	119.03	19	89.02	34.59	11.9	100	0	0	0	0	0	0	0	0	0	0	0	0	0	0	0	2	0	0	0	0	0	0	0	0	2
4598502	100032946|F|0-30:G>A-30:G>A	TGCAGAGACATGACATTTGAAGGAGGCAGAGGCAGGCAGGAAAGCCAACAAAGGGCAGAACAAAGGCAA	100032946|F|0	0	0.0388889	30:G>A	0.996454	0.996454	0.996441	0.0213523	0.992908	0.0212766	0.978723	0.0035461	0.975177	0.0177305	0.0035461	1960.66	21.0619	30	17.45	6.93	3.51	100	0	0	0	0	0	0	2	0	0	0	0	0	0	0	2	0	0	0	0	0	0	0	0	0	0
4598504	100008045|F|0-26:A>G-26:A>G	TGCAGTGCTTTGGGTCACATCCTTCCACTATATTTAAATGCTACATTAGCGTTGTCAGTTCTGCATGAG	100008045|F|0	0	0.401099	26:A>G	1	1	0.72695	0.542553	0.72695	0.542553	0.730496	0.27305	0.457447	0.269504	0	9311.45	3701.11	26	84.35	27.27	24.19	94.6429	2	0	2	2	1	2	2	2	2	2	0	0	1	1	2	0	2	0	0	2	0	2	2	2	2
4598506	100035212|F|0-14:G>A-14:G>A	TGCAGGCTACACTAGCCTGACCCTCATATGCTGTTCAAGTGAGGTAAGACATCGCACAACCGCCTTTCA	100035212|F|0	0	0.0222222	14:G>A	0.978723	0.978723	0.992754	0.0144928	0.971631	0.0141844	0.971631	0.0070922	0.964539	0.0070922	0.0212766	550.23	6.9142	14	5.14	1.98	1.73	99.1071	0	0	0	0	0	1	0	2	0	0	0	0	0	0	0	0	0	0	0	0	0	0	0	0	0
4598508	100006359|F|0-25:C>T-25:C>T	TGCAGAAAAAATCATGGAAGTTTCTCGATAGTTGTTGAGATATTTCTGACTGACTTTACCATCCCTGGA	100006359|F|0	0	0.021978	25:C>T	0.996454	0.996454	1	0.0498221	0.996454	0.0496454	0.946809	0	0.946809	0.0496454	0.0035461	7411.93	125.425	25	64.41	24.52	8.96	99.1071	0	0	0	0	0	0	0	0	0	0	0	0	0	0	0	0	0	0	0	0	0	0	0	0	0
4598510	100001968|F|0-33:T>A-33:T>A	TGCAGTTCAAAATGATGTAATTAACCATATTTGTGATCACAAAATGACGCATGAGATCGGAAGAGCGGT	100001968|F|0	0	0.0384615	33:T>A	0.960993	0.960993	0.99631	0.0369004	0.957447	0.035461	0.929078	0.0035461	0.925532	0.0319149	0.0390071	12630.6	170.835	33	113.11	43.85	17.08	100	0	0	0	0	0	0	0	0	0	0	0	0	2	0	0	0	0	0	0	0	0	0	0	0	0
4598512	100011193|F|0-6:C>T-6:C>T	TGCAGTCGCATATTTTAATATGCTGTTTTATTTTGGGCATTTTGTGTTTATCATTTGGTCTTACATGTA	100011193|F|0	0	0.032967	6:C>T	1	1	1	0.0851064	1	0.0851064	0.914894	0	0.914894	0.0851064	0	3760.33	82.3033	6	33.88	12.93	3.43	96.4286	0	0	0	0	0	0	0	0	0	0	0	0	0	0	0	0	0	0	0	0	0	0	0	0	0
4598522	100001311|F|0-33:T>C-33:T>C	TGCAGTAACAGGACAGGCTACATTCAACGTTTATATGTGGTCTTTTGTAGCTAAAAATGCATGAGATCG	100001311|F|0	1	0.0824176	33:T>C	1	1	0.992908	0.0780142	0.992908	0.0780142	0.929078	0.0070922	0.921986	0.070922	0	13670.6	175.583	33	120.98	47.22	7.98	96.4286	0	0	0	0	2	0	0	0	0	2	0	0	0	0	0	0	0	0	0	0	2	0	0	0	0
4598522	100001311|F|0-21:A>G-21:A>G	TGCAGTAACAGGACAGGCTACATTCAACGTTTATATGTGGTCTTTTGTAGCTAAAAATGCATGAGATCG	100001311|F|0	0	0.0604396	21:A>G	0.996454	0.996454	0.996441	0.0676157	0.992908	0.0673759	0.932624	0.0035461	0.929078	0.0638298	0.0035461	13670.6	127.956	21	120.3	47.22	6.73	97.3214	0	0	0	0	0	0	0	0	2	0	0	0	0	0	0	0	0	0	0	0	0	0	0	0	0
4598523	100001606|F|0-22:C>T-22:C>T	TGCAGGGATATGGTATTAATGACGAATTAGATTCTAACTCTCCTTAGCATGAGATCGGAAGAGCGGTTC	100001606|F|0	0	0.0164835	22:C>T	1	1	1	0.0638298	1	0.0638298	0.93617	0	0.93617	0.0638298	0	13530.4	147.964	22	118.73	47.06	8.22	96.4286	2	0	0	0	0	0	0	0	0	0	0	0	0	0	2	0	0	0	0	0	0	0	0	0	0
4598526	100025838|F|0-56:C>T-56:C>T	TGCAGTGACTGGAAGTGTTGTACTTGGCTAAAGCTAATTAGCAGCAAGATGCCCCCCTTCTCCACAGAC	100025838|F|0	0	0.107143	56:C>T	0.957447	0.957447	0.67037	0.374074	0.641844	0.358156	0.914894	0.315603	0.599291	0.0425532	0.0425532	1485.21	382.858	56	12.17	4.99	3.79	100	1	1	1	1	2	1	1	1	1	-	-	1	1	1	1	1	1	1	1	1	1	1	1	1	1
4598527	100003208|F|0-6:A>G-6:A>G	TGCAGCAGGGTTGTGAGTATATGTTCATATGCAGTGCAGAAAAATAGAGAATCTATTTGATCAATAGCA	100003208|F|0	0	0.0934066	6:A>G	0.992908	0.992908	0.996429	0.107143	0.989362	0.106383	0.890071	0.0035461	0.886525	0.102837	0.0070922	11415.1	213.976	6	95.32	36.81	7.13	94.6429	0	0	0	0	0	0	0	2	2	0	2	0	0	0	2	1	0	0	2	0	0	0	0	0	0
4598530	100000227|F|0-11:C>T-11:C>T	TGCAGATGGATCTTTTCTCCCTCATTGAGAAACACGAGCATGAGATCGGAAGAGCGGTTCAGCAGGAAT	100000227|F|0	0	0.032967	11:C>T	1	1	1	0.035461	1	0.035461	0.964539	0	0.964539	0.035461	0	16842.9	142.25	11	149.02	58.73	14.22	97.3214	0	0	2	0	0	0	0	0	0	0	0	0	0	0	0	0	0	0	0	0	2	0	0	0	0
4598531	100020978|F|0-28:A>G-28:A>G	TGCAGCAGGGACACTGATCTGTGGCTCAATCCTTTCCAGAGAGTTCCCTAAGTGGATTAAAAATCATAG	100020978|F|0	0	0.147059	28:A>G	0.975177	0.975177	0.963636	0.0909091	0.939716	0.0886525	0.921986	0.035461	0.886525	0.0531915	0.0248227	1518.6	86.1483	28	13	5.22	3.45	99.1071	0	2	1	1	0	0	0	0	0	0	0	0	0	-	2	0	0	-	1	1	0	2	0	0	0
4598536	100000522|F|0-32:C>G-32:C>G	TGCAGCACACGGAAAAAGAAGGTCACTTCTCTCCATAATACAGCATGAGATCGGAAGAGCGGTTCAGCA	100000522|F|0	0	0.258242	32:C>G	1	1	0.98227	0.187943	0.98227	0.187943	0.829787	0.0177305	0.812057	0.170213	0	16915.5	1463.03	32	150.41	55.34	27.6	99.1071	0	0	2	2	0	2	0	0	2	2	0	0	0	0	0	0	0	0	0	0	0	0	0	2	0
4598537	100010320|F|0-68:T>C-68:T>C	TGCAGTGATTTGTTGCTCAATTTTAAATGCAAATATTCCCATCTTATACAGATTTTAATTGAAAATTGT	100010320|F|0	0	0.344444	68:T>C	0.978723	0.978723	0.811594	0.391304	0.794326	0.382979	0.780142	0.184397	0.595745	0.198582	0.0212766	6691.87	1561.06	68	51.58	18.71	14.45	97.3214	1	2	2	2	1	2	1	2	1	2	1	2	2	1	2	2	2	1	0	2	2	-	1	1	2
4598545	100003036|F|0-24:C>A-24:C>A	TGCAGTGAGTGTGTGTGTCTGCCTCCACATAACCCCGCATGAGATCGGAAGAGCGGTTCAGCAGGAATG	100003036|F|0	0	0.0549451	24:C>A	0.996454	0.996454	1	0.0355872	0.996454	0.035461	0.960993	0	0.960993	0.035461	0.0035461	11213.2	65.6188	24	95.24	38.01	6.56	100	0	0	0	0	0	0	0	0	0	0	0	0	0	0	0	0	0	0	0	0	0	0	0	0	0
4598556	100002473|F|0-45:C>T-45:C>T	TGCAGCCAATCTGAATGCTCCATTTGCAATGTTACCTCTACGTCCCCATCAAACTGATGTCAGATCATT	100002473|F|0	0	0.021978	45:C>T	0.992908	0.992908	0.992857	0.0678571	0.985816	0.0673759	0.932624	0.0070922	0.925532	0.0602837	0.0070922	12750.5	307.132	45	110.98	42.67	16.16	98.2143	0	0	0	2	0	0	0	0	0	0	0	0	0	0	0	0	0	0	0	0	0	0	0	0	0
4598557	100014623|F|0-15:C>T-15:C>T	TGCAGACGTTTGCTGCTCAGCACTAATCCTCTATGCCTTTGGTGTACCTGTACCTATAATGTCTGGGCA	100014623|F|0	0	0.412088	15:C>T	1	1	0.804965	0.574468	0.804965	0.574468	0.620567	0.195035	0.425532	0.379433	0	4473.93	1805.9	15	38.6	10.96	11.15	94.6429	2	1	2	2	0	2	0	2	2	0	2	0	2	2	2	2	2	1	0	2	1	0	1	2	2
4598558	100016161|F|0-28:T>A-28:T>A	TGCAGGTGCACCACACCTCTGAATTTCTTTATGCAGCTCATGCAGCTTTATGCTGTATTGAGTGTGCTC	100016161|F|0	0	0.39881	28:T>A	0.968085	0.968085	0.805861	0.289377	0.780142	0.280142	0.875887	0.187943	0.687943	0.0921986	0.0319149	2796.92	573.778	28	25	9.92	7.26	100	1	2	1	1	0	1	1	1	2	1	1	1	2	-	1	2	0	1	1	2	0	0	1	1	0
4598567	100005240|F|0-41:G>A-41:G>A	TGCAGCACATGGAAAAGGAATGACCCTTTACATCCCAGCACGCACACACAAATACACACATACACACTT	100005240|F|0	0	0.0164835	41:G>A	0.975177	0.975177	1	0.0581818	0.975177	0.0567376	0.91844	0	0.91844	0.0567376	0.0248227	8981.1	86.8337	41	77.22	29.49	5.43	98.2143	0	0	0	0	0	0	0	2	0	0	0	0	0	0	0	0	2	2	0	0	0	0	0	0	0
4598569	100005159|F|0-12:G>A-12:G>A	TGCAGTATGCCTGTGTGTGTGTTTGTGTGTGTGCATGAGATCGGAAGAGCGGTTCAGCAGGAATGCCGA	100005159|F|0	0	0.043956	12:G>A	1	1	1	0.0425532	1	0.0425532	0.957447	0	0.957447	0.0425532	0	15051.3	108.569	12	132.84	52.87	9.05	97.3214	0	0	0	0	0	2	0	0	0	0	2	0	0	0	0	0	0	0	0	0	0	0	0	2	0
4598570	100017508|F|0-8:C>A-8:C>A	TGCAGCACCGAGGCTCCACTGGAAACATTGCTTTGTATTGGGCGCATATTTCATCCTTTAAAGGGTCAG	100017508|F|0	0	0.0555556	8:C>A	0.968085	0.968085	0.996337	0.047619	0.964539	0.0460993	0.925532	0.0035461	0.921986	0.0425532	0.0319149	2566.63	56.2929	8	21.67	8.19	4.33	100	0	0	0	0	0	0	0	0	1	0	0	0	0	0	0	0	0	0	0	0	0	0	0	0	0
4598570	100017508|F|0-44:C>T-44:C>T	TGCAGCACCGAGGCTCCACTGGAAACATTGCTTTGTATTGGGCGCATATTTCATCCTTTAAAGGGTCAG	100017508|F|0	0	0.0280899	44:C>T	0.975177	0.975177	0.989091	0.08	0.964539	0.0780142	0.907801	0.0106383	0.897163	0.0673759	0.0248227	2566.63	86.3067	44	21.63	8.19	3.92	100	0	0	0	0	0	0	0	2	-	0	0	0	0	0	0	0	0	2	0	0	0	0	0	0	0
4598572	100021335|F|0-27:G>C-27:G>C	TGCAGGTCAACAGGAGGCAGGCATTGTGATGAATACCGCTTGCTTTTTAAAACCCTGTTCTTGTAATAT	100021335|F|0	0	0.032967	27:G>C	1	1	1	0.0212766	1	0.0212766	0.978723	0	0.978723	0.0212766	0	1334.26	15.7487	27	11.82	4.68	2.62	100	0	0	0	0	0	0	0	0	2	0	0	0	0	0	0	0	0	0	0	2	0	0	0	0	0
4598573	100042574|F|0-40:C>T-40:C>T	TGCAGCTGAGATCTTGTAGGAGCTGGAGAGAGAGAGGAAGCTTGCTTGGCAGAATTTATCCTGGCAAGC	100042574|F|0	0	0.11236	40:C>T	0.989362	0.989362	0.982079	0.0681004	0.971631	0.0673759	0.939716	0.0177305	0.921986	0.0496454	0.0106383	752.538	32.0722	40	6.54	2.48	1.69	99.1071	0	0	2	2	0	2	1	0	0	0	0	0	0	0	0	0	0	0	0	0	0	0	0	2	0
4598573	100042574|F|0-56:T>C-56:T>C	TGCAGCTGAGATCTTGTAGGAGCTGGAGAGAGAGAGGAAGCTTGCTTGGCAGAATTTATCCTGGCAAGC	100042574|F|0	0	0.0647059	56:T>C	0.975177	0.975177	0.996364	0.04	0.971631	0.0390071	0.939716	0.0035461	0.93617	0.035461	0.0248227	752.538	15.268	56	6.48	2.48	1.39	100	0	0	0	0	0	0	-	2	2	0	0	0	0	0	0	2	0	0	0	0	0	0	0	0	0
4598579	100033140|F|0-58:C>T-58:C>T	TGCAGAGCTTGCCCTCGGCCATATTTTCCACATTTTCAAGGCCATGCCTTACACACTTCTCTCTTGTAA	100033140|F|0	0	0.213483	58:C>T	0.975177	0.975177	0.96	0.138182	0.93617	0.134752	0.879433	0.0390071	0.840426	0.0957447	0.0248227	607.745	49.2717	58	5.41	2.07	1.3	100	2	0	0	0	1	0	1	2	0	0	2	0	0	2	2	0	1	0	0	2	0	0	0	0	-
4598580	100042680|F|0-34:C>T-34:C>T	TGCAGCCCGCTGTGCAGGCTCCCCTTCCCCTCCCCTCATTCACCCATGTCATGTGATGTTGTCTTCTCC	100042680|F|0	0	0.021978	34:C>T	0.996454	0.996454	1	0.0142349	0.996454	0.0141844	0.98227	0	0.98227	0.0141844	0.0035461	7432.46	45.0846	34	63.67	24.92	11.27	99.1071	0	0	0	0	2	0	0	0	0	0	0	0	0	0	0	0	0	0	0	0	0	0	0	0	0
4598586	100025804|F|0-34:G>A-34:G>A	TGCAGTTCCTGGTCCCCATGCTCCAGGACTTTCCGTCTGACTGCTGGGTCTCCCTCAACAAGATGGTGG	100025804|F|0	0	0.0549451	34:G>A	1	1	1	0.0390071	1	0.0390071	0.960993	0	0.960993	0.0390071	0	2055.66	32.64	34	18.06	6.99	2.97	100	0	0	0	0	0	2	0	0	0	0	0	0	0	0	0	0	0	0	0	0	2	0	0	0	0
4598587	100034412|F|0-64:G>C-64:G>C	TGCAGAGCCAGGTGAAAGAAAGCAGAGGTGCAAATGGAGAGAAAGGAAAAATTAATGCTGTTGAGGAAC	100034412|F|0	0	0.0786517	64:G>C	0.953901	0.953901	0.98513	0.0371747	0.939716	0.035461	0.932624	0.0141844	0.91844	0.0212766	0.0460993	596.017	12.8953	64	5.68	2.2	1.29	99.1071	-	0	0	0	0	0	2	0	0	0	0	0	0	2	0	0	0	1	2	0	0	0	0	0	0
4598589	100008980|F|0-61:G>A-61:G>A	TGCAGAGGACACACACATGGTCTGAGTCTGTCTTTTTATTTTTTTGCGACAATCAAGTACCGGCAGCTT	100008980|F|0	0	0.0397727	61:G>A	0.98227	0.98227	0.99278	0.0866426	0.975177	0.0851064	0.904255	0.0070922	0.897163	0.0780142	0.0177305	6647.48	164.408	61	55.7	21.61	6.85	98.2143	2	0	0	0	-	0	0	0	0	0	0	0	0	0	0	2	0	0	0	0	0	0	0	0	0
4598589	100008980|F|0-46:C>T-46:C>T	TGCAGAGGACACACACATGGTCTGAGTCTGTCTTTTTATTTTTTTGCGACAATCAAGTACCGGCAGCTT	100008980|F|0	0	0.102273	46:C>T	0.978723	0.978723	0.996377	0.105072	0.975177	0.102837	0.879433	0.0035461	0.875887	0.0992908	0.0212766	6647.48	160.057	46	56.26	21.61	5.52	95.5357	0	0	2	2	-	2	0	0	0	0	0	2	0	2	0	0	0	0	0	0	0	0	0	0	0
4598591	100029228|F|0-65:A>C-65:A>C	TGCAGCAGGATTTGACGTGGCATGATGAACAGTAGACTTTTACAGTGGGTGACTTCCTAGTCCTAAGGT	100029228|F|0	0	0.043956	65:A>C	0.996454	0.996454	1	0.0320285	0.996454	0.0319149	0.964539	0	0.964539	0.0319149	0.0035461	1037.88	15.4639	65	9.13	3.58	1.72	98.2143	0	0	0	0	0	0	2	0	0	0	0	0	0	0	0	2	0	0	0	0	0	0	0	0	0
4598593	100013038|F|0-48:A>G-48:A>G	TGCAGGATGGGCTGTGTATTGTTGTGCATCCCTGTGTGGTGTCTTTGTATCTGTGTGTGTGGATATTTG	100013038|F|0	0	0.494505	48:A>G	1	1	0.911348	0.340426	0.911348	0.340426	0.748227	0.0886525	0.659574	0.251773	0	4389.36	1006.12	48	39.7	13.09	10.48	97.3214	2	2	2	2	2	1	2	2	0	2	2	2	0	0	2	2	2	1	2	2	2	2	0	2	2
4598596	100036507|F|0-6:C>T-6:C>T	TGCAGACACTGTGTGTCAAACTGTAGTTCAGAAACTACCTGCATCAGTCTTCACAGTAAACTCCAACCA	100036507|F|0	0	0.305882	6:C>T	0.960993	0.960993	0.664207	0.638376	0.638298	0.613475	0.670213	0.322695	0.347518	0.29078	0.0390071	739.225	338.429	6	6.9	2.11	1.96	95.5357	0	1	2	2	0	2	0	2	0	0	2	2	2	0	0	0	2	1	0	2	0	2	0	-	0
4598597	100009250|F|0-64:C>T-64:C>T	TGCAGTCACCAAACAGAGACTCCTTGTACACTAGTATGCCTAATCTGAGGGACTCTCCATACCCCGAGA	100009250|F|0	0	0.0164835	64:C>T	1	1	1	0.0992908	1	0.0992908	0.900709	0	0.900709	0.0992908	0	4883.21	107.283	64	43.95	16.94	3.83	97.3214	0	0	0	0	0	0	0	0	0	0	0	0	0	2	0	0	0	0	0	0	0	0	0	0	0
4598599	100011439|F|0-14:A>T-14:A>T	TGCAGTCATACTGTAGTACTATCAGATAACACCTTTTTGATCCTTTCCTATGCAGGTTTACAAAATGTT	100011439|F|0	0	0.111111	14:A>T	0.98227	0.98227	0.98917	0.0794224	0.971631	0.0780142	0.914894	0.0106383	0.904255	0.0673759	0.0177305	4189.33	155.325	14	35.33	13.57	7.06	100	0	0	0	0	0	0	0	1	0	0	0	0	0	0	0	2	0	0	0	0	0	2	0	0	0
4598600	100003871|F|0-60:G>A-60:G>A	TGCAGATAACTCTTTGCACTGGCAAGGTGGCGTTTAGGATGACAAAAATGGTATTTCTAAGGCATGAGA	100003871|F|0	0	0.0659341	60:G>A	0.989362	0.989362	0.989247	0.0681004	0.978723	0.0673759	0.932624	0.0106383	0.921986	0.0567376	0.0106383	14183.5	270.084	60	106.74	40.76	14.21	98.2143	0	0	0	0	0	0	0	0	0	0	0	1	0	2	0	0	0	0	0	0	0	0	0	0	0
4598614	100040113|F|0-25:C>G-25:C>G	TGCAGAGGTCTCCTCCTCTCCGGAACAAATAGACCCGGTGATTAAAGCAGGTGAAAACACTGAATAAAA	100040113|F|0	0	0.157303	25:C>G	0.957447	0.957447	0.977778	0.107407	0.93617	0.102837	0.875887	0.0212766	0.85461	0.0815603	0.0425532	996.137	42.4557	25	6.22	2.29	1.46	97.3214	0	0	1	1	0	2	0	2	0	2	0	1	0	0	0	2	0	0	0	0	0	1	0	0	0
4598615	100001098|F|0-11:G>C-11:G>C	TGCAGGATAAAGGAGGACATCAGTTGAGTAGGCGGTCCTTCAATGTAGCCCAGCATGAGATCGGAAGAG	100001098|F|0	1	0.0384615	11:G>C	1	1	1	0.035461	1	0.035461	0.964539	0	0.964539	0.035461	0	15053.7	195.757	11	130.46	50.55	19.58	100	0	0	0	0	2	0	0	0	0	0	0	0	0	0	0	0	0	0	0	0	2	0	0	0	0
4598615	100001098|F|0-8:A>G-8:A>G	TGCAGGATAAAGGAGGACATCAGTTGAGTAGGCGGTCCTTCAATGTAGCCCAGCATGAGATCGGAAGAG	100001098|F|0	0	0.032967	8:A>G	1	1	1	0.0957447	1	0.0957447	0.904255	0	0.904255	0.0957447	0	15053.7	231.077	8	129.57	50.55	8.56	96.4286	0	0	0	0	0	0	0	2	0	0	0	0	0	0	0	0	0	0	0	0	0	0	0	0	0
4598617	100025132|F|0-22:C>T-22:C>T	TGCAGACAGACAGAACTTACCACATCTCTGCACCTGTTGTCTCATTGAAACTAAGGGGAGCCTGAGTTT	100025132|F|0	0	0.433333	22:C>T	0.989362	0.989362	0.903226	0.261649	0.893617	0.258865	0.826241	0.0957447	0.730496	0.163121	0.0106383	1158.05	196.909	22	10.55	3.81	2.7	100	0	0	0	0	2	2	0	0	0	1	2	0	2	0	2	2	-	1	0	2	1	2	1	1	2
4598618	100040278|F|0-24:T>C-24:T>C	TGCAGCAGGAGCCGGCTGCTCCAATAACGTCGGTGCAACTTTCAAAATAGATGTTATTTGGATAAACTG	100040278|F|0	0	0.241758	24:T>C	0.985816	0.985816	0.992806	0.219424	0.978723	0.216312	0.776596	0.0070922	0.769504	0.20922	0.0141844	2775.5	250.358	24	21.33	7.26	4.1	100	2	2	2	2	2	0	2	2	0	2	0	0	0	0	0	0	0	0	0	0	2	2	0	2	2
4598618	100040278|F|0-22:A>G-22:A>G	TGCAGCAGGAGCCGGCTGCTCCAATAACGTCGGTGCAACTTTCAAAATAGATGTTATTTGGATAAACTG	100040278|F|0	0	0.0168539	22:A>G	0.992908	0.992908	0.985714	0.367857	0.978723	0.365248	0.641844	0.0141844	0.62766	0.351064	0.0070922	2775.5	478.206	22	21.85	7.26	4.64	98.2143	0	0	0	0	0	0	0	0	0	0	0	0	0	0	0	0	0	0	0	0	0	0	0	2	0
4598623	100021413|F|0-5:C>G-5:C>G	TGCAGCCAGGCTGACAGCACATGTGACTCACCTTTGCTCACCTTCGTTCAGTGCCATACAGTGTGGTTA	100021413|F|0	0	0.0164835	5:C>G	1	1	0.996454	0.0212766	0.996454	0.0212766	0.98227	0.0035461	0.978723	0.0177305	0	1426.26	17.7469	5	12.53	4.95	2.96	100	0	0	0	0	0	0	0	0	0	0	0	0	0	0	0	0	0	0	2	2	0	0	0	0	0
4598629	100014172|F|0-40:C>T-40:C>T	TGCAGCCACCATTCACAACTTATCTTCTCTGTGATGAATGCAATGGGGTAACGGTTGGAAATGGAGGAA	100014172|F|0	0	0.0164835	40:C>T	0.996454	0.996454	1	0.0177936	0.996454	0.0177305	0.978723	0	0.978723	0.0177305	0.0035461	4568.43	34.479	40	39.9	15.65	6.9	99.1071	0	0	0	0	0	0	0	0	0	2	0	0	0	0	0	0	0	0	0	0	0	0	0	0	0
4598630	100026343|F|0-31:A>G-31:A>G	TGCAGCTGTGACACACACTGACGAGAAGAGCAACCACATTACTTACAGAGGCTGTGTGTGTGTGTGTGT	100026343|F|0	0	0.137363	31:A>G	0.989362	0.989362	0.989247	0.121864	0.978723	0.120567	0.879433	0.0106383	0.868794	0.109929	0.0106383	5078.21	237.529	31	40.39	15.16	6.99	96.4286	0	2	0	0	0	0	0	0	0	2	0	0	2	2	0	0	1	2	0	0	0	0	0	0	0
4598632	100000582|F|0-35:G>A-35:G>A	TGCAGAATTCTGTTAATCCATTCTCCATGTCCAACGGAAAACTCCAAATAATGCATGAGATCGGAAGAG	100000582|F|0	1	0.0549451	35:G>A	0.996454	0.996454	1	0.0676157	0.996454	0.0673759	0.929078	0	0.929078	0.0673759	0.0035461	15734.8	123.012	35	140.32	54.64	6.47	94.6429	0	0	0	0	2	0	0	0	0	0	0	0	0	0	0	0	0	0	0	0	0	0	0	2	0
4598632	100000582|F|0-17:C>T-17:C>T	TGCAGAATTCTGTTAATCCATTCTCCATGTCCAACGGAAAACTCCAAATAATGCATGAGATCGGAAGAG	100000582|F|0	0	0.021978	17:C>T	0.996454	0.996454	1	0.0676157	0.996454	0.0673759	0.929078	0	0.929078	0.0673759	0.0035461	15734.8	236.428	17	141.18	54.64	12.44	94.6429	0	0	0	2	0	0	0	0	0	0	2	0	0	0	0	0	0	0	0	0	0	0	0	0	0
4598633	100008229|F|0-39:C>G-39:C>G	TGCAGTGCTTTGAGCTAAATGATATCTTTAGCCTGCTAACATGCTCACAAGGAAAATGCTAACATGCTA	100008229|F|0	0	0.186813	39:C>G	0.985816	0.985816	0.866906	0.366906	0.85461	0.361702	0.755319	0.131206	0.624113	0.230496	0.0141844	8313.64	2163.7	39	68.51	22.05	21.21	97.3214	0	0	0	0	0	0	0	0	0	0	2	2	0	0	2	0	0	2	2	2	2	0	0	0	0
4598643	100021060|F|0-25:G>A-25:G>A	TGCAGTCTGGGACATCAATGCCTGTGTCGCTGTCATCTTCCTCGTCATGGGTGGTGAGAGAGCTGCATG	100021060|F|0	0	0.032967	25:G>A	0.992908	0.992908	0.907143	0.307143	0.900709	0.304965	0.780142	0.0921986	0.687943	0.212766	0.0070922	14576.9	2730.08	25	121.94	41.77	31.75	93.75	0	0	2	0	2	0	0	0	0	0	0	0	0	0	2	0	0	0	0	0	0	0	0	0	0
4598645	100031544|F|0-9:G>C-9:G>C	TGCAGAGGAGCAGAAAAGCAACAAAGCGCCGGATGATTCAGAAAAGGGACAATATGAGAAGAAGGAATC	100031544|F|0	0	0.442529	9:G>C	0.98227	0.98227	0.837545	0.296029	0.822695	0.29078	0.851064	0.159574	0.691489	0.131206	0.0177305	885.001	161.825	9	7	2.74	1.97	100	-	-	2	2	0	1	0	0	1	1	2	2	2	2	2	0	1	2	1	-	-	1	1	2	0
4598646	100037149|F|0-61:G>A-61:G>A	TGCAGTGATTGGGTGTTGGGCTCTGAGTGCTTCCAAAATGCAGGTGACCTACATTCAACCTGGTGTAAA	100037149|F|0	0	0.194444	61:G>A	0.968085	0.968085	0.967033	0.117216	0.93617	0.113475	0.886525	0.0319149	0.85461	0.0815603	0.0319149	534.878	43.9016	61	4.77	1.82	1.37	99.1071	0	0	2	2	2	0	0	1	2	0	0	2	0	2	2	2	0	0	0	2	0	2	0	1	2
4598647	100002152|F|0-16:G>A-16:G>A	TGCAGCAAATTCAGCTGCTAATGCAAGCTTTTTCTGCTTGGCCCTTAAATGGGCCTCCTCCATGTCCAA	100002152|F|0	0	0.010989	16:G>A	1	1	1	0.0177305	1	0.0177305	0.98227	0	0.98227	0.0177305	0	12282.3	23.1569	16	110.78	43.47	4.63	99.1071	0	0	0	0	0	0	0	0	0	0	0	0	0	2	0	0	0	0	0	0	0	0	0	0	0
4598650	100003631|F|0-39:T>G-39:T>G	TGCAGGTGAACCCACTCACATACACACAAAACTCTAAATTTGATGAAATTAAAAACAGAAAATGCATGA	100003631|F|0	0	0.0494505	39:T>G	1	1	1	0.035461	1	0.035461	0.964539	0	0.964539	0.035461	0	10743.2	99.7927	39	94	36.43	9.98	100	0	0	0	0	0	0	0	0	0	0	0	0	0	0	0	0	2	0	0	0	0	0	0	0	0
4598656	100043992|F|0-21:T>A-21:T>A	TGCAGCGGTGATGGAAGGTGGTATGATGATGATCAACGTTGTCACGATGCTCAACACATGTTCTTTCAC	100043992|F|0	0	0.0989011	21:T>A	0.978723	0.978723	0.623188	0.543478	0.609929	0.531915	0.815603	0.368794	0.446809	0.163121	0.0212766	611.617	286.815	21	5.72	1.89	1.91	95.5357	1	2	1	1	1	1	1	1	1	1	1	2	1	1	1	1	1	2	1	1	1	1	1	1	1
4598658	100044952|F|0-7:C>T-7:C>T	TGCAGGCCGGGCGGAGTGCAGCCTCCTGTGGGCTTGTGTGCATGAGATCGGAAGAGCGGTTCAGCAGGA	100044952|F|0	0	0.0549451	7:C>T	1	1	1	0.070922	1	0.070922	0.929078	0	0.929078	0.070922	0	11594.5	102.582	7	102.32	40.46	5.13	93.75	2	2	0	0	0	0	0	0	0	0	0	0	0	0	0	0	0	2	0	0	0	0	2	0	0
4598667	100016037|F|0-48:A>G-48:A>G	TGCAGCCATGACAGCATCTAATGGAAGAAACAAGACACCTTTTAATGAAGATGCTAATTTAAGAAATAT	100016037|F|0	0	0.0659341	48:A>G	1	1	1	0.0602837	1	0.0602837	0.939716	0	0.939716	0.0602837	0	2157.09	33.0101	48	19.64	7.53	1.94	96.4286	0	2	0	0	0	0	2	0	0	0	0	0	0	0	0	0	0	0	0	2	0	2	0	0	0
4598669	100010216|F|0-44:A>G-44:A>G	TGCAGCTGTGAACAGCTCCTCCTTCTTCATGCATTACAGGATAAAAATCGAGAGTGCACTTTACATCAA	100010216|F|0	0	0.043956	44:A>G	0.996454	0.996454	1	0.0498221	0.996454	0.0496454	0.946809	0	0.946809	0.0496454	0.0035461	13604.9	138.501	44	120.22	46.97	9.89	96.4286	0	0	2	2	2	0	0	0	0	0	0	0	0	0	0	0	0	0	0	0	0	0	0	0	0
4598670	100003338|F|0-25:T>C-25:T>C	TGCAGGCTAAAGTGACAGCCAACAATGACAAGAACCGCACCTACTCTGTCTACTATATCCCGAAAGTCA	100003338|F|0	0	0.0222222	25:T>C	0.996454	0.996454	1	0.128114	0.996454	0.12766	0.868794	0	0.868794	0.12766	0.0035461	13440.8	345.459	25	112.46	44.21	9.6	96.4286	0	0	0	0	0	0	0	0	0	0	0	2	0	0	0	0	0	0	0	0	0	0	0	0	0
4598670	100003338|F|0-61:G>A-61:G>A	TGCAGGCTAAAGTGACAGCCAACAATGACAAGAACCGCACCTACTCTGTCTACTATATCCCGAAAGTCA	100003338|F|0	0	0.153846	61:G>A	1	1	0.996454	0.124113	0.996454	0.124113	0.879433	0.0035461	0.875887	0.120567	0	13440.8	608.747	61	116.66	44.21	17.39	95.5357	2	0	0	0	2	0	0	0	2	2	0	0	2	0	0	0	0	0	2	0	2	0	0	0	2
4598672	100011934|F|0-33:T>C-33:T>C	TGCAGCAAACACAATCAATCACACTTAACAGCCTTAAAACCAGCAGTCCTTTTTCTCCTCTGCACCATA	100011934|F|0	0	0.120879	33:T>C	1	1	0.996454	0.0992908	0.996454	0.0992908	0.904255	0.0035461	0.900709	0.0957447	0	3608.65	149.802	33	32.7	12.31	5.35	99.1071	2	0	0	0	2	0	0	0	2	0	0	0	0	2	0	0	0	0	2	0	0	0	2	2	2
4598676	100005796|F|0-40:G>A-40:G>A	TGCAGAGGTTTGAATGTACATGTGGGGAGGCCAGTAAGGAGTTGCAGTAGTCAGTGCGTGATATCACGA	100005796|F|0	1	0.0714286	40:G>A	1	1	1	0.0531915	1	0.0531915	0.946809	0	0.946809	0.0531915	0	7723.05	103.829	40	68.42	26.79	6.92	98.2143	0	0	2	2	0	0	2	0	0	0	2	0	0	0	0	0	0	0	0	0	0	0	0	0	0
4598676	100005796|F|0-23:G>T-23:G>T	TGCAGAGGTTTGAATGTACATGTGGGGAGGCCAGTAAGGAGTTGCAGTAGTCAGTGCGTGATATCACGA	100005796|F|0	0	0.021978	23:G>T	1	1	1	0.0141844	1	0.0141844	0.985816	0	0.985816	0.0141844	0	7723.05	25.914	23	66.83	26.79	6.48	100	0	0	0	0	0	0	0	0	0	0	0	0	0	0	0	0	0	0	0	0	0	0	0	0	2
4598681	100026725|F|0-36:A>T-36:A>T	TGCAGCCATTCAGTCAGCCGGACAGCCGAGAGAACGACGGCCGTCCTGCTGCAAAGGAGTTACAGTTAC	100026725|F|0	0	0.235955	36:A>T	0.968085	0.968085	0.956044	0.153846	0.925532	0.148936	0.861702	0.0425532	0.819149	0.106383	0.0319149	4492.57	367.192	36	35.06	13.23	8.74	100	0	0	1	1	1	-	0	0	0	2	0	0	1	0	0	2	0	0	2	2	2	0	0	0	0
4598681	100026725|F|0-41:C>T-41:C>T	TGCAGCCATTCAGTCAGCCGGACAGCCGAGAGAACGACGGCCGTCCTGCTGCAAAGGAGTTACAGTTAC	100026725|F|0	0	0.280899	41:C>T	0.971631	0.971631	0.952555	0.182482	0.925532	0.177305	0.840426	0.0460993	0.794326	0.131206	0.0283688	4492.57	380.18	41	35.34	13.23	7.6	100	0	2	1	1	1	1	2	0	2	0	0	0	-	2	0	0	0	2	0	0	0	2	0	2	2
4598682	100013743|F|0-46:A>T-46:A>T	TGCAGAGTCGCTGATAATCATCCCTTATTTACACATCAGACCTTTTAACTTGCACAGGTGGAATCAGTA	100013743|F|0	0	0.123596	46:A>T	0.98227	0.98227	0.978339	0.0830325	0.960993	0.0815603	0.921986	0.0212766	0.900709	0.0602837	0.0177305	3257.37	169.35	46	29.11	11.11	7.36	100	0	0	0	0	0	0	0	0	0	0	2	0	0	0	0	0	0	0	0	0	0	0	0	0	1
4598684	100015565|F|0-21:A>G-21:A>G	TGCAGTGGCTCAGTAATCTGGAGATCTGATTTCTCTTCAGAAAATCCAAACTACTTTGTGTGCCGTTAA	100015565|F|0	0	0.247191	21:A>G	0.989362	0.989362	0.964158	0.175627	0.953901	0.173759	0.851064	0.035461	0.815603	0.138298	0.0106383	2818.88	274.6	21	22.95	8.6	5.6	100	0	0	1	1	2	-	0	1	1	0	0	0	0	0	0	0	0	0	1	2	1	2	1	0	0
4598685	100069089|F|0-10:G>A-10:G>A	TGCAGAAAGCGAAGGAGGTGGCCGAGGTCAGCCCGCTGTCAGCAGCCAACCTGTCTATTGCTGCGTGAG	100069089|F|0	0	0.0333333	10:G>A	0.989362	0.989362	0.939068	0.236559	0.929078	0.234043	0.815603	0.0602837	0.755319	0.173759	0.0106383	1072.01	208.066	10	9.57	3.3	3.15	96.4286	2	0	0	0	0	2	0	0	0	0	0	0	0	0	0	0	0	0	0	0	0	0	0	0	0
4598686	100008323|F|0-40:G>A-40:G>A	TGCAGTGCAGAATATCACTTGCTTTTATGAGGAAAAATGAGGATTACACTGCACAAAATTGCACTGCAT	100008323|F|0	0	0.126374	40:G>A	1	1	0.680851	0.414894	0.680851	0.414894	0.904255	0.319149	0.585106	0.0957447	0	9454.24	3833.8	40	84.96	29.27	32.77	98.2143	1	1	1	2	1	1	2	1	1	1	1	1	1	2	1	1	1	2	1	2	1	1	1	2	1
4598688	100023124|F|0-34:G>A-34:G>A	TGCAGTTCACGAGATTAGCCGCTGGGTGGCGCTCGGGCCTCACATCCCGACCTATCAGACAAAAGGAAG	100023124|F|0	0	0.0164835	34:G>A	0.98227	0.98227	1	0.0613718	0.98227	0.0602837	0.921986	0	0.921986	0.0602837	0.0177305	7700.56	78.366	34	66.24	25.46	4.61	95.5357	0	0	0	0	0	0	2	0	0	0	0	0	0	0	0	0	0	0	0	0	0	0	0	0	0
4598693	100003841|F|0-43:G>T-43:G>T	TGCAGACATGTGGGAAGTCTGCCCACCCAGGCAAAGACACTCCGGCATGAGATCGGAAGAGCGGTTCAG	100003841|F|0	0	0.0824176	43:G>T	1	1	1	0.0780142	1	0.0780142	0.921986	0	0.921986	0.0780142	0	12999	151.847	43	114.96	45.19	6.9	98.2143	0	0	0	2	0	0	2	0	0	0	0	0	0	0	0	0	2	0	0	0	0	0	0	0	0
4598699	100010230|F|0-15:G>A-15:G>A	TGCAGTGCTTTGTTTGCATCTGCAAATGTTTTTTATCTGTTTTTGGCAATGCTTTTTGCAACATCACCA	100010230|F|0	0	0.032967	15:G>A	1	1	1	0.0319149	1	0.0319149	0.968085	0	0.968085	0.0319149	0	4360.61	48.3758	15	38.35	14.85	5.38	99.1071	0	0	0	0	0	0	0	0	0	0	0	2	0	0	0	0	0	0	2	0	0	0	0	0	0
4598709	100011539|F|0-47:T>C-47:T>C	TGCAGAGAAAGAAGAAGAATGGGTAGTCAAGTACAGATAGGGAGTCTTTAGTATGGCTCAGATCCCAGC	100011539|F|0	0	0.131868	47:T>C	1	1	0.985816	0.0921986	0.985816	0.0921986	0.921986	0.0141844	0.907801	0.0780142	0	5401.57	224.185	47	47.95	18.27	8.62	98.2143	0	0	0	0	0	0	1	2	0	2	1	0	0	0	0	0	0	0	0	0	0	2	0	0	0
4598709	100011539|F|0-48:T>C-48:T>C	TGCAGAGAAAGAAGAAGAATGGGTAGTCAAGTACAGATAGGGAGTCTTTAGTATGGCTCAGATCCCAGC	100011539|F|0	0	0.0666667	48:T>C	0.996454	0.996454	0.989324	0.0533808	0.985816	0.0531915	0.953901	0.0106383	0.943262	0.0425532	0.0035461	5401.57	78.0874	48	46.75	18.27	5.21	99.1071	0	0	0	0	0	0	1	0	0	0	1	0	2	0	0	0	0	0	0	0	0	0	0	0	2
4598713	100007599|F|0-17:A>G-17:A>G	TGCAGGCTGCAATCACCAGCAGTGCTGCCACACAATATGGCATGAGATCGGAAGAGCGGTTCAGCAGGA	100007599|F|0	1	0.0274725	17:A>G	1	1	0.985816	0.237589	0.985816	0.237589	0.776596	0.0141844	0.762411	0.223404	0	12694.6	1003.19	17	112.49	41.97	14.97	94.6429	2	0	0	0	2	0	0	0	0	0	0	0	0	0	0	0	0	0	0	0	0	0	0	0	0
4598713	100007599|F|0-32:C>T-32:C>T	TGCAGGCTGCAATCACCAGCAGTGCTGCCACACAATATGGCATGAGATCGGAAGAGCGGTTCAGCAGGA	100007599|F|0	0	0.0164835	32:C>T	0.985816	0.985816	1	0.0179856	0.985816	0.0177305	0.968085	0	0.968085	0.0177305	0.0141844	12694.6	23.6363	32	106.98	41.97	4.73	99.1071	0	0	0	0	0	0	0	0	0	0	0	0	0	0	0	0	0	0	0	0	0	0	0	0	0
4598719	100005916|F|0-19:G>C-19:G>C	TGCAGAGACCATAAAGTGCGTTAAGACAAAACCACAACATCACACATGCCACCTGCTGTGTGCATGAGA	100005916|F|0	0	0.102273	19:G>C	0.989362	0.989362	0.645161	0.566308	0.638298	0.560284	0.780142	0.351064	0.429078	0.20922	0.0106383	14031	6189.87	19	123.14	42.08	39.18	98.2143	1	1	1	1	1	1	1	1	1	1	1	1	1	1	-	1	1	1	1	1	1	1	1	1	1
4598722	100013044|F|0-67:G>A-67:G>A	TGCAGCTTCCTGTAACCAGTGAAAGGTTTGAATCTGTAGGCTCAAACACTGACAATGTTACCATGACGA	100013044|F|0	0	0.0164835	67:G>A	1	1	1	0.0248227	1	0.0248227	0.975177	0	0.975177	0.0248227	0	3207.97	12.7882	67	28.88	11.33	1.83	99.1071	0	0	0	0	0	0	0	2	0	0	0	0	0	0	0	0	0	0	0	0	0	0	0	0	0
4598723	100025306|F|0-37:C>T-37:C>T	TGCAGACCAGAGGGATCACACAGAGCCCAGTCAGTCTCTCTCTGTGTTTGCAGTGTACACCTGGAGGCT	100025306|F|0	0	0.0384615	37:C>T	0.985816	0.985816	0.996403	0.0215827	0.98227	0.0212766	0.968085	0.0035461	0.964539	0.0177305	0.0141844	1278.45	13.1648	37	11.45	4.47	2.19	100	0	0	0	0	0	0	0	0	0	0	0	0	0	0	0	0	0	0	0	0	0	0	0	0	0
4598727	100021059|F|0-5:C>A-5:C>A	TGCAGCAAAGGCCTCTGAGTTGCCAGCTCAGCTTACGCCTCTTCCAAAATCCTGTACCCCTCATCAGCC	100021059|F|0	0	0.395604	5:C>A	1	1	0.953901	0.262411	0.953901	0.262411	0.783688	0.0460993	0.737589	0.216312	0	1670.73	231.996	5	15	5.35	3.14	99.1071	0	2	1	1	0	2	1	2	0	0	2	2	2	1	0	2	1	1	2	2	2	0	2	0	2
4598733	100032856|F|0-25:T>C-25:T>C	TGCAGTGTTGTTCATTTTACTTACCTAATTTAAAAGCAGGCTGACACAGTTCAATACATTTTTGCATTA	100032856|F|0	0	0.310976	25:T>C	0.964539	0.964539	0.533088	0.573529	0.514184	0.553191	0.861702	0.450355	0.411348	0.102837	0.035461	1052.98	463.149	25	8.95	3.41	2.97	100	1	2	0	0	2	0	0	0	1	-	1	2	1	-	1	1	2	1	1	2	1	-	1	1	1
4598737	100036260|F|0-38:A>G-38:A>G	TGCAGCTTGCATGGAGAAGAGGAGGAGGAGAGTGGAGGAGATGAACCAGGACCTAGTGTCATCTCAGAC	100036260|F|0	0	0.0274725	38:A>G	0.996454	0.996454	1	0.0177936	0.996454	0.0177305	0.978723	0	0.978723	0.0177305	0.0035461	1090.01	4.77404	38	9.77	3.81	0.95	100	0	2	0	0	0	0	0	0	0	0	0	0	0	0	0	0	0	0	0	0	0	0	0	0	0
4598738	100031976|F|0-53:C>G-53:C>G	TGCAGGTCTTGAAAAGTCTTAAAAATAATTTAGTTTTCTCAAAAAAGGCCTTACAAGGTATTACATTTC	100031976|F|0	0	0.0617978	53:C>G	0.971631	0.971631	0.912409	0.19708	0.886525	0.191489	0.865248	0.0851064	0.780142	0.106383	0.0283688	738.17	73.5964	53	6.9	2.61	1.36	98.2143	0	0	2	2	0	0	0	0	0	0	0	0	0	0	0	2	0	2	0	0	0	2	0	0	0
4598740	100018795|F|0-68:C>T-68:C>T	TGCAGGCCAGTAAATTGAAGTATATTTTTTAACCATTTACATTCTCACCAATTTCTGTATATTTTCAGC	100018795|F|0	0	0.0274725	68:C>T	0.996454	0.996454	1	0.0213523	0.996454	0.0212766	0.975177	0	0.975177	0.0212766	0.0035461	1608.25	15.436	68	14.77	5.67	2.57	99.1071	0	0	0	0	2	0	0	0	0	0	0	0	0	0	0	0	0	0	0	0	0	0	0	0	0
4598744	100004811|F|0-32:G>A-32:G>A	TGCAGGAACTGCTGCTGGTAACGATGCTCAGCGTCAGCAAAGTCCACTCTAAGTCTTCTCTCTGGACCT	100004811|F|0	1	0.032967	32:G>A	1	1	0.992908	0.124113	0.992908	0.124113	0.882979	0.0070922	0.875887	0.117021	0	9580.89	402.648	32	83.91	32.36	11.5	97.3214	0	0	0	0	0	0	0	0	0	0	0	0	0	0	0	0	0	0	0	0	0	0	0	0	0
4598744	100004811|F|0-56:T>C-56:T>C	TGCAGGAACTGCTGCTGGTAACGATGCTCAGCGTCAGCAAAGTCCACTCTAAGTCTTCTCTCTGGACCT	100004811|F|0	0	0.0274725	56:T>C	0.992908	0.992908	1	0.0535714	0.992908	0.0531915	0.939716	0	0.939716	0.0531915	0.0070922	9580.89	73.9003	56	81.79	32.36	4.93	98.2143	0	0	0	0	0	0	0	0	0	0	0	2	0	0	0	0	0	0	0	0	0	0	0	0	0
4598746	100004153|F|0-8:C>A-8:C>A	TGCAGCAGCACAACTGCTGCTCATTAACATTTGTACACAGCATGAGATCGGAAGAGCGGTTCAGCAGGA	100004153|F|0	0	0.0274725	8:C>A	1	1	1	0.0212766	1	0.0212766	0.978723	0	0.978723	0.0212766	0	9645.94	23.4065	8	85.93	34.12	3.9	100	0	0	0	0	0	0	0	0	0	0	0	0	0	0	0	0	0	0	0	0	0	0	0	0	2
4598747	100002143|F|0-44:C>T-44:C>T	TGCAGATTTTGCAGAGAGACAATAATGAGCCTTAGTGGACTTCACTCGCATGAGATCGGAAGAGCGGTT	100002143|F|0	1	0.0879121	44:C>T	0.996454	0.996454	0.989324	0.088968	0.985816	0.0886525	0.91844	0.0106383	0.907801	0.0780142	0.0035461	12843.2	616.612	44	115.41	43.6	24.66	97.3214	2	0	0	0	0	0	2	2	0	0	0	0	0	2	0	0	0	0	0	0	0	0	0	0	2
4598747	100002143|F|0-46:C>T-46:C>T	TGCAGATTTTGCAGAGAGACAATAATGAGCCTTAGTGGACTTCACTCGCATGAGATCGGAAGAGCGGTT	100002143|F|0	0	0.032967	46:C>T	0.985816	0.985816	1	0.0647482	0.985816	0.0638298	0.921986	0	0.921986	0.0638298	0.0141844	12843.2	83.9231	46	110.86	43.6	4.66	93.75	2	2	2	0	0	2	2	0	0	0	0	0	0	0	0	0	0	0	0	0	0	0	0	0	0
4598767	100001882|F|0-54:T>A-54:T>A	TGCAGGCTACTTGTGTACTATTTGAACATATTTATGTTCTAATGTGTTCTTTGATAAGCATGTAGCATG	100001882|F|0	0	0.0494505	54:T>A	1	1	1	0.0460993	1	0.0460993	0.953901	0	0.953901	0.0460993	0	12748.1	269.141	54	112.83	43.89	20.7	100	0	0	0	0	0	2	0	0	0	2	0	0	0	0	0	0	0	0	0	0	0	0	0	0	0
4598770	100028119|F|0-65:C>T-65:C>T	TGCAGGTCGATTGAGGACACAGCGGGACCCTCTAGGTTAGAGTGCCATGATCAATCACAGGATAACGGA	100028119|F|0	0	0.0769231	65:C>T	0.992908	0.992908	0.996429	0.0642857	0.989362	0.0638298	0.932624	0.0035461	0.929078	0.0602837	0.0070922	1668.95	46.5058	65	14.9	5.68	2.58	100	0	0	2	2	0	0	0	0	0	0	0	0	0	0	0	0	0	0	0	0	0	0	0	0	0
4598779	100007975|F|0-24:G>A-24:G>A	TGCAGGAGAGGGAACACACACACCGGCAGAAACACACTTATACACACACAGTCAGTCTGTCTGTCAGGA	100007975|F|0	0	0.0111111	24:G>A	0.996454	0.996454	0.996441	0.0960854	0.992908	0.0957447	0.904255	0.0035461	0.900709	0.0921986	0.0035461	5957.69	202.927	24	54.18	20.55	7.52	98.2143	0	0	0	0	0	0	0	0	0	0	2	2	0	-	0	0	0	0	0	0	0	0	0	0	0
4598781	100031579|F|0-15:T>C-15:T>C	TGCAGAAGCTGTTTCTGTCCATTCTTTAAGCCGTCAAGCAGAATTGAATAGGCATATTGTAACACAACA	100031579|F|0	0	0.045977	15:T>C	0.953901	0.953901	1	0.0446097	0.953901	0.0425532	0.911348	0	0.911348	0.0425532	0.0460993	660.805	15.5055	15	6.19	2.31	1.29	100	0	2	0	0	0	0	0	0	0	0	0	0	0	0	0	0	2	0	0	0	0	0	-	2	0
4598782	100004046|F|0-18:A>T-18:A>T	TGCAGTTGTAGTTGTGATAGTAGTCAAAAGTAGTAGCAGTGACAGCAATAGCAGCAGTAATATTAAGCT	100004046|F|0	0	0.0777778	18:A>T	0.989362	0.989362	0.996416	0.0681004	0.985816	0.0673759	0.925532	0.0035461	0.921986	0.0638298	0.0106383	10026.5	219.89	18	85.22	33.47	11.57	98.2143	0	0	2	2	0	0	0	2	1	0	0	0	2	0	0	0	0	0	0	0	0	0	0	0	0
4598782	100004046|F|0-45:C>T-45:C>T	TGCAGTTGTAGTTGTGATAGTAGTCAAAAGTAGTAGCAGTGACAGCAATAGCAGCAGTAATATTAAGCT	100004046|F|0	0	0.0674157	45:C>T	0.985816	0.985816	1	0.0719424	0.985816	0.070922	0.914894	0	0.914894	0.070922	0.0141844	10026.5	134.479	45	84.87	33.47	6.72	100	0	0	0	0	2	0	0	0	-	0	0	0	0	0	0	0	0	0	0	0	0	0	0	0	2
4598792	100020820|F|0-20:G>A-20:G>A	TGCAGTAAAAGCAAAGCCCCGGCTAATTAGCCAGTGGTGTGAGGTGAGTGGCAAAGAGTGGGCATGAGA	100020820|F|0	0	0.0494505	20:G>A	1	1	1	0.0851064	1	0.0851064	0.914894	0	0.914894	0.0851064	0	15859.6	177.059	20	142.18	55.61	7.38	96.4286	0	0	2	0	0	0	0	0	0	0	0	0	0	0	0	0	2	0	0	0	0	0	0	0	0
4598795	100005748|F|0-63:G>A-63:G>A	TGCAGATGAGGCACCATGGTTTAGATCACACATGAATAGGTCAGTGTAATGACATCTGCTGTGGTGCTG	100005748|F|0	1	0.0769231	63:G>A	1	1	1	0.0744681	1	0.0744681	0.925532	0	0.925532	0.0744681	0	7714.26	186.107	63	67.82	25.99	8.86	96.4286	2	0	0	0	0	0	0	0	0	0	0	0	0	2	2	0	0	0	0	0	0	0	0	0	0
4598795	100005748|F|0-9:G>A-9:G>A	TGCAGATGAGGCACCATGGTTTAGATCACACATGAATAGGTCAGTGTAATGACATCTGCTGTGGTGCTG	100005748|F|0	0	0.0604396	9:G>A	1	1	1	0.0602837	1	0.0602837	0.939716	0	0.939716	0.0602837	0	7714.26	154.639	9	66.92	25.99	9.1	99.1071	0	0	0	0	0	0	0	0	0	0	0	0	0	0	0	0	0	0	0	0	0	0	2	0	0
4598797	100007452|F|0-18:G>A-18:G>A	TGCAGACCGATGTGGGAAGCTGAAGGTGGGTGACCGGATCCTGGCTGTGAACGGGCAGTCCATCATCAG	100007452|F|0	0	0.126374	18:G>A	0.996454	0.996454	0.996441	0.124555	0.992908	0.124113	0.875887	0.0035461	0.87234	0.120567	0.0035461	13687.5	621.507	18	116.9	44.78	17.76	97.3214	0	0	2	2	0	0	0	0	0	0	0	0	0	0	0	0	0	0	0	2	0	0	0	0	0
4598798	100021818|F|0-14:T>G-14:T>G	TGCAGTCCAGAACTTTTACATATAAATGAACATTGATTAAATTCAAGCCAAATGAGTTCACGCAATGCT	100021818|F|0	0	0.161111	14:T>G	0.996454	0.996454	0.989324	0.113879	0.985816	0.113475	0.893617	0.0106383	0.882979	0.102837	0.0035461	1358.44	88.8673	14	12.02	4.42	2.78	100	2	2	2	2	0	0	0	0	0	2	0	0	0	0	0	0	0	0	0	0	0	1	2	2	2
4598798	100021818|F|0-60:C>T-60:C>T	TGCAGTCCAGAACTTTTACATATAAATGAACATTGATTAAATTCAAGCCAAATGAGTTCACGCAATGCT	100021818|F|0	0	0.0617978	60:C>T	0.992908	0.992908	0.992857	0.0392857	0.985816	0.0390071	0.960993	0.0070922	0.953901	0.0319149	0.0070922	1358.44	31.8716	60	11.51	4.42	2.9	99.1071	0	0	0	0	0	0	2	0	0	0	0	0	0	0	2	0	0	0	0	0	0	-	0	0	0
4598799	100026765|F|0-58:C>T-58:C>T	TGCAGTTTCTGAAACGACAGGCGCCATCAGACAATGATTCACTCACCGGGAAGATTGGCGCGATATTTA	100026765|F|0	0	0.0274725	58:C>T	0.989362	0.989362	1	0.0286738	0.989362	0.0283688	0.960993	0	0.960993	0.0283688	0.0106383	1014.24	14.0951	58	9.23	3.52	1.76	100	0	0	0	0	0	0	0	0	2	0	0	0	0	0	0	0	0	0	0	0	0	0	0	0	0
4598803	100006491|F|0-33:A>G-33:A>G	TGCAGTGAACGTTCCTATAGCACTTTTTTTCCGACATAGCTTGTTTTCCAGTCATGTTTTCCACAGTTG	100006491|F|0	0	0.0274725	33:A>G	0.985816	0.985816	0.989209	0.133094	0.975177	0.131206	0.865248	0.0106383	0.85461	0.120567	0.0141844	8212.82	158.673	33	71.39	27.84	4.29	94.6429	0	0	2	0	0	0	0	0	0	0	0	2	0	0	0	0	0	0	0	0	0	0	0	0	0
4598805	100000037|F|0-63:G>C-63:G>C	TGCAGATGACCAGCACACCTCCAACAGGTAAACTACTTATTTTACTTTGCCCTGCTGTGTAATGGAAAA	100000037|F|0	0	0.368132	63:G>C	1	1	1	0.659574	1	0.659574	0.340426	0	0.340426	0.659574	0	40548.6	3955.87	63	227.91	75.45	21.27	98.2143	0	2	0	0	0	0	2	2	2	2	2	2	0	2	2	2	2	0	0	2	2	2	2	2	2
4598809	100008015|F|0-46:C>T-46:C>T	TGCAGACTGTGCAATACCGTGCGCACGCACACACAGTGGGTCTACTCGCATGAGATCGGAAGAGCGGTT	100008015|F|0	0	0.0384615	46:C>T	0.996454	0.996454	1	0.0711744	0.996454	0.070922	0.925532	0	0.925532	0.070922	0.0035461	10824.4	56.9689	46	96.67	37.94	2.85	98.2143	2	0	0	0	0	0	0	0	0	0	0	0	0	0	0	2	0	0	0	0	0	0	0	0	0
4598813	100017808|F|0-12:T>C-12:T>C	TGCAGCCAGACATCATTAAGCCCTTTATAACAAAGAATCTGCTACAATGACTCACCTCCAAAGGCTGTG	100017808|F|0	0	0.0274725	12:T>C	1	1	1	0.0248227	1	0.0248227	0.975177	0	0.975177	0.0248227	0	1948.52	21.7702	12	17.4	6.8	3.11	98.2143	0	0	0	2	0	0	0	0	0	0	2	0	0	0	0	2	0	0	0	0	0	0	0	0	0
4598817	100048145|F|0-14:C>T-14:C>T	TGCAGCTTACGGTTCCCAGAGAGCACTTCATATTCAACTGGGGAATGGCAGAATGGATGGATAGAGGAT	100048145|F|0	0	0.0944444	14:C>T	0.975177	0.975177	0.650909	0.407273	0.634752	0.397163	0.91844	0.340426	0.578014	0.0567376	0.0248227	670.378	262.115	14	6.16	2.28	2.34	100	1	1	1	1	1	1	1	1	1	1	1	1	1	1	1	1	1	1	1	1	1	1	1	1	1
4598819	100022501|F|0-9:G>A-9:G>A	TGCAGCCACGAGAGAGCGCTGTAGAACTGTGTTACATCTTCAGAGGGGGCTGACACAGTAGAAAGTGGT	100022501|F|0	0	0.0277778	9:G>A	0.992908	0.992908	1	0.025	0.992908	0.0248227	0.968085	0	0.968085	0.0248227	0.0070922	3843.98	42.2537	9	32.81	12.91	6.04	99.1071	0	0	0	0	0	0	0	0	0	2	0	0	0	0	0	0	0	0	0	0	0	2	0	0	0
4598819	100022501|F|0-54:A>G-54:A>G	TGCAGCCACGAGAGAGCGCTGTAGAACTGTGTTACATCTTCAGAGGGGGCTGACACAGTAGAAAGTGGT	100022501|F|0	0	0.0989011	54:A>G	1	1	0.992908	0.102837	0.992908	0.102837	0.904255	0.0070922	0.897163	0.0957447	0	3843.98	188.203	54	34.66	12.91	6.49	98.2143	0	0	0	0	2	0	0	0	0	0	2	0	0	0	2	0	0	0	0	0	0	0	0	2	0
4598822	100007077|F|0-5:C>T-5:C>T	TGCAGCGTTGAGCTGCGTCTCAGAGCACACGCATACCTGCATGAGATCGGAAGAGCGGTTCAGCAGGAA	100007077|F|0	0	0.021978	5:C>T	0.992908	0.992908	0.989286	0.110714	0.98227	0.109929	0.893617	0.0106383	0.882979	0.0992908	0.0070922	8738.49	237.505	5	72.4	28.56	7.66	94.6429	2	0	0	0	0	2	0	0	0	0	0	0	0	0	0	0	0	0	0	0	0	0	0	0	0
4598822	100007077|F|0-15:C>T-15:C>T	TGCAGCGTTGAGCTGCGTCTCAGAGCACACGCATACCTGCATGAGATCGGAAGAGCGGTTCAGCAGGAA	100007077|F|0	0	0.0222222	15:C>T	0.989362	0.989362	0.992832	0.0896057	0.98227	0.0886525	0.907801	0.0070922	0.900709	0.0815603	0.0106383	8738.49	220.499	15	72.26	28.56	8.82	93.75	0	0	0	0	2	0	0	0	0	0	0	0	0	0	0	0	0	2	0	2	2	0	0	0	0
4598823	100032276|F|0-24:G>A-24:G>A	TGCAGCGGTTTCTGTGAGTGTTGGGGGAGATATAAATAGAACTTGCATACTGAATCAACTTTCTTATTA	100032276|F|0	0	0.129412	24:G>A	0.971631	0.971631	0.718978	0.357664	0.698582	0.347518	0.897163	0.27305	0.624113	0.0744681	0.0283688	977.712	249.683	24	7.89	3.17	2.55	100	0	0	0	0	0	0	0	0	0	2	0	2	0	-	0	2	-	0	0	0	0	2	2	0	-
4598827	100005827|F|0-58:C>T-58:C>T	TGCAGGGTCACGTACACAAACAGAGACAAACACATAGATGCACATAAACACATACAGACACAAAGTTAT	100005827|F|0	0	0.0879121	58:C>T	0.992908	0.992908	0.989286	0.0607143	0.98227	0.0602837	0.943262	0.0106383	0.932624	0.0496454	0.0070922	8259.98	194.951	58	69.72	28.49	11.47	100	0	0	0	0	0	0	0	0	0	0	0	0	2	0	0	0	0	0	0	2	0	0	2	0	0
4598827	100005827|F|0-63:A>T-63:A>T	TGCAGGGTCACGTACACAAACAGAGACAAACACATAGATGCACATAAACACATACAGACACAAAGTTAT	100005827|F|0	0	0.0388889	63:A>T	0.989362	0.989362	0.992832	0.0179211	0.98227	0.0177305	0.978723	0.0070922	0.971631	0.0106383	0.0106383	8259.98	59.5576	63	68.71	28.49	11.91	100	0	0	0	0	0	0	0	0	0	0	0	0	0	0	0	0	0	0	0	0	0	0	0	0	0
4598828	100010557|F|0-22:G>A-22:G>A	TGCAGTCACACTGTCTGTTATCGCCTACTCCAATGGTGGCACTTGCTGGGCCTTGTGTGAGGTTCCTGG	100010557|F|0	0	0.0505618	22:G>A	0.989362	0.989362	0.996416	0.0609319	0.985816	0.0602837	0.932624	0.0035461	0.929078	0.0567376	0.0106383	4493.51	95.4185	22	37.36	14.57	5.61	98.2143	0	0	0	0	2	0	2	0	0	0	0	0	2	0	0	-	2	0	0	0	0	0	0	0	0
4598837	100004672|F|0-42:G>C-42:G>C	TGCAGCTCAGCACTCTGCTCCAGTGGACGTTACGCAACCAGCGTGTGACTCCATCCAGCCATCCATATA	100004672|F|0	0	0.318681	42:G>C	1	1	0.875887	0.439716	0.875887	0.439716	0.684397	0.124113	0.560284	0.315603	0	12758.2	3424.75	42	113.16	37.15	27.62	99.1071	0	0	2	2	0	1	2	0	1	2	2	0	0	0	2	2	2	2	0	0	0	1	0	0	2
4598843	100034744|F|0-60:G>A-60:G>A	TGCAGTTAGCACAGTAGTAGAAGTTCTTTAAGTATTTATACTCTACTGTTCACTGCTTTTGTGTCACAG	100034744|F|0	0	0.122222	60:G>A	0.964539	0.964539	0.985294	0.0808824	0.950355	0.0780142	0.900709	0.0141844	0.886525	0.0638298	0.035461	491.668	32.2141	60	4.8	1.71	1.46	99.1071	2	0	0	0	0	0	0	0	0	0	0	2	0	2	0	2	0	2	0	0	2	2	0	0	2
4598844	100006607|F|0-57:A>G-57:A>G	TGCAGAATTATGCAAAGTGCATTTAAAGAGTGAATAACATTTGCAACACATTAACACAGAAACAGCTGT	100006607|F|0	0	0.137363	57:A>G	0.996454	0.996454	1	0.124555	0.996454	0.124113	0.87234	0	0.87234	0.124113	0.0035461	9860.82	332.227	57	85.86	32.35	9.49	94.6429	2	0	0	0	2	0	0	0	2	0	2	0	0	2	0	0	0	0	0	0	0	2	2	0	0
4598849	100004994|F|0-52:T>C-52:T>C	TGCAGTAGACCAAAATACTGGGTATTTCATTAAAGATTCTTTGGTGGTAGTGTGCCTTGGTAGTCTACT	100004994|F|0	0	0.164835	52:T>C	0.978723	0.978723	0.985507	0.152174	0.964539	0.148936	0.843972	0.0141844	0.829787	0.134752	0.0212766	9367.33	549.524	52	80.74	30.15	13.08	100	2	0	0	0	2	0	0	0	0	0	2	0	0	2	0	0	0	1	0	0	0	0	0	1	0
4598849	100004994|F|0-55:C>T-55:C>T	TGCAGTAGACCAAAATACTGGGTATTTCATTAAAGATTCTTTGGTGGTAGTGTGCCTTGGTAGTCTACT	100004994|F|0	0	0.107955	55:C>T	0.971631	0.971631	0.992701	0.080292	0.964539	0.0780142	0.900709	0.0070922	0.893617	0.070922	0.0283688	9367.33	257.236	55	78.37	30.15	11.69	96.4286	0	0	0	0	0	2	0	0	0	0	0	0	0	0	0	0	0	-	0	0	2	0	0	-	0
4598852	100013071|F|0-19:A>G-19:A>G	TGCAGAAACAATTGATTGAACTCATTGATCTCAACCAACAAATAGGAGTCATTGAAAAAACAAGGTATC	100013071|F|0	0	0.032967	19:A>G	1	1	0.985816	0.166667	0.985816	0.166667	0.847518	0.0141844	0.833333	0.152482	0	9195.12	604.179	19	81.15	30.15	12.85	94.6429	0	2	0	2	0	0	0	0	0	0	0	0	0	0	2	0	0	0	0	0	0	0	0	0	0
4598854	100004934|F|0-39:T>G-39:T>G	TGCAGTAACAGAATATAAAGTACAGTAGCTTTAATACAATTTACAGGATTTTGGTCAGACAGCATGAGA	100004934|F|0	0	0.272222	39:T>G	0.968085	0.968085	0.92674	0.340659	0.897163	0.329787	0.70922	0.070922	0.638298	0.258865	0.0319149	11205.6	1807.1	39	95.78	33.03	19.43	98.2143	1	2	0	0	2	2	0	2	0	0	0	0	0	0	2	0	2	0	0	2	2	0	0	0	0
4598856	100016446|F|0-15:A>G-15:A>G	TGCAGTTTTTGACATATTTGGTTTAAATTTATAATGTTGATCATGTTCATCATATTCAGATTAGGAAGT	100016446|F|0	0	0.161111	15:A>G	0.964539	0.964539	0.683824	0.430147	0.659574	0.414894	0.85461	0.304965	0.549645	0.109929	0.035461	3285.42	1244.4	15	30.63	10.51	10.64	97.3214	0	0	0	2	0	0	0	0	0	0	0	1	2	0	0	0	0	0	0	0	0	0	0	0	0
4598857	100008760|F|0-36:T>C-36:T>C	TGCAGTATCTAGAATATTATTACACTAGGATATTCATGTCTGGTATATGAAGATGCATGTATGTTGCTA	100008760|F|0	0	0.137363	36:T>C	0.996454	0.996454	1	0.106762	0.996454	0.106383	0.890071	0	0.890071	0.106383	0.0035461	5363.6	219.138	36	46.95	17.74	7.3	99.1071	0	0	0	2	0	0	0	0	0	0	0	0	0	0	0	0	2	0	0	2	2	0	0	0	0
4598860	100017509|F|0-39:C>T-39:C>T	TGCAGATGTCACTTCGGACCTGTTAGATGCTGGTTTGGTCGTTGCTCTTCAGAATCCCTGTTAGGGACA	100017509|F|0	0	0.255556	39:C>T	0.985816	0.985816	0.967626	0.201439	0.953901	0.198582	0.819149	0.0319149	0.787234	0.166667	0.0141844	2299.22	235.677	39	20.76	7.54	4.21	98.2143	0	2	2	2	0	2	0	2	0	0	2	0	2	2	2	2	0	0	0	2	0	2	0	0	2
4598866	100009860|F|0-58:T>C-58:T>C	TGCAGGAATGTGAGGAACGCTCACTGTCAGCCATTTTCGCCCCTGTGGGCTTATCACATAGGAATTGAC	100009860|F|0	0	0.0494505	58:T>C	0.996454	0.996454	1	0.0533808	0.996454	0.0531915	0.943262	0	0.943262	0.0531915	0.0035461	5643.36	61.1877	58	49.53	19.41	4.08	96.4286	2	0	0	0	0	0	0	0	0	0	2	0	0	0	0	0	0	0	0	0	0	0	2	0	2
4598869	100000675|F|0-35:A>G-35:A>G	TGCAGTGTTTTCACGTCACCTTTAAGTATCAGCTCAGCTCAAGAGAAGTTTTTACACATGGCATGAGAT	100000675|F|0	0	0.0824176	35:A>G	0.992908	0.992908	1	0.1	0.992908	0.0992908	0.893617	0	0.893617	0.0992908	0.0070922	15578.6	196.485	35	133.55	51.71	7.02	93.75	2	0	0	0	2	0	0	2	0	0	0	0	0	0	0	0	0	0	0	0	0	0	0	0	2
4598870	100014652|F|0-32:G>A-32:G>A	TGCAGTAGCTCTATGAGTGTCAGGTCATAATCGTTTTCCTGATCATCCATATCAACACAAGAAGAGACT	100014652|F|0	0	0.010989	32:G>A	0.975177	0.975177	1	0.0109091	0.975177	0.0106383	0.964539	0	0.964539	0.0106383	0.0248227	2833.81	15.9283	32	24.01	9.19	5.31	99.1071	0	0	0	0	0	0	0	0	0	0	0	0	0	0	2	0	0	0	0	0	0	0	0	0	0
4598880	100024796|F|0-42:C>T-42:C>T	TGCAGTACTAGAGAATCTGGGCAACTTACAGATTTTTTTTGTCCATCAGGACCAGCTGTAAATTTTGAG	100024796|F|0	0	0.0449438	42:C>T	0.968085	0.968085	0.970696	0.135531	0.939716	0.131206	0.865248	0.0283688	0.836879	0.102837	0.0319149	2758.2	246.248	42	24.29	8.64	6.66	98.2143	0	0	0	0	0	0	0	2	0	0	0	0	0	0	0	0	0	0	2	0	0	0	0	0	0
4598883	100010984|F|0-59:G>A-59:G>A	TGCAGCATTTCCATCTACGTGTGCAAATACATTTCAAGTCTTTTGTTAATGTATATTGAGGTTGTTTCA	100010984|F|0	0	0.0568182	59:G>A	0.98227	0.98227	0.99278	0.0541516	0.975177	0.0531915	0.93617	0.0070922	0.929078	0.0460993	0.0177305	4159.68	82.0808	59	35.23	13.99	5.47	100	-	0	0	0	0	0	0	0	0	0	0	0	0	2	0	2	0	2	0	-	0	0	0	0	1
4598883	100010984|F|0-18:G>C-18:G>C	TGCAGCATTTCCATCTACGTGTGCAAATACATTTCAAGTCTTTTGTTAATGTATATTGAGGTTGTTTCA	100010984|F|0	0	0.106742	18:G>C	0.985816	0.985816	0.989209	0.0683453	0.975177	0.0673759	0.929078	0.0106383	0.91844	0.0567376	0.0141844	4159.68	131.387	18	35.59	13.99	6.92	100	1	0	0	0	0	2	0	0	0	0	2	2	0	0	0	0	0	0	0	-	0	2	0	0	-
4598889	100017105|F|0-33:C>T-33:C>T	TGCAGCACTGTTATTTAGAACAGATGGGGACAACGGCAACAACTCACTGCCAAAGTCTATTCAAAAAAT	100017105|F|0	0	0.010989	33:C>T	0.996454	0.996454	1	0.0142349	0.996454	0.0141844	0.98227	0	0.98227	0.0141844	0.0035461	2001.45	12.5567	33	17.92	6.93	3.14	100	0	0	0	0	2	0	0	0	0	0	0	0	0	0	0	0	0	0	0	0	0	0	0	0	0
4598893	100012617|F|0-49:A>G-49:A>G	TGCAGGGCCAGGCGCTGCCCACATCCCTGGCTAACCAGGTGCGATCCCCACAGCCCTCACCCAGACCCC	100012617|F|0	0	0.0714286	49:A>G	1	1	0.992908	0.0673759	0.992908	0.0673759	0.939716	0.0070922	0.932624	0.0602837	0	5325.09	96.5085	49	47.36	18.59	5.08	99.1071	0	0	0	0	0	0	2	0	0	0	0	0	0	0	0	0	0	0	0	0	2	0	0	0	0
4598894	100016488|F|0-25:G>A-25:G>A	TGCAGCCATAAGAAGTACAGTATGTGTATTGTCTTTTTATACATCTGTATAATACATTTAATATGACAT	100016488|F|0	0	0.331395	25:G>A	0.953901	0.953901	0.918216	0.226766	0.875887	0.216312	0.815603	0.0780142	0.737589	0.138298	0.0460993	2474.08	329.975	25	22.34	8.37	5.41	100	0	0	0	0	2	1	0	2	2	0	2	0	0	2	2	0	0	-	2	0	0	0	0	2	1
4598895	100017343|F|0-59:G>A-59:G>A	TGCAGACATCATTACAACCACAACGAGAACAAACAACATCCTGATTGATCTGTTCTTACGGTGGTGAGC	100017343|F|0	0	0.0333333	59:G>A	0.992908	0.992908	0.746429	0.360714	0.741135	0.358156	0.886525	0.251773	0.634752	0.106383	0.0070922	5300.64	1583.85	59	48.59	17.72	15.68	96.4286	0	2	0	0	0	0	0	0	2	0	0	0	0	2	0	0	0	0	0	0	0	0	0	0	0
4598900	100022086|F|0-19:C>A-19:C>A	TGCAGGCCAAGTGCTACTTCAACAGTCACTTCCAGGAAAAAAATTGGACCCCTGAAACTCACCTTGAGC	100022086|F|0	0	0.0852273	19:C>A	0.985816	0.985816	0.985612	0.0503597	0.971631	0.0496454	0.950355	0.0141844	0.93617	0.035461	0.0141844	1398.49	42.1392	19	11.99	4.59	3.01	100	0	0	0	0	0	1	0	0	0	0	0	0	1	0	0	2	0	-	0	0	0	0	2	0	0
4598900	100022086|F|0-40:A>T-40:A>T	TGCAGGCCAAGTGCTACTTCAACAGTCACTTCCAGGAAAAAAATTGGACCCCTGAAACTCACCTTGAGC	100022086|F|0	0	0.102273	40:A>T	0.989362	0.989362	0.982079	0.0681004	0.971631	0.0673759	0.939716	0.0177305	0.921986	0.0496454	0.0106383	1398.49	50.5863	40	12.01	4.59	2.66	100	0	0	0	0	0	-	0	0	0	0	0	0	1	2	0	0	0	-	0	0	0	0	0	2	0
4598903	100011059|F|0-68:T>A-68:T>A	TGCAGGGGTGAGAATCAAGGAAATCACAATGAGTGACAGAAGCACTCTCTTCTGTCTGATATACAAAAT	100011059|F|0	0	0.0164835	68:T>A	0.996454	0.996454	1	0.0106762	0.996454	0.0106383	0.985816	0	0.985816	0.0106383	0.0035461	11648.9	64.5482	68	102.02	39.86	21.52	100	0	0	0	0	0	0	0	0	0	0	0	0	0	0	0	0	0	0	0	0	0	0	0	0	0
4598905	100011456|F|0-49:C>T-49:C>T	TGCAGACATCTCAGGAAAGAAAGACTGATGCACTCAGTGAAAAGGTGTGCGTAGGTGTGTTTGATGTAA	100011456|F|0	0	0.0274725	49:C>T	1	1	1	0.0319149	1	0.0319149	0.968085	0	0.968085	0.0319149	0	5310.48	14.2252	49	47.83	18.66	1.58	96.4286	0	0	0	0	0	0	2	2	0	0	0	0	0	0	0	0	0	0	0	0	0	0	0	0	0
4598907	100001787|F|0-40:G>A-40:G>A	TGCAGATGGTTAGCTCTCGGATAGAGGTTTCTCTGTATACGTATGTTTGCATGTGTGTTTGTGAAGAGA	100001787|F|0	0	0.0164835	40:G>A	1	1	1	0.0248227	1	0.0248227	0.975177	0	0.975177	0.0248227	0	13192	48.3363	40	118.09	46.38	6.91	97.3214	0	0	0	0	0	0	0	0	0	0	0	0	0	0	0	0	0	0	0	0	0	0	0	0	0
4598910	100004306|F|0-29:C>T-29:C>T	TGCAGTATGAACACACACATGCACGCACACACACGTGTGCACACGCATGAGATCGGAAGAGCGGTTCAG	100004306|F|0	0	0.0494505	29:C>T	1	1	0.996454	0.035461	0.996454	0.035461	0.968085	0.0035461	0.964539	0.0319149	0	11201.2	137.177	29	95.43	37.65	13.72	98.2143	0	0	2	0	0	0	2	0	0	0	0	0	0	0	2	0	0	1	0	0	0	0	0	0	0
4598914	100001897|F|0-18:T>C-18:T>C	TGCAGTTTTAATCAAGAGTTTTATGAAGAATGCAAATGTTACATGAACAGTTCTTCATGTACACACCAA	100001897|F|0	0	0.0164835	18:T>C	1	1	1	0.0780142	1	0.0780142	0.921986	0	0.921986	0.0780142	0	12290.5	151.481	18	110.44	42.89	6.89	97.3214	0	0	0	0	0	0	0	0	0	0	0	2	0	0	0	0	0	0	0	0	0	0	0	0	0
4598917	100021538|F|0-63:T>C-63:T>C	TGCAGCATTATTTGCTGAACTAACAAGCAGCAGGATATTTATACTCTGTGCAGTCGACCATGGTGTTCA	100021538|F|0	0	0.307692	63:T>C	0.985816	0.985816	0.971223	0.241007	0.957447	0.237589	0.776596	0.0283688	0.748227	0.20922	0.0141844	1537.26	206.498	63	13.47	4.62	3.08	100	0	0	2	2	2	2	2	0	0	0	2	2	0	0	0	0	0	0	2	0	2	2	2	0	0
4598921	100024461|F|0-59:C>T-59:C>T	TGCAGGGGAAACATTCTCCCACCAACATTTACGCCTCCTCTTGCATCTCCCACAGGCCACGTCCCCTAC	100024461|F|0	0	0.021978	59:C>T	1	1	1	0.0283688	1	0.0283688	0.971631	0	0.971631	0.0283688	0	1403.2	24.6387	59	12.58	4.89	3.08	100	0	0	2	2	0	0	0	0	0	0	0	0	0	0	0	0	0	0	0	0	0	0	0	0	0
4598928	100015677|F|0-68:A>G-68:A>G	TGCAGGAAACAAACAGGCTGTACTGTATGTATGTTAGTGACAGAGATGTAAAGGCAAATTAAAGCTGCA	100015677|F|0	0	0.0164835	68:A>G	1	1	0.599291	0.414894	0.599291	0.414894	0.985816	0.400709	0.585106	0.0141844	0	4437.12	2032.05	68	40.61	14.23	17.37	99.1071	1	1	1	1	1	1	1	1	1	2	1	1	1	1	1	1	1	1	1	1	1	1	1	1	1
4598934	100001407|F|0-18:G>C-18:G>C	TGCAGAATGGGGCAGTCAGATAAACATTGTAAATACTGGCATGAGATCGGAAGAGCGGTTCAGCAGGAA	100001407|F|0	1	0.0164835	18:G>C	1	1	1	0.0106383	1	0.0106383	0.989362	0	0.989362	0.0106383	0	13409.6	54.1229	18	118.44	47.09	18.04	100	0	0	0	0	0	0	0	0	0	0	0	0	0	0	0	0	0	0	0	0	0	0	0	0	0
4598934	100001407|F|0-11:G>A-11:G>A	TGCAGAATGGGGCAGTCAGATAAACATTGTAAATACTGGCATGAGATCGGAAGAGCGGTTCAGCAGGAA	100001407|F|0	0	0.010989	11:G>A	1	1	1	0.035461	1	0.035461	0.964539	0	0.964539	0.035461	0	13409.6	53.0521	11	118.08	47.09	5.31	97.3214	0	0	0	0	0	0	0	0	0	0	0	0	0	0	0	0	0	0	0	0	0	0	0	0	2
4598942	100011847|F|0-36:A>G-36:A>G	TGCAGCAGAGGCCTTGATGACCCAGAGCACCACAAGACAGGTGAGCTGCACCAGGGTGAAGATATGAAC	100011847|F|0	0	0.021978	36:A>G	1	1	1	0.0390071	1	0.0390071	0.960993	0	0.960993	0.0390071	0	5248.98	18.2638	36	46.66	18.32	1.66	97.3214	0	0	0	0	0	0	0	0	0	0	0	0	0	0	0	2	0	0	0	0	0	0	0	0	0
4598949	100012750|F|0-47:C>T-47:C>T	TGCAGATAAATTATACATTAAGCTGCATATAATTTATGAATATACTGCGCATTAAACTATTCTACATCC	100012750|F|0	0	0.105556	47:C>T	0.957447	0.957447	0.988889	0.0703704	0.946809	0.0673759	0.900709	0.0106383	0.890071	0.0567376	0.0425532	3679.91	101.563	47	29.2	11.52	5.35	98.2143	0	0	0	0	0	2	2	2	0	0	0	0	0	0	0	0	0	0	0	0	0	0	0	0	0
4598949	100012750|F|0-22:C>G-22:C>G	TGCAGATAAATTATACATTAAGCTGCATATAATTTATGAATATACTGCGCATTAAACTATTCTACATCC	100012750|F|0	0	0.133333	22:C>G	0.98227	0.98227	0.963899	0.205776	0.946809	0.202128	0.815603	0.035461	0.780142	0.166667	0.0177305	3679.91	395.593	22	31.17	11.52	6.94	99.1071	0	2	0	0	2	0	0	0	2	0	0	0	0	0	0	2	2	0	0	0	2	0	0	0	0
4598958	100015763|F|0-39:G>A-39:G>A	TGCAGGGGACGAGAAGCTCCTCTGCCTCTTATCACACCCGGCCTGCATGAGATCGGAAGAGCGGTTCAG	100015763|F|0	0	0.361111	39:G>A	0.996454	0.996454	0.914591	0.234875	0.911348	0.234043	0.847518	0.0851064	0.762411	0.148936	0.0035461	6812.17	864.13	39	58.62	23.11	13.09	98.2143	0	2	0	0	-	0	0	0	0	0	0	1	1	0	2	2	2	0	0	0	2	1	2	0	0
4598960	100039852|F|0-41:A>G-41:A>G	TGCAGGAGCAACAAAAGGACCCTTGGGTGGGTCAGGTGCTCATGATGAGGACTGGCAAGCTTGTCGGGA	100039852|F|0	0	0.126374	41:A>G	0.996454	0.996454	0.982206	0.174377	0.978723	0.173759	0.840426	0.0177305	0.822695	0.156028	0.0035461	2455.34	248.313	41	21.75	7.73	5.07	99.1071	0	0	2	2	0	1	2	2	0	0	0	0	0	0	0	0	0	0	0	0	2	0	0	0	0
4598960	100039852|F|0-38:C>T-38:C>T	TGCAGGAGCAACAAAAGGACCCTTGGGTGGGTCAGGTGCTCATGATGAGGACTGGCAAGCTTGTCGGGA	100039852|F|0	0	0.05	38:C>T	0.98227	0.98227	0.99639	0.0288809	0.978723	0.0283688	0.957447	0.0035461	0.953901	0.0248227	0.0177305	2455.34	30.9036	38	19.98	7.73	3.86	100	0	0	0	0	0	-	0	0	0	0	0	2	0	0	0	0	0	0	0	0	0	0	0	0	0
4598963	100000704|F|0-11:C>G-11:C>G	TGCAGGTCCAACGCTTTCGACTGAGACGCTCTCTCTTTGGCCAAAACTCTCTGCATGAGATCGGAAGAG	100000704|F|0	0	0.10989	11:C>G	0.996454	0.996454	1	0.131673	0.996454	0.131206	0.865248	0	0.865248	0.131206	0.0035461	16720.5	692.482	11	146.81	55.7	18.72	98.2143	0	0	0	0	0	0	2	0	0	0	0	0	2	0	0	0	2	0	0	0	0	0	0	0	2
4598971	100029275|F|0-8:C>G-8:C>G	TGCAGTAACTATATATCTGGAGACATCTCTACCCACTCATTATTTTCACTTCATGCCACAGAAACGCTG	100029275|F|0	0	0.216667	8:C>G	0.964539	0.964539	0.970588	0.132353	0.93617	0.12766	0.865248	0.0283688	0.836879	0.0992908	0.035461	822.225	69.6006	8	7.38	2.65	1.93	100	0	0	0	0	0	0	2	0	0	2	2	2	2	0	0	2	0	2	0	0	0	1	0	0	2
4598974	100014160|F|0-34:T>G-34:T>G	TGCAGCATCAGCTACAATGTGAATATGTGTCCCATGCATATGTGTGCAAACCCTAAAGATAATTACAGA	100014160|F|0	0	0.0934066	34:T>G	0.989362	0.989362	0.648746	0.412186	0.641844	0.407801	0.929078	0.347518	0.58156	0.0602837	0.0106383	5050.68	1785.09	34	40.9	14.74	15.52	100	1	2	1	1	1	1	1	1	1	1	1	1	1	2	2	1	1	1	1	2	2	1	1	1	2
4598976	100004567|F|0-37:C>T-37:C>T	TGCAGCTGGTCAACAGTAATGCAGGCAAGTTGTACAGCGTATGCATGAGATCGGAAGAGCGGTTCAGCA	100004567|F|0	0	0.120879	37:C>T	0.98227	0.98227	0.99278	0.158845	0.975177	0.156028	0.833333	0.0070922	0.826241	0.148936	0.0177305	12024.6	745.61	37	93.24	34.51	16.95	98.2143	2	0	2	0	0	0	0	0	2	0	0	0	0	0	0	2	0	0	2	2	0	0	0	0	0
4598982	100007330|F|0-47:T>C-47:T>C	TGCAGTGTTCTTCTGAATCACCTGTGTGTGGATATCAGGTATCTTTATCATACAGTGTATCCAGTTTAT	100007330|F|0	0	0.032967	47:T>C	1	1	0.907801	0.265957	0.907801	0.265957	0.826241	0.0921986	0.734043	0.173759	0	6942.68	938.061	47	61.93	23.16	12.51	99.1071	0	0	0	2	0	0	0	0	0	0	0	0	0	0	0	0	0	0	0	0	0	0	0	0	0
4598995	100023091|F|0-45:C>T-45:C>T	TGCAGCACCTGACACCTGTCTCCCGGTCTTTCCCCTTGTTTGTCTCTGTTCCCACGTTGCTTTGCTGCT	100023091|F|0	0	0.032967	45:C>T	0.978723	0.978723	1	0.0253623	0.978723	0.0248227	0.953901	0	0.953901	0.0248227	0.0212766	1428.17	14.5289	45	11.99	4.67	2.08	100	0	0	0	0	0	0	0	0	0	0	0	0	0	0	0	0	0	0	0	0	0	0	0	0	0
4598999	100013448|F|0-46:G>A-46:G>A	TGCAGATTACTGAGAACGGAGAGTTTAGGAACAGCAGCAACTGCTAGACAGACTGGCATCTGCCCACGA	100013448|F|0	1	0.043956	46:G>A	0.996454	0.996454	1	0.0462633	0.996454	0.0460993	0.950355	0	0.950355	0.0460993	0.0035461	5936.34	98.9178	46	51.82	19.88	7.61	100	0	0	0	0	0	0	0	0	0	0	0	0	0	0	0	0	0	0	0	0	0	0	0	0	0
4598999	100013448|F|0-16:C>T-16:C>T	TGCAGATTACTGAGAACGGAGAGTTTAGGAACAGCAGCAACTGCTAGACAGACTGGCATCTGCCCACGA	100013448|F|0	0	0.010989	16:C>T	1	1	0.996454	0.0531915	0.996454	0.0531915	0.950355	0.0035461	0.946809	0.0496454	0	5936.34	139.395	16	51.61	19.88	9.29	100	0	0	0	0	0	0	0	0	0	0	0	0	0	0	0	0	0	0	0	0	0	0	0	0	0
4599008	100045003|F|0-68:C>A-68:C>A	TGCAGTGGGAGCACAGTGTATGTCTCAGGCCCCCGCGGCTTTATACCTGCTGCCTCCACATCACCGCTC	100045003|F|0	0	0.0277778	68:C>A	0.975177	0.975177	0.752727	0.261818	0.734043	0.255319	0.960993	0.241135	0.719858	0.0141844	0.0248227	662.08	142.292	68	5.85	2.39	1.98	100	0	0	0	0	0	0	0	0	0	0	0	0	0	0	0	1	0	0	0	0	2	0	0	0	0
4599014	100007224|F|0-15:T>C-15:T>C	TGCAGTGGATCAATCTCTGTGGTTAACCACGTAATCAGTTCAACACGAAGAGAAGTCTGGCCTCTGATA	100007224|F|0	1	0.0164835	15:T>C	1	1	0.964539	0.230496	0.964539	0.230496	0.804965	0.035461	0.769504	0.195035	0	7028.6	876.98	15	62.46	22.17	13.49	94.6429	0	2	0	0	0	0	0	0	0	0	0	0	0	0	0	0	0	0	0	0	0	0	0	0	0
4599014	100007224|F|0-40:C>T-40:C>T	TGCAGTGGATCAATCTCTGTGGTTAACCACGTAATCAGTTCAACACGAAGAGAAGTCTGGCCTCTGATA	100007224|F|0	0	0.0164835	40:C>T	0.964539	0.964539	1	0.0330882	0.964539	0.0319149	0.932624	0	0.932624	0.0319149	0.035461	7028.6	26.5262	40	57.53	22.17	2.95	96.4286	0	0	0	2	0	0	0	0	0	0	0	0	0	0	0	0	0	0	0	0	0	0	0	0	0
4599020	100037829|F|0-22:G>A-22:G>A	TGCAGTGTGTCACCATATCAGCGAGTGTATAGCATGTAGAGAAGAAGCGGAGAGAGGATTCCATTTCAA	100037829|F|0	0	0.0114943	22:G>A	0.953901	0.953901	0.977695	0.0780669	0.932624	0.0744681	0.900709	0.0212766	0.879433	0.0531915	0.0460993	487.042	26.9593	22	4.6	1.75	1.28	99.1071	0	0	0	0	0	0	0	0	0	0	0	0	0	0	0	0	0	0	0	0	0	0	0	0	0
4599026	100002217|F|0-34:G>A-34:G>A	TGCAGTTTGAGTTTTCAAAGAACTTAAAGCAGCAGGCATGAGATCGGAAGAGCGGTTCAGCAGGAATGC	100002217|F|0	0	0.0611111	34:G>A	0.996454	0.996454	1	0.0498221	0.996454	0.0496454	0.946809	0	0.946809	0.0496454	0.0035461	11886.4	97.3678	34	104.63	41.55	6.95	95.5357	0	0	2	0	0	0	0	2	0	0	0	2	0	0	0	0	0	0	0	0	2	0	0	0	0
4599031	100013750|F|0-16:G>A-16:G>A	TGCAGGATAGCTGGCTGGGAAGCAGGCTGAAATGCACCAGTGTTCAAAAAGTCCTCTAACCACCCAGGT	100013750|F|0	0	0.0166667	16:G>A	0.985816	0.985816	0.996403	0.0647482	0.98227	0.0638298	0.925532	0.0035461	0.921986	0.0602837	0.0141844	5389.4	131.827	16	46.53	17.82	7.32	97.3214	0	-	0	0	0	0	0	2	0	0	0	0	0	0	0	0	0	0	0	0	0	0	0	0	0
4599037	100054279|F|0-19:G>A-19:G>A	TGCAGAAAGACAGGAGTGTGTATCACCACCCGCAGAGGGTGAGACTTCCTGGCCCTGCACCTCCGTCTC	100054279|F|0	0	0.021978	19:G>A	0.996454	0.996454	1	0.0177936	0.996454	0.0177305	0.978723	0	0.978723	0.0177305	0.0035461	1598.39	12.9861	19	14.59	5.53	2.6	100	0	0	0	0	0	0	0	0	0	0	0	0	0	0	0	0	2	0	0	0	0	0	0	0	0
4599040	100089186|F|0-52:C>T-52:C>T	TGCAGCTCCGACTGTCCCGCAGCAACATGAGCAAAGTCCAGGAAGTGGCATTCATGACAGGTACTTCTA	100089186|F|0	0	0.0659341	52:C>T	0.996454	0.996454	0.0854093	1	0.0851064	0.996454	0.911348	0.911348	0	0.0851064	0.0035461	9311.95	9130.66	52	84.94	7.55	32.49	95.5357	1	1	2	2	1	1	1	2	1	1	1	1	1	1	1	1	1	1	1	1	1	1	1	1	1
4599041	100007723|F|0-17:A>G-17:A>G	TGCAGATCAGGGAAGAAAGGGATGTTCTTTGCCCACTCAACAGCGCTGAACAGAAGCCTGGCCGCCAGC	100007723|F|0	1	0.021978	17:A>G	1	1	0.996454	0.0744681	0.996454	0.0744681	0.929078	0.0035461	0.925532	0.070922	0	6910.22	82.4698	17	60.64	23.58	3.93	96.4286	0	0	0	0	0	0	0	2	2	0	0	0	0	0	2	0	0	0	0	0	0	0	0	0	0
4599041	100007723|F|0-44:G>A-44:G>A	TGCAGATCAGGGAAGAAAGGGATGTTCTTTGCCCACTCAACAGCGCTGAACAGAAGCCTGGCCGCCAGC	100007723|F|0	0	0.0164835	44:G>A	1	1	0.996454	0.0496454	0.996454	0.0496454	0.953901	0.0035461	0.950355	0.0460993	0	6910.22	90.7579	44	60.74	23.58	6.48	96.4286	0	0	0	0	0	0	0	0	0	0	0	0	0	0	0	0	0	0	0	0	0	2	0	0	0
4599044	100078695|F|0-20:G>A-20:G>A	TGCAGCCGCAGACACAGCTCGCCATGGCCTGTTTTACTCTCCCCAACACTAATTGACCACCGGCCAAAG	100078695|F|0	0	0.032967	20:G>A	1	1	1	0.0425532	1	0.0425532	0.957447	0	0.957447	0.0425532	0	3947.16	23.2244	20	35.59	13.74	1.94	99.1071	0	0	0	2	0	0	0	0	0	0	0	0	0	2	0	0	0	0	0	0	0	0	0	0	0
4599048	100026131|F|0-30:C>T-30:C>T	TGCAGTAGTGTCCAGGAGGAAAAGTGTTCCCACTTTGGAGGCAATGTCATCCACATCAATATCTGTGCC	100026131|F|0	0	0.2	30:C>T	0.960993	0.960993	0.726937	0.343173	0.698582	0.329787	0.893617	0.262411	0.631206	0.0673759	0.0390071	1196.2	314.071	30	10.92	4.48	3.38	100	1	-	1	1	1	0	1	2	1	1	1	1	2	-	1	0	1	1	1	1	1	0	1	1	0
4599050	100006288|F|0-38:G>C-38:G>C	TGCAGTCTGTGTCATCGGATAGACTTAATAACACACAGGCATGTATACTAGTTACACAACATTTTCCCT	100006288|F|0	0	0.0449438	38:G>C	0.992908	0.992908	1	0.0285714	0.992908	0.0283688	0.964539	0	0.964539	0.0283688	0.0070922	8474.77	86.4829	38	74.78	29.49	10.81	100	0	0	0	0	2	0	0	0	0	0	0	0	0	0	0	0	0	0	0	0	0	0	0	0	0
4599051	100023248|F|0-46:A>G-46:A>G	TGCAGAGCAGTAATTTTATCTTAGTGCATACGTTCTTATCTCTACAACCGAATAGCACACACACACACA	100023248|F|0	0	0.0168539	46:A>G	0.968085	0.968085	1	0.018315	0.968085	0.0177305	0.950355	0	0.950355	0.0177305	0.0319149	1365.66	16.8208	46	11.13	4.36	3.36	99.1071	0	0	0	0	0	0	0	0	0	0	0	0	0	0	0	0	0	0	0	0	0	0	0	0	0
4599051	100023248|F|0-30:C>T-30:C>T	TGCAGAGCAGTAATTTTATCTTAGTGCATACGTTCTTATCTCTACAACCGAATAGCACACACACACACA	100023248|F|0	0	0.0888889	30:C>T	0.996454	0.996454	0.97153	0.252669	0.968085	0.251773	0.77305	0.0283688	0.744681	0.223404	0.0035461	1365.66	147.114	30	11.81	4.36	2.07	99.1071	0	0	2	2	0	0	0	0	0	0	0	0	2	0	0	0	0	0	0	0	0	0	0	0	0
4599055	100002607|F|0-17:G>A-17:G>A	TGCAGGAAGTGCTGTCTGGTGCCTGTCTGTTTTTACGTCCATGCTCTGCATGAGATCGGAAGAGCGGTT	100002607|F|0	0	0.0384615	17:G>A	1	1	1	0.0390071	1	0.0390071	0.960993	0	0.960993	0.0390071	0	12524	46.3815	17	110.99	44.14	4.22	98.2143	0	0	0	0	2	0	0	0	0	0	0	0	0	0	0	0	0	0	0	0	0	0	0	0	0
4599061	100004788|F|0-53:G>T-53:G>T	TGCAGGTGGCGCAAATGCAGTAGTTGCAGCTGTTTTGTTTGTTGCCTGTAGGTGGCGACATCAACATGC	100004788|F|0	0	0.0617978	53:G>T	0.975177	0.975177	0.996364	0.04	0.971631	0.0390071	0.939716	0.0035461	0.93617	0.035461	0.0248227	9620.33	140.369	53	81.16	31.48	12.76	100	0	0	2	2	0	1	0	0	0	0	0	0	0	0	0	-	0	0	-	0	2	0	0	0	0
4599061	100004788|F|0-10:G>A-10:G>A	TGCAGGTGGCGCAAATGCAGTAGTTGCAGCTGTTTTGTTTGTTGCCTGTAGGTGGCGACATCAACATGC	100004788|F|0	0	0.0227273	10:G>A	0.971631	0.971631	1	0.0766423	0.971631	0.0744681	0.897163	0	0.897163	0.0744681	0.0283688	9620.33	170.24	10	80.75	31.48	8.11	98.2143	0	0	0	2	0	-	0	0	0	0	0	0	0	0	0	-	0	0	-	0	0	0	0	0	0
4599068	100003325|F|0-12:A>G-12:A>G	TGCAGCCATTACAGGGACTCTTTACAATAGCCTTTCCTTTGTTGTCTCAACCTATAGGCACAATGCTAT	100003325|F|0	0	0.0164835	12:A>G	0.992908	0.992908	1	0.0571429	0.992908	0.0567376	0.93617	0	0.93617	0.0567376	0.0070922	10299.8	49.4551	12	93.43	36.26	3.09	94.6429	0	0	0	0	0	0	0	0	0	2	0	0	0	0	0	0	0	0	0	0	2	0	0	0	0
4599074	100003479|F|0-65:C>T-65:C>T	TGCAGGCAGAATATTCTGTAATTTGGACATGTTCGTAGTCTTGTCCCATAGAAGGCCTTAGATACCGTG	100003479|F|0	0	0.0611111	65:C>T	0.996454	0.996454	1	0.0854093	0.996454	0.0851064	0.911348	0	0.911348	0.0851064	0.0035461	10475.3	106.393	65	91.38	35.7	4.43	98.2143	0	0	0	0	0	0	0	0	0	0	0	0	0	0	2	0	0	0	2	0	0	0	0	0	0
4599074	100003479|F|0-54:G>A-54:G>A	TGCAGGCAGAATATTCTGTAATTTGGACATGTTCGTAGTCTTGTCCCATAGAAGGCCTTAGATACCGTG	100003479|F|0	0	0.0494505	54:G>A	1	1	0.996454	0.0496454	0.996454	0.0496454	0.953901	0.0035461	0.950355	0.0460993	0	10475.3	141.984	54	91.78	35.7	10.14	96.4286	0	0	0	0	2	0	0	0	0	0	0	0	0	0	0	0	0	0	0	2	0	0	0	0	0
4599076	100032691|F|0-54:G>A-54:G>A	TGCAGTGTTAAAGGAAGGCAAAAGAGACTAACTAAAAAGAGACTGTGAATGACAGATTTGACGAGGGAT	100032691|F|0	0	0.235294	54:G>A	0.975177	0.975177	0.938182	0.145455	0.914894	0.141844	0.893617	0.0602837	0.833333	0.0815603	0.0248227	770.932	61.6949	54	6.34	2.42	1.54	98.2143	2	2	1	1	2	-	0	2	0	0	0	0	0	1	0	1	0	0	1	0	-	0	0	2	0
4599078	100026140|F|0-41:A>G-41:A>G	TGCAGTCTTACAGTTCCTCAGTGACTTTCCCAAAATAGAACATGATTTACTTACAGCTCTCGTAGTTCT	100026140|F|0	0	0.0568182	41:A>G	0.985816	0.985816	0.996403	0.0503597	0.98227	0.0496454	0.939716	0.0035461	0.93617	0.0460993	0.0141844	850.313	24.0017	41	8.05	2.98	1.71	99.1071	0	0	0	0	0	0	0	0	0	0	0	0	0	0	0	0	0	0	0	0	2	0	0	0	0
4599082	100135659|F|0-56:T>C-56:T>C	TGCAGGTTGTGTGTTACATATCTGATGTTCTCTTGAGCTTCAGGATTATTAACCAGTGGAGGTGATTTG	100135659|F|0	0	0.0384615	56:T>C	1	1	0.219858	0.989362	0.219858	0.989362	0.79078	0.780142	0.0106383	0.20922	0	8965.88	7994.24	56	80.35	15.67	28.65	96.4286	1	1	1	1	1	1	1	1	1	1	1	1	1	1	1	1	2	1	1	1	1	1	1	1	1
4599084	100013764|F|0-27:C>T-27:C>T	TGCAGGGAGAGTTTTCCTCTTCCCCTTCAGGGAGTTTTTGTTGGAAATGCACACTCAGAGAAAAAGTCA	100013764|F|0	0	0.021978	27:C>T	1	1	1	0.0212766	1	0.0212766	0.978723	0	0.978723	0.0212766	0	3634.18	17.6773	27	32.84	12.74	2.95	99.1071	0	0	0	0	0	0	0	0	0	2	0	0	0	0	0	0	0	0	0	0	0	0	0	0	0
4599090	100001923|F|0-20:T>G-20:T>G	TGCAGTGAAATTGGCACTGGTTGAATGTTGGTAGTTGTTCAAAGGATAAGGAGAGCAGCATGAGATCGG	100001923|F|0	0	0.0487805	20:T>G	0.950355	0.950355	0.996269	0.0634328	0.946809	0.0602837	0.893617	0.0035461	0.890071	0.0567376	0.0496454	13693.7	270.114	20	114.35	45.23	15.89	98.2143	0	0	0	0	-	0	0	0	-	0	0	2	0	0	0	0	-	0	0	0	0	0	0	0	0
4599095	100008916|F|0-55:A>G-55:A>G	TGCAGCTTTGAAATGGTTGAGGTTTTTCTCAGAGTGCACCATTTGCATAATTATGAGACAAATGAACTG	100008916|F|0	0	0.032967	55:A>G	1	1	1	0.0319149	1	0.0319149	0.968085	0	0.968085	0.0319149	0	4929.79	11.6117	55	44.1	17.4	1.29	97.3214	0	0	0	0	0	0	0	0	2	2	0	2	0	0	0	0	0	0	2	0	0	0	0	0	0
4599097	100012939|F|0-11:T>C-11:T>C	TGCAGCTTGCTTGCAGAGGATTGGGATATAAAGGCAGGCAGCGTGGATTCAGGTGAAGTAGCATGAGAT	100012939|F|0	1	0.0274725	11:T>C	1	1	1	0.0744681	1	0.0744681	0.925532	0	0.925532	0.0744681	0	14187.7	115.994	11	123.89	48.72	5.52	94.6429	0	0	2	0	0	0	0	0	0	0	2	0	0	0	0	0	0	0	0	0	0	0	0	0	0
4599097	100012939|F|0-24:G>A-24:G>A	TGCAGCTTGCTTGCAGAGGATTGGGATATAAAGGCAGGCAGCGTGGATTCAGGTGAAGTAGCATGAGAT	100012939|F|0	0	0.0164835	24:G>A	1	1	1	0.0780142	1	0.0780142	0.921986	0	0.921986	0.0780142	0	14187.7	228.347	24	124.93	48.72	10.38	93.75	0	0	0	0	0	2	0	0	0	0	0	0	0	0	0	0	0	0	0	0	0	0	0	0	0
4599101	100019315|F|0-27:T>C-27:T>C	TGCAGATGGCCCAGGCTGATCAGGCTTTCAGACAGGTGGGTGAGCCCCTCTTCTAATTGATATCCCCAT	100019315|F|0	0	0.0549451	27:T>C	1	1	0.312057	0.808511	0.312057	0.808511	0.879433	0.687943	0.191489	0.120567	0	8121.56	6335.8	27	72.31	19.5	27.79	98.2143	1	2	1	1	1	2	1	1	1	2	1	1	1	1	2	1	1	1	1	1	1	1	1	1	1
4599103	100031945|F|0-63:T>C-63:T>C	TGCAGGCAACCCTGTCTCCTAGAAATTACAAATATATTCTACTGAATTGTTTTCCTAATTACATTGTGA	100031945|F|0	0	0.0555556	63:T>C	0.964539	0.964539	0.933824	0.216912	0.900709	0.20922	0.819149	0.0638298	0.755319	0.14539	0.035461	655.926	85.7676	63	6.17	2.21	1.45	94.6429	0	0	0	0	0	0	0	0	0	0	0	2	0	2	0	2	0	0	0	0	-	2	0	0	0
4599105	100008343|F|0-11:G>T-11:G>T	TGCAGACCTTTGTCTGACACAATGGAGATGGAACTGAATTAATCTTTTTCTAATGCAATTCTCCACCTA	100008343|F|0	0	0.0274725	11:G>T	1	1	1	0.0212766	1	0.0212766	0.978723	0	0.978723	0.0212766	0	5459.84	43.6703	11	49.65	19.21	7.28	100	0	0	0	0	0	0	0	0	0	0	0	0	0	0	0	0	0	0	0	0	0	0	0	0	0
4599108	100013259|F|0-58:A>T-58:A>T	TGCAGCTCTTAACCCAAACCTAATTGTTTTACAGTTAAATGTCAACTACAATGTTAATAGGATGTGTCT	100013259|F|0	0	0.032967	58:A>T	0.996454	0.996454	1	0.0320285	0.996454	0.0319149	0.964539	0	0.964539	0.0319149	0.0035461	3297.89	59.6942	58	29.11	11.14	6.63	100	0	0	0	0	0	0	0	0	0	0	0	0	0	0	0	0	0	0	0	0	0	0	0	0	0
4599112	100010020|F|0-64:C>A-64:C>A	TGCAGGAGATTTTTTCAATGCAATAATGCAAGTGGCCACAAGGAAATTTGGCAGGAAGTCTGAGCAGCG	100010020|F|0	1	0.0384615	64:C>A	0.996454	0.996454	1	0.0320285	0.996454	0.0319149	0.964539	0	0.964539	0.0319149	0.0035461	6059.44	94.5371	64	53.23	20.45	10.5	100	0	0	0	0	2	0	0	2	0	0	0	0	0	0	0	0	0	0	0	0	0	0	0	0	0
4599112	100010020|F|0-50:G>A-50:G>A	TGCAGGAGATTTTTTCAATGCAATAATGCAAGTGGCCACAAGGAAATTTGGCAGGAAGTCTGAGCAGCG	100010020|F|0	0	0.010989	50:G>A	1	1	0.996454	0.0780142	0.996454	0.0780142	0.925532	0.0035461	0.921986	0.0744681	0	6059.44	175.033	50	53.56	20.45	7.96	96.4286	0	0	0	0	0	0	0	0	2	0	0	0	0	0	0	0	0	0	0	0	0	0	0	0	0
4599113	100002888|F|0-16:C>T-16:C>T	TGCAGTGCAGAGTCTACATACATATGTATAAATAAGCATGTGTGCAGGCATGAGATCGGAAGAGCGGTT	100002888|F|0	1	0.032967	16:C>T	0.996454	0.996454	1	0.0320285	0.996454	0.0319149	0.964539	0	0.964539	0.0319149	0.0035461	11039.6	105.346	16	100.17	38.7	11.71	98.2143	0	0	0	0	0	0	2	0	0	0	0	0	0	0	0	0	0	0	0	0	0	0	0	0	0
4599113	100002888|F|0-18:T>C-18:T>C	TGCAGTGCAGAGTCTACATACATATGTATAAATAAGCATGTGTGCAGGCATGAGATCGGAAGAGCGGTT	100002888|F|0	0	0.0164835	18:T>C	0.996454	0.996454	1	0.0320285	0.996454	0.0319149	0.964539	0	0.964539	0.0319149	0.0035461	11039.6	26.1696	18	98.95	38.7	2.91	97.3214	0	0	0	2	0	0	0	0	0	0	0	0	0	0	0	0	0	0	0	0	0	0	0	0	0
4599117	100005968|F|0-5:C>T-5:C>T	TGCAGCACTCTCAGCAATCCTCCTCGCCACAGCTACGTCCATAGCTAATTTCATGTCAGTCTGAACATA	100005968|F|0	1	0.0934066	5:C>T	1	1	1	0.152482	1	0.152482	0.847518	0	0.847518	0.152482	0	10982.1	394.979	5	94.36	35.74	9.19	96.4286	0	0	0	2	2	0	2	0	0	0	0	0	0	2	0	0	0	0	0	0	0	0	0	2	0
4599117	100005968|F|0-25:G>A-25:G>A	TGCAGCACTCTCAGCAATCCTCCTCGCCACAGCTACGTCCATAGCTAATTTCATGTCAGTCTGAACATA	100005968|F|0	0	0.021978	25:G>A	1	1	1	0.0638298	1	0.0638298	0.93617	0	0.93617	0.0638298	0	10982.1	189.726	25	93.34	35.74	10.54	96.4286	0	0	0	0	0	0	2	0	0	0	0	0	0	0	0	0	2	0	0	0	0	0	0	0	0
4599125	100028318|F|0-38:A>G-38:A>G	TGCAGCAAAGACTTTCCTCTGTGTGGACAATGAACTGAAAGAGCATGGTGACCTTGGTAACTAATGCAG	100028318|F|0	0	0.311111	38:A>G	0.968085	0.968085	0.699634	0.67033	0.677305	0.648936	0.609929	0.29078	0.319149	0.358156	0.0319149	1391.01	679.069	38	12.5	3.44	3.71	99.1071	0	2	0	0	2	0	2	2	1	0	1	2	2	2	0	-	0	0	0	2	2	2	0	0	0
4599126	100024565|F|0-48:A>T-48:A>T	TGCAGCCGGCCATCTCTCCGCATTACCGTTGGGATCCTCATTCCCGGCACTGCGCATACCACTCCACCT	100024565|F|0	0	0.0714286	48:A>T	1	1	1	0.0460993	1	0.0460993	0.953901	0	0.953901	0.0460993	0	1475.09	31.9748	48	13.12	5.01	2.46	100	0	0	0	0	0	0	2	0	0	0	0	0	2	2	0	2	0	0	0	0	0	0	2	0	0
4599127	100002210|F|0-28:C>A-28:C>A	TGCAGTGCAGTCACATGCTAATAGGAATCTTTGCACAATTAAACCTCGAGTCTCAGCTGCCAACAAGCA	100002210|F|0	0	0.120879	28:C>A	0.992908	0.992908	0.992857	0.1	0.985816	0.0992908	0.900709	0.0070922	0.893617	0.0921986	0.0070922	13791.1	550.73	28	113.62	42.86	19.67	99.1071	2	0	0	0	0	0	0	0	0	0	0	2	0	2	0	0	2	0	1	2	0	0	0	0	0
4599127	100002210|F|0-46:C>A-46:C>A	TGCAGTGCAGTCACATGCTAATAGGAATCTTTGCACAATTAAACCTCGAGTCTCAGCTGCCAACAAGCA	100002210|F|0	0	0.0842697	46:C>A	0.985816	0.985816	1	0.0863309	0.985816	0.0851064	0.900709	0	0.900709	0.0851064	0.0141844	13791.1	533.789	46	114.43	42.86	22.24	100	0	0	0	0	0	0	0	2	0	0	0	0	0	0	0	0	0	0	-	0	0	0	2	0	2
4599129	100013012|F|0-7:G>A-7:G>A	TGCAGCAGCACCACCACCTCCACCTGGCCCACGGCATGAGATCGGAAGAGCGGTTCAGCAGGAATGCCG	100013012|F|0	0	0.0240964	7:G>A	0.953901	0.953901	1	0.063197	0.953901	0.0602837	0.893617	0	0.893617	0.0602837	0.0460993	10972.8	151.565	7	74.84	30.12	8.92	98.2143	0	0	0	0	0	0	2	0	0	0	0	0	0	0	0	0	0	0	0	-	-	0	0	0	2
4599130	100000376|F|0-45:A>G-45:A>G	TGCAGTCCTTTTACAGCCGGTGTTTCAGTTCCAGAGCTGTGATATAATGCATGAGATCGGAAGAGCGGT	100000376|F|0	0	0.105556	45:A>G	0.996454	0.996454	1	0.117438	0.996454	0.117021	0.879433	0	0.879433	0.117021	0.0035461	16449.9	383.498	45	144.57	55.93	11.62	94.6429	2	2	0	0	0	2	0	0	0	0	0	0	0	0	0	0	2	0	0	0	0	0	0	0	0
4599134	100024298|F|0-35:G>C-35:G>C	TGCAGTTTCCATTCCCACCAAAACTTCTCAAGATTGAGCACAAGAATGAAAACAAGTATGGGGTAAGTT	100024298|F|0	0	0.0824176	35:G>C	0.992908	0.992908	1	0.0607143	0.992908	0.0602837	0.932624	0	0.932624	0.0602837	0.0070922	8035.85	252.045	35	72.33	27.15	14.83	100	0	0	0	0	0	0	0	0	2	2	0	2	0	0	0	2	0	0	0	0	0	0	0	0	0
4599135	100003216|F|0-59:T>A-59:T>A	TGCAGACTCTTGACCCTCAGTGGTACATTATTGCTCATCACTTGTTCTAGGCAAACCAGTTCATCTTTC	100003216|F|0	1	0.0388889	59:T>A	0.978723	0.978723	1	0.0398551	0.978723	0.0390071	0.939716	0	0.939716	0.0390071	0.0212766	10979.3	179.83	59	95.8	36.84	16.35	99.1071	0	2	0	0	0	0	0	0	0	0	2	0	0	0	0	0	0	0	0	0	0	0	0	0	0
4599135	100003216|F|0-57:A>G-57:A>G	TGCAGACTCTTGACCCTCAGTGGTACATTATTGCTCATCACTTGTTCTAGGCAAACCAGTTCATCTTTC	100003216|F|0	0	0.0222222	57:A>G	0.992908	0.992908	0.985714	0.1	0.978723	0.0992908	0.907801	0.0141844	0.893617	0.0851064	0.0070922	10979.3	323.242	57	95.52	36.84	11.54	95.5357	0	0	0	0	0	0	0	0	2	0	0	0	0	0	0	0	0	0	0	0	0	0	0	0	0
4599152	100008308|F|0-25:G>C-25:G>C	TGCAGTGATGGTGGAGATTAATGATGCTCAAAGTATGTGTTTGTTTCCTCTTTCTTAAGGACCATATCA	100008308|F|0	0	0.148352	25:G>C	1	1	1	0.117021	1	0.117021	0.882979	0	0.882979	0.117021	0	5712.86	323.649	25	50.83	18.62	9.81	100	0	0	0	0	2	0	0	0	2	0	2	0	0	0	2	0	0	0	2	0	0	0	2	2	0
4599155	100003528|F|0-21:C>A-21:C>A	TGCAGGTGAGAGGAAAATTCACAGCCACACTGAAAACACACAACAAGAGCACAGTGGAAGATGTGTATG	100003528|F|0	0	0.043956	21:C>A	1	1	1	0.0957447	1	0.0957447	0.904255	0	0.904255	0.0957447	0	10915.9	292.414	21	94.45	34.91	10.83	98.2143	0	2	0	0	2	0	0	0	0	0	0	0	0	0	0	0	0	0	0	0	0	0	0	0	0
4599158	100031313|F|0-65:G>A-65:G>A	TGCAGAATGAACACAGATTACATTAGTGGGCAGATTATCATAACATGTCAGTGTGCCGATGGATGGGTA	100031313|F|0	0	0.0714286	65:G>A	0.971631	0.971631	0.992701	0.0510949	0.964539	0.0496454	0.929078	0.0070922	0.921986	0.0425532	0.0283688	744.844	21.4237	65	6.63	2.46	1.53	100	0	2	0	0	0	0	0	0	0	0	0	0	0	0	0	0	0	0	0	0	0	0	0	0	0
4599164	100004420|F|0-10:G>T-10:G>T	TGCAGGCACAGAGATTGACCTGCTCTGCTCTCCACCTCAGTCTCTGAGGCGCTCAGCTGCATGAGATCG	100004420|F|0	1	0.15	10:G>T	0.996454	0.996454	0.992883	0.113879	0.989362	0.113475	0.890071	0.0070922	0.882979	0.106383	0.0035461	9607.67	533.196	10	85.49	32.31	16.66	100	0	0	0	0	2	0	0	0	0	2	0	0	0	0	0	0	2	0	0	0	0	0	0	0	0
4599164	100004420|F|0-50:G>A-50:G>A	TGCAGGCACAGAGATTGACCTGCTCTGCTCTCCACCTCAGTCTCTGAGGCGCTCAGCTGCATGAGATCG	100004420|F|0	0	0.0166667	50:G>A	0.992908	0.992908	0.996429	0.0214286	0.989362	0.0212766	0.975177	0.0035461	0.971631	0.0177305	0.0070922	9607.67	59.6669	50	80.64	32.31	9.94	100	0	0	0	0	0	0	0	0	0	0	0	0	0	0	0	0	0	0	0	0	0	0	0	0	0
4599166	100004326|F|0-34:T>C-34:T>C	TGCAGTCAAGTGAAAACCTCATAACTTTTCATAATGATTGGATCATTGAGCCTTTTCAGACTTCAGTGG	100004326|F|0	0	0.010989	34:T>C	0.992908	0.992908	0.992857	0.0607143	0.985816	0.0602837	0.939716	0.0070922	0.932624	0.0531915	0.0070922	9962.87	146.274	34	84.29	32.46	8.6	98.2143	0	0	0	0	0	0	0	0	0	0	0	0	0	0	0	0	0	0	0	0	0	0	0	0	0
4599184	100021013|F|0-34:A>T-34:A>T	TGCAGCACAGGCCATTTGGAGCAATAAGTGGAATAGTTGTGAACTGCATGGTTAGTGAGCGCAATCCAG	100021013|F|0	0	0.0274725	34:A>T	1	1	0.996454	0.0177305	0.996454	0.0177305	0.985816	0.0035461	0.98227	0.0141844	0	1444.37	16.554	34	12.93	5.03	3.31	100	0	0	0	0	0	0	0	0	0	0	0	0	0	0	0	0	0	0	0	0	0	1	0	0	0
4599185	100051807|F|0-11:C>T-11:C>T	TGCAGATAAATCCAGGCACTCACCTTTGTTTATGCGCATCATTTCATGCATGAGATCGGAAGAGCGGTT	100051807|F|0	0	0.021978	11:C>T	1	1	1	0.0283688	1	0.0283688	0.971631	0	0.971631	0.0283688	0	14823.1	58.4376	11	132.34	52.25	7.3	98.2143	0	0	0	0	0	0	2	0	0	2	0	0	0	0	0	0	0	0	0	2	0	0	0	0	0
4599196	100024505|F|0-38:G>A-38:G>A	TGCAGGAAGGAATGGAAGTCGGATCCAGGAAATAATCCGTCACAAACATGTCAGTTTACAAAGTTTACT	100024505|F|0	0	0.0604396	38:G>A	0.992908	0.992908	0.996429	0.0607143	0.989362	0.0602837	0.93617	0.0035461	0.932624	0.0567376	0.0070922	1015.92	29.8056	38	9.2	3.48	1.75	99.1071	0	0	0	0	0	0	0	0	0	2	2	0	2	0	0	0	0	0	2	0	0	0	0	0	0
4599203	100022555|F|0-10:C>A-10:C>A	TGCAGCTATGCAATTCCGTGGAATGCCATCTAAGTCATGGGACACACCGCTCTCACCCGATACCTTCTC	100022555|F|0	0	0.0604396	10:C>A	0.992908	0.992908	0.996429	0.0392857	0.989362	0.0390071	0.957447	0.0035461	0.953901	0.035461	0.0070922	1440.96	30.4145	10	12.59	4.75	2.76	100	0	0	0	0	0	0	0	0	2	0	0	0	0	0	0	0	2	0	0	0	0	0	0	0	2
4599205	100039598|F|0-67:C>T-67:C>T	TGCAGCACTAACAGGCATTTGTTCTGAATACCCACACACATTTATTCTGGTGATAAGTATAGTTTGACG	100039598|F|0	0	0.0666667	67:C>T	0.957447	0.957447	0.992593	0.0518519	0.950355	0.0496454	0.914894	0.0070922	0.907801	0.0425532	0.0425532	429.399	12.1234	67	4.03	1.56	0.87	97.3214	0	0	0	0	0	0	0	2	2	0	0	0	2	0	2	2	0	0	0	2	0	2	0	0	0
4599210	100025973|F|0-22:A>G-22:A>G	TGCAGATGGCATTTAGCTGACCACTTTTCCATCACTTTTCTGCTTTTGCCATCAGATTTTGTAAGCACA	100025973|F|0	0	0.35	22:A>G	0.985816	0.985816	0.920863	0.205036	0.907801	0.202128	0.861702	0.0780142	0.783688	0.124113	0.0141844	1028.3	135.189	22	9.2	3.44	2.37	99.1071	0	2	2	2	0	1	0	2	1	0	0	-	1	0	0	0	1	1	0	2	0	0	2	2	1
4599212	100029096|F|0-27:A>G-27:A>G	TGCAGTCTTTTCCTTCTCCCTGCCTCCAACTCATACAGCGTCTGACACATACTCCTAGAGTACGCCTAC	100029096|F|0	0	0.0449438	27:A>G	0.98227	0.98227	0.99639	0.0469314	0.978723	0.0460993	0.939716	0.0035461	0.93617	0.0425532	0.0177305	1081.72	29.4091	27	9.8	3.76	2.26	100	0	0	0	0	0	0	0	0	2	0	0	2	0	0	0	0	0	0	0	0	0	0	0	0	0
4599216	100007317|F|0-19:A>T-19:A>T	TGCAGTCATGTAAACCTTCATTAGTCCTTCACATCAGACTTGGTTGTGGCATGAGATCGGAAGAGCGGT	100007317|F|0	0	0.0384615	19:A>T	0.996454	0.996454	1	0.0427046	0.996454	0.0425532	0.953901	0	0.953901	0.0425532	0.0035461	10512.9	186.193	19	90.1	34.57	15.52	99.1071	0	0	0	0	0	0	0	0	0	0	0	0	0	0	0	0	0	0	0	0	0	0	0	0	0
4599217	100026685|F|0-57:A>T-57:A>T	TGCAGGTGAGAAGAATTCCATTCATGCAATCCATCTCTGGAGCTTCCCAGTGCAAACAGTAGCTGTGTC	100026685|F|0	0	0.032967	57:A>T	0.975177	0.975177	1	0.0290909	0.975177	0.0283688	0.946809	0	0.946809	0.0283688	0.0248227	838.276	12.0707	57	7.85	3	1.51	99.1071	0	0	0	0	0	0	0	0	0	0	0	2	0	0	0	0	0	0	0	0	0	0	0	0	0
4599220	100006792|F|0-46:G>A-46:G>A	TGCAGGGCTGAATTACTTTCATTGTCATAAAGCTAATATGGTCAACGTCCACAGCCTATCAATACTATT	100006792|F|0	0	0.0164835	46:G>A	1	1	1	0.0283688	1	0.0283688	0.971631	0	0.971631	0.0283688	0	6617.57	15.7064	46	59.51	23.41	1.96	99.1071	0	0	0	0	0	0	0	2	0	0	0	0	0	0	0	0	0	0	0	0	0	0	0	0	0
4599226	100023978|F|0-8:C>G-8:C>G	TGCAGTTTCTGCTCTACATAGTAATTTGCATTATCAGTAGCAGTCTACCATTCTTGCAATAGATTCAAA	100023978|F|0	0	0.140449	8:C>G	0.964539	0.964539	0.948529	0.305147	0.914894	0.294326	0.719858	0.0496454	0.670213	0.244681	0.035461	7539.37	1266.16	8	62.23	20.43	15.25	96.4286	0	2	0	0	0	2	0	0	0	0	0	0	0	0	0	0	0	2	0	2	0	0	0	0	2
4599238	100019748|F|0-36:C>T-36:C>T	TGCAGAGTGCTTTGTTGTGACAAGTCATTACCTTCGCTGGCGCTTTGTTCGCAAACAGGGAATCTGTTG	100019748|F|0	0	0.346154	36:C>T	0.989362	0.989362	0.835125	0.362007	0.826241	0.358156	0.794326	0.163121	0.631206	0.195035	0.0106383	2259.18	610.255	36	20.01	6.83	6.04	100	1	2	0	0	2	0	2	2	2	1	2	2	1	1	1	1	2	1	2	2	2	1	1	2	2
4599240	100045026|F|0-49:G>A-49:G>A	TGCAGAAGCAAGCCTTTGTCTGAAAACAAAGAGGAGTGTGTTTGTGTGCGAGAGAGAGCCTGCCATTGT	100045026|F|0	0	0.010989	49:G>A	1	1	1	0.0212766	1	0.0212766	0.978723	0	0.978723	0.0212766	0	1317.41	17.1866	49	11.96	4.61	2.86	100	0	0	0	0	0	0	0	0	0	0	0	0	0	0	0	0	0	0	0	0	0	0	0	0	0
4599243	100009205|F|0-44:A>G-44:A>G	TGCAGATGTTTATGCTACTTAGTTTTTTCAAGAAATTGTGTGACATTCTTGTCGCCTGAAGGATCATTT	100009205|F|0	0	0.0274725	44:A>G	1	1	0.950355	0.234043	0.950355	0.234043	0.815603	0.0496454	0.765957	0.184397	0	5728.81	752.282	44	49.21	17.49	11.4	94.6429	2	0	2	0	0	0	0	0	0	0	0	0	0	0	0	0	0	0	0	0	0	0	0	0	0
4599246	100010468|F|0-33:G>A-33:G>A	TGCAGAGGTTTAAGTGTACATGCAGGGAGGCCTGCCAATAAGGAGTTGCAGTAGTCGATGCATGGTATT	100010468|F|0	0	0.333333	33:G>A	0.964539	0.964539	0.779412	0.327206	0.751773	0.315603	0.861702	0.212766	0.648936	0.102837	0.035461	6636.6	1823.75	33	58.29	21.51	20.49	97.3214	2	2	1	1	0	2	1	0	1	1	1	2	-	1	1	1	1	1	2	2	1	1	1	2	0
4599254	100045603|F|0-61:A>G-61:A>G	TGCAGGGAGGTGAGTGGTGGGATCGATACTCAGTCGATGCGCTCAACACCCAGCTCTGCGCACACACAC	100045603|F|0	0	0.0842697	61:A>G	0.960993	0.960993	0.95572	0.239852	0.91844	0.230496	0.77305	0.0425532	0.730496	0.187943	0.0390071	1002.85	130.332	61	8.96	3.21	2.01	99.1071	0	0	0	0	0	0	0	-	0	0	0	2	0	2	0	0	0	0	0	0	0	0	2	0	0
4599257	100011320|F|0-51:A>G-51:A>G	TGCAGAGGAGTGAATTTCACAAACAGTCAGTGACAGTGAACAATCTTGTTGAGCAGCGTTGTCCTTGGC	100011320|F|0	1	0.159341	51:A>G	1	1	1	0.131206	1	0.131206	0.868794	0	0.868794	0.131206	0	4151.73	186.355	51	37	13.76	5.04	97.3214	2	0	2	0	0	0	0	0	0	0	0	2	0	0	0	0	0	2	0	2	0	2	0	0	0
4599257	100011320|F|0-15:T>G-15:T>G	TGCAGAGGAGTGAATTTCACAAACAGTCAGTGACAGTGAACAATCTTGTTGAGCAGCGTTGTCCTTGGC	100011320|F|0	0	0.0274725	15:T>G	1	1	1	0.0319149	1	0.0319149	0.968085	0	0.968085	0.0319149	0	4151.73	76.9927	15	35.53	13.76	8.55	100	0	0	0	0	0	0	0	2	2	2	0	0	0	0	0	0	2	0	0	0	0	0	0	0	0
4599259	100001122|F|0-7:T>C-7:T>C	TGCAGCTTTTCCCAGGTCTCTGTTTCTCTATCAGAATCTGTTCCTATGGGGGAACAGTAATGCATGAGA	100001122|F|0	0	0.252747	7:T>C	1	1	0.98227	0.219858	0.98227	0.219858	0.797872	0.0177305	0.780142	0.202128	0	14833.9	1090.82	7	130.87	49.06	17.59	95.5357	0	0	1	1	0	2	0	0	0	0	0	0	0	2	0	1	0	1	0	0	0	0	0	0	0
4599259	100001122|F|0-50:G>A-50:G>A	TGCAGCTTTTCCCAGGTCTCTGTTTCTCTATCAGAATCTGTTCCTATGGGGGAACAGTAATGCATGAGA	100001122|F|0	0	0.0465116	50:G>A	0.98227	0.98227	1	0.0577617	0.98227	0.0567376	0.925532	0	0.925532	0.0567376	0.0177305	14833.9	132.254	50	123.45	49.06	8.27	97.3214	0	0	-	-	0	0	0	0	0	0	0	0	0	0	0	-	0	-	0	0	0	0	0	2	0
4599264	100023372|F|0-65:G>A-65:G>A	TGCAGACATCACACAACCACACAGCGTTTGGGTGAAAGCCGCTCAAGGTCCTCTGAAACTGGGACGATT	100023372|F|0	0	0.0494505	65:G>A	1	1	1	0.0390071	1	0.0390071	0.960993	0	0.960993	0.0390071	0	1474.26	29.5112	65	13.54	5.12	2.68	100	0	0	0	0	0	0	0	0	0	0	0	0	0	0	0	0	0	0	0	0	0	0	0	0	0
4599266	100003337|F|0-61:G>A-61:G>A	TGCAGTAAATCAATCCTCATTCTCTGACACCTATAAATAACCCTTCTCTGGAGAAAAGGCAGGCATGAG	100003337|F|0	0	0.010989	61:G>A	1	1	1	0.0957447	1	0.0957447	0.904255	0	0.904255	0.0957447	0	10672.5	212.506	61	96.39	36.8	7.87	97.3214	0	0	0	0	0	0	0	0	0	0	0	0	0	0	0	0	0	0	0	0	0	0	0	0	0
4599269	100011903|F|0-47:G>A-47:G>A	TGCAGTGACTGTAAGTATGTAAGCAATGTAACTGTGTGACTGTTCCCGTGTATTTGTCTATGTGGCTGT	100011903|F|0	0	0.0549451	47:G>A	1	1	0.992908	0.0567376	0.992908	0.0567376	0.950355	0.0070922	0.943262	0.0496454	0	3861.78	92.9383	47	31.91	12.26	5.81	100	0	0	0	0	0	0	2	0	0	0	0	0	0	0	0	0	0	0	0	0	0	0	0	0	0
4599269	100011903|F|0-46:C>T-46:C>T	TGCAGTGACTGTAAGTATGTAAGCAATGTAACTGTGTGACTGTTCCCGTGTATTTGTCTATGTGGCTGT	100011903|F|0	0	0.122222	46:C>T	0.996454	0.996454	0.996441	0.0996441	0.992908	0.0992908	0.900709	0.0035461	0.897163	0.0957447	0.0035461	3861.78	175.823	46	32.77	12.26	6.28	100	0	0	0	0	2	2	0	0	0	0	0	0	2	2	0	2	0	0	0	0	2	0	0	2	0
4599270	100004729|F|0-22:C>T-22:C>T	TGCAGAGATGTTAAAGGGTCTTCTGGCTTCACTCTGTTTCTTCATCAGGCGATTCCAGTCGTCACCATC	100004729|F|0	0	0.0955056	22:C>T	0.985816	0.985816	0.967626	0.219424	0.953901	0.216312	0.801418	0.0319149	0.769504	0.184397	0.0141844	10868.4	960.997	22	88.69	33.37	15.75	94.6429	0	0	0	0	0	0	0	0	0	0	0	2	0	2	0	0	0	0	0	0	0	0	2	0	0
4599270	100004729|F|0-65:C>G-65:C>G	TGCAGAGATGTTAAAGGGTCTTCTGGCTTCACTCTGTTTCTTCATCAGGCGATTCCAGTCGTCACCATC	100004729|F|0	0	0.0581395	65:C>G	0.957447	0.957447	0.996296	0.0481481	0.953901	0.0460993	0.914894	0.0035461	0.911348	0.0425532	0.0425532	10868.4	229.468	65	85.26	33.37	17.65	100	0	0	0	0	0	0	0	0	0	0	0	0	0	0	0	0	0	0	0	0	0	2	0	0	0
4599274	100002924|F|0-27:C>T-27:C>T	TGCAGCTTGGGAGTCAAGAAAGTCAAACTGAAGGGCATGAGATCGGAAGAGCGGTTCAGCAGGAATGCC	100002924|F|0	1	0.021978	27:C>T	1	1	1	0.177305	1	0.177305	0.822695	0	0.822695	0.177305	0	11855.1	838.502	27	104.17	38.68	16.77	98.2143	0	0	0	0	0	0	0	0	0	0	0	0	0	0	0	0	0	0	0	0	0	0	0	0	0
4599274	100002924|F|0-6:T>G-6:T>G	TGCAGCTTGGGAGTCAAGAAAGTCAAACTGAAGGGCATGAGATCGGAAGAGCGGTTCAGCAGGAATGCC	100002924|F|0	0	0.0164835	6:T>G	1	1	1	0.0177305	1	0.0177305	0.98227	0	0.98227	0.0177305	0	11855.1	43.1556	6	97.69	38.68	8.63	93.75	0	0	0	0	0	0	0	0	0	0	0	0	0	0	0	0	0	0	0	0	0	0	0	0	0
4599284	100020041|F|0-14:T>C-14:T>C	TGCAGCAGCGTGAGTGCCACACATATCCATACTTTTAATGTCCATGTGTGATGTCTGGTCTCTCTGGCT	100020041|F|0	0	0.043956	14:T>C	1	1	0.996454	0.0496454	0.996454	0.0496454	0.953901	0.0035461	0.950355	0.0460993	0	1536.46	27.7636	14	13.3	5.23	1.98	99.1071	0	0	0	0	2	0	0	2	0	2	0	0	0	0	0	0	0	0	0	0	0	0	2	0	0
4599287	100016867|F|0-11:C>A-11:C>A	TGCAGTCTTCACTTCATGCTGTTCTGCCTCTGAAATTTCATAATGTGAAGACTTTATGTATAATTCACG	100016867|F|0	0	0.0384615	11:C>A	1	1	1	0.035461	1	0.035461	0.964539	0	0.964539	0.035461	0	1983.41	42.5132	11	17.99	6.88	4.25	100	0	0	0	0	0	0	0	0	0	0	0	0	0	0	0	0	0	0	0	0	0	0	0	0	0
4599288	100011015|F|0-13:T>C-13:T>C	TGCAGCACATGTTTGTCTGTCCTGGCTGTACAGTAACATGGGAGGGGAGGGGAATTCTGACAGCTGCTG	100011015|F|0	0	0.0164835	13:T>C	1	1	1	0.0248227	1	0.0248227	0.975177	0	0.975177	0.0248227	0	4419.04	23.3138	13	40.12	15.55	3.33	99.1071	0	0	0	0	2	0	0	0	0	0	0	0	0	0	0	0	0	0	0	0	2	0	0	0	0
4599292	100018550|F|0-37:T>A-37:T>A	TGCAGTGGGATGAAGCAATTTTGTAAAAAGCACTTTCTGCCTTGGTGAAATAGCAGGTTTAACGTTCCT	100018550|F|0	0	0.164835	37:T>A	0.98227	0.98227	0.981949	0.115523	0.964539	0.113475	0.886525	0.0177305	0.868794	0.0957447	0.0177305	2078.54	124.019	37	17.99	6.67	3.88	100	0	0	2	2	0	0	0	0	0	0	0	2	0	0	2	2	0	0	0	0	2	0	2	0	0
4599293	100023258|F|0-41:C>T-41:C>T	TGCAGGACTGTACATTGTGTATAGTTTCTCTGAACTACACACACACATACACAGACATTCACAGAAAAA	100023258|F|0	0	0.142857	41:C>T	0.957447	0.957447	0.988889	0.114815	0.946809	0.109929	0.858156	0.0106383	0.847518	0.0992908	0.0425532	1459.82	100.281	41	12.79	4.65	3.23	100	0	0	2	2	0	0	0	0	0	0	2	0	2	2	2	0	0	2	2	2	0	2	0	0	0
4599297	100003130|F|0-10:C>T-10:C>T	TGCAGATAAACATTTTATATACAAAACAAACAATGCATGAGATCGGAAGAGCGGTTCAGCAGGAATGCC	100003130|F|0	1	0.159341	10:C>T	1	1	1	0.131206	1	0.131206	0.868794	0	0.868794	0.131206	0	10789.6	309.701	10	95.27	36.25	8.37	96.4286	2	2	0	0	0	0	2	0	0	0	2	0	0	0	0	0	0	0	2	0	2	2	0	2	0
4599297	100003130|F|0-7:A>G-7:A>G	TGCAGATAAACATTTTATATACAAAACAAACAATGCATGAGATCGGAAGAGCGGTTCAGCAGGAATGCC	100003130|F|0	0	0.0274725	7:A>G	1	1	1	0.0460993	1	0.0460993	0.953901	0	0.953901	0.0460993	0	10789.6	112.869	7	93.07	36.25	8.68	95.5357	0	0	0	0	0	0	2	0	0	0	0	2	2	0	2	0	0	0	0	0	0	0	0	0	0
4599299	100004204|F|0-62:A>G-62:A>G	TGCAGTCTAAACTATACAACCAATATTAATTTGGTGTGAAAGTAACCGACTTCCTAGCTATCATGGTGG	100004204|F|0	0	0.010989	62:A>G	1	1	1	0.0638298	1	0.0638298	0.93617	0	0.93617	0.0638298	0	9757.13	60.8502	62	88.07	34.15	3.38	93.75	0	2	0	0	0	0	0	0	0	0	0	0	0	0	0	0	0	0	0	0	0	0	0	0	0
4599308	100016787|F|0-36:T>C-36:T>C	TGCAGCAGGGTGGAGTTTTCTCCCCGCTTCCATGCTTGGAGAGAGCTTGTTAAATGGCTGTTGTTGGAC	100016787|F|0	0	0.021978	36:T>C	1	1	1	0.0319149	1	0.0319149	0.968085	0	0.968085	0.0319149	0	2925.53	7.96113	36	25.82	10.35	0.88	99.1071	0	0	0	0	0	0	0	0	0	0	0	0	0	0	2	0	0	0	0	0	0	0	0	0	0
4599310	100030466|F|0-65:A>G-65:A>G	TGCAGGATGGGAAGATGGTAATAATGTGAAATACAACACAACACCATAATAAACTCTAGTTGTGCACTA	100030466|F|0	0	0.0164835	65:A>G	0.975177	0.975177	0.992727	0.0327273	0.968085	0.0319149	0.950355	0.0070922	0.943262	0.0248227	0.0248227	660.057	14.8679	65	5.95	2.26	1.65	100	0	0	0	0	0	0	0	0	0	0	0	0	0	0	0	0	0	0	0	0	0	2	0	0	0
4599314	100010821|F|0-26:G>T-26:G>T	TGCAGTGCATCAACAGATTTCTATATGGAAAGTTAGTAATTACAGATATCAAGCTGCTAACAAATTATT	100010821|F|0	1	0.043956	26:G>T	0.996454	0.996454	1	0.0320285	0.996454	0.0319149	0.964539	0	0.964539	0.0319149	0.0035461	4197.63	69.4273	26	36.66	13.96	7.71	97.3214	0	0	0	0	0	0	0	0	0	0	0	0	0	0	0	0	0	0	2	0	0	0	0	0	0
4599314	100010821|F|0-48:T>C-48:T>C	TGCAGTGCATCAACAGATTTCTATATGGAAAGTTAGTAATTACAGATATCAAGCTGCTAACAAATTATT	100010821|F|0	0	0.0274725	48:T>C	1	1	0.996454	0.0673759	0.996454	0.0673759	0.93617	0.0035461	0.932624	0.0638298	0	4197.63	80.5279	48	36.14	13.96	4.24	97.3214	0	0	0	2	0	0	0	0	0	0	0	0	0	0	0	0	0	0	0	0	0	0	0	0	0
4599323	100019656|F|0-67:C>T-67:C>T	TGCAGCTGCCTGAGGATCACCTCCAGCTGGTTGACTTTGCCAGTCAGTGTGGACGGGGAGCTGCTGTCA	100019656|F|0	0	0.0494505	67:C>T	1	1	0.996454	0.0319149	0.996454	0.0319149	0.971631	0.0035461	0.968085	0.0283688	0	3398.03	48.102	67	30.07	11.86	5.34	100	0	0	0	0	0	0	0	0	0	0	2	0	0	0	2	0	0	0	0	0	0	0	0	1	0
4599324	100018706|F|0-32:G>C-32:G>C	TGCAGCAGCGTTGATTTGCATGATAACATACTGTATACACAAGCCCCTCTCAAAAAGCTCAACATGCTG	100018706|F|0	0	0.0164835	32:G>C	1	1	0.751773	0.269504	0.751773	0.269504	0.978723	0.248227	0.730496	0.0212766	0	2407.06	528.731	32	21.52	8.72	6.96	100	0	0	0	0	0	0	0	0	0	0	0	0	0	0	0	0	0	0	0	0	0	0	0	0	0
4599330	100019242|F|0-11:G>A-11:G>A	TGCAGAAGTGCGGCAGAACAGAGCCACTCTGTACATGAAAAAACATCAAACTATTGGACAGAGCAGATG	100019242|F|0	0	0.0494505	11:G>A	1	1	0.996454	0.0496454	0.996454	0.0496454	0.953901	0.0035461	0.950355	0.0460993	0	1794.14	47.9589	11	15.93	6.17	3.43	99.1071	0	0	2	2	0	0	0	0	0	2	0	0	2	0	0	0	0	0	0	0	0	2	0	0	0
4599331	100015213|F|0-43:G>T-43:G>T	TGCAGGAACTTCTCTAATATAAGTAGAGTATTGAGATAAACAAGCATCTCGCGAGTGCTTTTTTTACAC	100015213|F|0	0	0.010989	43:G>T	0.950355	0.950355	1	0.011194	0.950355	0.0106383	0.939716	0	0.939716	0.0106383	0.0496454	5732.47	34.4874	43	53.06	20.12	11.5	100	0	0	0	0	0	0	0	0	0	0	0	0	0	0	0	0	0	0	0	0	0	0	0	0	0
4599333	100025293|F|0-18:T>C-18:T>C	TGCAGTAAATGTGAAGGTTGACAATTTTGAACTGTGATTCGTGATCTCCACAAATATGAACACATAAAT	100025293|F|0	0	0.0222222	18:T>C	0.950355	0.950355	0.996269	0.0261194	0.946809	0.0248227	0.929078	0.0035461	0.925532	0.0212766	0.0496454	937.043	14.3145	18	8.85	3.35	2.04	100	0	0	0	0	0	0	0	0	0	0	0	0	1	0	0	0	0	0	0	0	0	0	0	0	0
4599334	100026378|F|0-15:G>A-15:G>A	TGCAGGGTAACAGTCGATGCTATAATAATGGCTGACTTTTCCATTGTGTAGTGCATTAACTGAAGTGCA	100026378|F|0	0	0.021978	15:G>A	1	1	0.613475	0.41844	0.613475	0.41844	0.968085	0.386525	0.58156	0.0319149	0	1685.84	698.939	15	14.76	5.46	5.92	99.1071	1	1	1	1	1	1	1	2	2	1	1	1	1	1	1	1	1	1	1	1	1	1	1	1	1
4599335	100013267|F|0-15:G>C-15:G>C	TGCAGTTCCTTCTTAGTTGCAGGCACTGGATACTTCTGGATTGCAGTCATTTTTGCCTGTACCGGATGC	100013267|F|0	0	0.021978	15:G>C	1	1	1	0.0319149	1	0.0319149	0.968085	0	0.968085	0.0319149	0	3227.59	51.2095	15	29.1	11.24	5.69	100	0	0	0	0	2	0	0	0	0	0	0	0	0	0	0	0	0	0	2	0	0	0	0	0	0
4599336	100009040|F|0-38:C>T-38:C>T	TGCAGTGCAGGCAGATGGTTTTTGGCGGCAGTGTCCATCGGACAGTATTGATTTCCTAATAGCATGAGA	100009040|F|0	0	0.351648	38:C>T	1	1	0.975177	0.269504	0.975177	0.269504	0.755319	0.0248227	0.730496	0.244681	0	13994.7	1608.25	38	125.53	44.72	21.16	100	0	2	2	2	2	2	2	0	2	0	2	2	2	0	2	2	2	0	0	2	0	0	2	2	0
4599344	100011879|F|0-14:C>T-14:C>T	TGCAGTGACATCACCGATTGGGGTGTGGCCAGTAGCACAGCATGAGATCGGAAGAGCGGTTCAGCAGGA	100011879|F|0	1	0.0989011	14:C>T	0.996454	0.996454	1	0.113879	0.996454	0.113475	0.882979	0	0.882979	0.113475	0.0035461	13698.8	376.162	14	120.34	46.74	11.76	94.6429	0	0	2	2	2	2	2	0	0	0	2	2	0	2	0	0	0	2	0	0	0	0	0	0	0
4599344	100011879|F|0-37:C>T-37:C>T	TGCAGTGACATCACCGATTGGGGTGTGGCCAGTAGCACAGCATGAGATCGGAAGAGCGGTTCAGCAGGA	100011879|F|0	0	0.0494505	37:C>T	0.996454	0.996454	1	0.0676157	0.996454	0.0673759	0.929078	0	0.929078	0.0673759	0.0035461	13698.8	91.0083	37	117.29	46.74	4.79	96.4286	0	0	0	0	0	0	0	0	0	0	0	2	0	0	0	0	0	0	0	0	0	0	2	0	0
4599349	100015231|F|0-67:G>A-67:G>A	TGCAGAGGCAAATCAGACACACTCGACTGTCAAAGGATTTTGGCTAGGCTGAGAAGCTAGGTGTACCGG	100015231|F|0	0	0.0384615	67:G>A	1	1	1	0.0425532	1	0.0425532	0.957447	0	0.957447	0.0425532	0	11806.2	72.9205	67	104.97	41.09	6.08	98.2143	0	0	0	0	2	0	0	0	0	0	0	0	0	0	0	0	0	0	0	0	0	0	0	0	0
4599360	100036387|F|0-33:T>C-33:T>C	TGCAGAGTGTTTGAGTGTACTGTAATGGAATAATGGTGTCAGGTGCAGCATGAACACATTTCCAGCCAG	100036387|F|0	0	0.227778	33:T>C	0.989362	0.989362	0.964158	0.150538	0.953901	0.148936	0.875887	0.035461	0.840426	0.113475	0.0106383	630.347	52.9001	33	5.68	2.15	1.26	96.4286	2	0	2	2	0	0	2	0	2	2	0	0	0	0	2	0	1	0	1	0	0	2	0	0	0
4599380	100016779|F|0-46:C>T-46:C>T	TGCAGTCGTTCATCTTTTCCATATATATGCCAGCAGACGGACACCCCGCTCAAGTCCACTGGCTCAGAG	100016779|F|0	0	0.021978	46:C>T	1	1	1	0.0248227	1	0.0248227	0.975177	0	0.975177	0.0248227	0	2352.37	22.2555	46	21.24	8.23	3.18	99.1071	0	0	0	0	0	0	0	0	0	0	0	0	0	0	0	0	0	0	0	2	0	0	0	0	0
4599382	100021726|F|0-5:C>A-5:C>A	TGCAGCTGAATCTAAAACGCTTGCGATATTTCTGCCAAGATCAAACAGGCCTCAGAGCCGCTCAGCGTG	100021726|F|0	0	0.0494505	5:C>A	0.968085	0.968085	1	0.043956	0.968085	0.0425532	0.925532	0	0.925532	0.0425532	0.0319149	1521.91	35.2795	5	13.99	5.29	2.94	100	0	2	0	0	0	0	0	0	0	0	0	0	0	0	0	0	2	2	0	0	0	0	2	0	0
4599386	100075960|F|0-46:T>G-46:T>G	TGCAGGACACCGGCCTGCCGCACAAACGCAGCTCCAGGACCAGCACTCTGTCGGGCGGCATGAGATCGG	100075960|F|0	0	0.318681	46:T>G	0.989362	0.989362	0.297491	0.960573	0.294326	0.950355	0.734043	0.695035	0.0390071	0.255319	0.0106383	7900.35	6291.56	46	72.12	19.38	23.48	99.1071	2	2	1	1	2	2	1	2	1	1	2	2	1	1	2	2	2	2	1	0	1	1	2	2	1
4599398	100005451|F|0-14:T>G-14:T>G	TGCAGAATTTAAATTTTCAGGGAACAACCAAAAGAGCATGAGATCGGAAGAGCGGTTCAGCAGGAATGC	100005451|F|0	0	0.021978	14:T>G	1	1	0.602837	0.414894	0.602837	0.414894	0.98227	0.397163	0.585106	0.0177305	0	14580.9	6527.76	14	131.27	47.37	55.79	100	1	1	1	1	1	1	1	1	1	1	1	1	1	1	1	1	1	1	1	1	1	1	1	1	1
4599406	100005844|F|0-54:G>A-54:G>A	TGCAGTTTCCTCTTCAGTACTGGAGGTTGATTGACTTTGCCATGGTAGAATCCCGCTCTGTGATTACCA	100005844|F|0	1	0.0164835	54:G>A	1	1	1	0.0460993	1	0.0460993	0.953901	0	0.953901	0.0460993	0	7465.44	30.853	54	67.58	26.15	2.37	96.4286	0	0	0	0	0	0	0	0	0	0	0	0	0	0	2	0	0	0	0	0	0	0	0	0	0
4599406	100005844|F|0-49:A>G-49:A>G	TGCAGTTTCCTCTTCAGTACTGGAGGTTGATTGACTTTGCCATGGTAGAATCCCGCTCTGTGATTACCA	100005844|F|0	0	0.010989	49:A>G	1	1	1	0.0531915	1	0.0531915	0.946809	0	0.946809	0.0531915	0	7465.44	29.4975	49	67.58	26.15	1.97	93.75	0	0	0	0	0	0	0	0	0	0	0	0	0	0	0	0	0	0	0	0	0	0	0	0	0
4599408	100060504|F|0-17:A>C-17:A>C	TGCAGCAGGACAGGGAGAGTTTGTTTTTTCCTGCTTGGACTCTCTGTTGTGGCTCATCCATTGTTGTCT	100060504|F|0	0	0.318681	17:A>C	1	1	0.946809	0.329787	0.946809	0.329787	0.723404	0.0531915	0.670213	0.276596	0	8591.84	1570.09	17	74.93	25.52	16.88	99.1071	2	0	0	0	0	2	0	0	0	2	0	0	0	0	0	0	0	0	0	0	0	0	0	2	1
4599412	100000846|F|0-26:T>C-26:T>C	TGCAGCCTGCACATTTCCATTCAAATTTGCATATTTGTATAATGTGAGGAAGCATGAGATCGGAAGAGC	100000846|F|0	1	0.043956	26:T>C	1	1	1	0.0567376	1	0.0567376	0.943262	0	0.943262	0.0567376	0	14515	99.3305	26	128.97	50.59	6.21	94.6429	0	2	0	0	0	0	0	2	0	2	0	0	0	0	0	0	0	0	0	0	0	2	0	0	0
4599412	100000846|F|0-23:A>G-23:A>G	TGCAGCCTGCACATTTCCATTCAAATTTGCATATTTGTATAATGTGAGGAAGCATGAGATCGGAAGAGC	100000846|F|0	0	0.010989	23:A>G	1	1	1	0.0531915	1	0.0531915	0.946809	0	0.946809	0.0531915	0	14515	122.554	23	129.21	50.59	8.17	99.1071	0	0	0	0	0	0	0	0	0	0	0	0	0	0	0	0	0	0	0	0	0	0	0	0	0
4599413	100003993|F|0-47:C>T-47:C>T	TGCAGTATCAGAGCCCCTAGACCGCTTTACCTAAATGCCCCTTTGCACTGCATGAGATCGGAAGAGCGG	100003993|F|0	0	0.0166667	47:C>T	0.989362	0.989362	0.996416	0.0430108	0.985816	0.0425532	0.950355	0.0035461	0.946809	0.0390071	0.0106383	12117.2	84.3339	47	101.11	39.78	7.03	99.1071	0	0	0	0	0	2	0	0	0	0	0	0	0	0	0	0	0	0	0	0	0	0	0	0	0
4599413	100003993|F|0-46:A>G-46:A>G	TGCAGTATCAGAGCCCCTAGACCGCTTTACCTAAATGCCCCTTTGCACTGCATGAGATCGGAAGAGCGG	100003993|F|0	0	0.186813	46:A>G	1	1	0.985816	0.170213	0.985816	0.170213	0.843972	0.0141844	0.829787	0.156028	0	12117.2	806.507	46	106.58	39.78	16.8	94.6429	2	2	2	2	0	0	0	0	0	2	0	0	0	0	0	0	2	0	0	0	2	2	2	2	2
4599417	100019021|F|0-50:A>G-50:A>G	TGCAGAGTGAGCTCTGTATTCTACTAGGAAAAAGACTTCAATAAATTTCCACAGATGTACAGCAATTAG	100019021|F|0	0	0.384615	50:A>G	1	1	0.943262	0.258865	0.943262	0.258865	0.797872	0.0567376	0.741135	0.202128	0	1867.94	312.469	50	16.81	5.85	4.28	99.1071	2	1	0	0	0	2	0	2	2	2	0	0	1	2	0	1	2	1	0	1	0	1	1	0	0
4599420	100002005|F|0-25:G>C-25:G>C	TGCAGGACAGACTCACAAGCACACTGAGTAACAAACACAGAGCATGAGATCGGAAGAGCGGTTCAGCAG	100002005|F|0	0	0.00549451	25:G>C	1	1	0.677305	0.343972	0.677305	0.343972	0.978723	0.322695	0.656028	0.0212766	0	19157.9	6792.7	25	166.3	62.53	70.03	98.2143	0	0	0	0	0	0	0	0	0	0	0	0	0	0	0	0	0	0	0	0	0	0	0	0	0
4599426	100015288|F|0-8:A>G-8:A>G	TGCAGAGAAGGAAGCAGGGTAAAGGAGGGCCAAAAGGCAAGATTAACTGAAAGACAAGCGAAGGGAAAG	100015288|F|0	0	0.0604396	8:A>G	0.992908	0.992908	0.725	0.45	0.719858	0.446809	0.819149	0.27305	0.546099	0.173759	0.0070922	5308.13	1672.12	8	46.63	17.22	13.27	95.5357	0	0	0	2	0	0	0	0	0	0	0	0	0	2	0	0	0	0	0	0	2	0	0	0	0
4599432	100014939|F|0-23:G>A-23:G>A	TGCAGGACGGCGCCCACCTTCACGTCCAGCTGGTCTCCATGGTTACTGCCGTATCCCCACAGCATGAGA	100014939|F|0	1	0.0384615	23:G>A	0.992908	0.992908	1	0.0928571	0.992908	0.0921986	0.900709	0	0.900709	0.0921986	0.0070922	11366.7	203.768	23	97.28	38.19	7.84	99.1071	0	0	2	0	0	0	0	0	0	0	0	0	0	0	0	0	0	0	0	0	0	0	2	0	0
4599432	100014939|F|0-11:G>A-11:G>A	TGCAGGACGGCGCCCACCTTCACGTCCAGCTGGTCTCCATGGTTACTGCCGTATCCCCACAGCATGAGA	100014939|F|0	0	0.0274725	11:G>A	1	1	0.992908	0.0744681	0.992908	0.0744681	0.932624	0.0070922	0.925532	0.0673759	0	11366.7	325.211	11	97.56	38.19	15.49	97.3214	0	2	0	0	0	0	0	0	0	0	0	0	0	0	0	0	0	0	0	0	0	0	0	0	0
4599436	100011822|F|0-47:T>C-47:T>C	TGCAGCCATGTGAGCTGCTGGAAACCTTGTCAACTAGCTTAATGCTATTCATGATATTCATACTAGCTG	100011822|F|0	0	0.288889	47:T>C	0.960993	0.960993	0.96679	0.232472	0.929078	0.223404	0.769504	0.0319149	0.737589	0.191489	0.0390071	4998.51	522.587	47	39.8	14.03	8.3	98.2143	2	0	1	2	1	2	2	2	0	0	0	0	2	0	2	0	0	0	0	0	0	2	0	2	0
4599441	100005506|F|0-18:T>C-18:T>C	TGCAGATTTTTAAGGTGTTGTTTCGCTCAGCGGGCAAAGCAAACATCATGTACTTGCGATTGCGGATTC	100005506|F|0	1	0.106742	18:T>C	0.98227	0.98227	0.99278	0.111913	0.975177	0.109929	0.879433	0.0070922	0.87234	0.102837	0.0177305	10143.2	253.367	18	86.54	33.96	8.17	93.75	2	0	2	2	0	2	2	2	2	0	0	0	0	0	0	0	0	0	2	0	0	0	0	0	0
4599441	100005506|F|0-54:T>C-54:T>C	TGCAGATTTTTAAGGTGTTGTTTCGCTCAGCGGGCAAAGCAAACATCATGTACTTGCGATTGCGGATTC	100005506|F|0	0	0.011236	54:T>C	0.978723	0.978723	0.996377	0.0434783	0.975177	0.0425532	0.939716	0.0035461	0.93617	0.0390071	0.0212766	10143.2	137.395	54	85.14	33.96	11.45	99.1071	0	0	0	0	0	0	0	0	0	0	0	0	0	0	0	2	0	0	0	0	0	0	0	0	0
4599447	100007919|F|0-16:T>A-16:T>A	TGCAGACATAATGGAGTGGAGATCCTCCTCCACTACTCCACTGACCAGCAGCACCTCCATCCACAGCCC	100007919|F|0	0	0.0164835	16:T>A	0.996454	0.996454	1	0.0106762	0.996454	0.0106383	0.985816	0	0.985816	0.0106383	0.0035461	6782.93	21.2158	16	61.67	23.97	7.07	100	0	0	0	0	0	0	0	0	0	0	0	0	0	0	0	0	0	0	0	0	0	0	0	0	0
4599448	100005174|F|0-23:T>C-23:T>C	TGCAGATACATATTATACATACATAGAAAAACACCAACATATGCATGAGATCGGAAGAGCGGTTCAGCA	100005174|F|0	0	0.043956	23:T>C	1	1	0.755319	0.294326	0.755319	0.294326	0.950355	0.244681	0.705674	0.0496454	0	10798.4	2888.63	23	97.21	37.14	34.8	96.4286	0	0	0	2	0	0	2	0	0	0	0	0	0	0	0	0	0	0	0	0	0	0	0	0	0
4599449	100006679|F|0-13:C>T-13:C>T	TGCAGTTTGTTCACCCCCTGCTCTACATGATGAGGCCAACTGCATGAATTTATTTATTTCACCTATCCC	100006679|F|0	0	0.0388889	13:C>T	0.992908	0.992908	0.764286	0.282143	0.758865	0.280142	0.946809	0.234043	0.712766	0.0460993	0.0070922	9603.13	2286.77	13	78.87	30.61	28.95	99.1071	0	0	0	0	0	0	0	0	0	0	0	0	0	0	0	0	0	0	0	0	0	0	0	0	0
4599453	100020745|F|0-65:T>C-65:T>C	TGCAGACTATCTGTCTATCCCATTTTAAAGGGTGAACTCTGAGGTAGCTGCTGAAATCTTCACCCTAAG	100020745|F|0	0	0.140449	65:T>C	0.992908	0.992908	0.982143	0.0964286	0.975177	0.0957447	0.914894	0.0177305	0.897163	0.0780142	0.0070922	1867.45	83.0341	65	15.33	5.92	3.08	100	0	0	0	0	0	0	0	0	0	2	0	0	0	2	0	0	0	1	0	-	0	0	0	0	0
4599456	100004001|F|0-42:G>A-42:G>A	TGCAGAGCCTGGCTGCTGATAGTAAAGTGCGCTGTATTCTGTGGCTGAAGTGTCAGATCTGCACTGATG	100004001|F|0	0	0.0287356	42:G>A	0.968085	0.968085	0.996337	0.10989	0.964539	0.106383	0.865248	0.0035461	0.861702	0.102837	0.0319149	11526.7	406.277	42	95.58	37.39	13.54	94.6429	0	0	0	2	0	0	0	2	0	0	2	0	0	2	0	0	0	0	0	0	0	0	0	-	0
4599457	100022366|F|0-16:G>A-16:G>A	TGCAGCCTCCGAAAGCGCCAACCAAAGGACTTGTATTTCTGTCTTGCAGGTGGCGATCAAGCACATTCC	100022366|F|0	0	0.032967	16:G>A	0.992908	0.992908	0.967857	0.125	0.960993	0.124113	0.900709	0.0319149	0.868794	0.0921986	0.0070922	2537.58	144.694	16	22.59	8.47	4.13	100	0	0	0	0	0	0	0	0	0	0	0	0	0	0	0	0	0	0	0	0	0	0	0	0	0
4599480	100014078|F|0-68:A>C-68:A>C	TGCAGCAAATCAAACTGAAAGTCATTCTGAATGCCTCAAAATACAAATCTGTCAAATATGAAAAAAAAA	100014078|F|0	0	0.043956	68:A>C	0.996454	0.996454	0.996441	0.0569395	0.992908	0.0567376	0.943262	0.0035461	0.939716	0.0531915	0.0035461	2889.66	52.1836	68	24.96	9.66	3.26	95.5357	0	0	0	0	0	0	0	0	0	0	0	0	0	0	0	0	0	0	0	0	0	2	0	0	0
4599485	100002531|F|0-36:G>A-36:G>A	TGCAGAAATTCAGGACAAATTGCTTTTGGCTGACTTGGCGCATGAGATCGGAAGAGCGGTTCAGCAGGA	100002531|F|0	0	0.021978	36:G>A	1	1	1	0.0283688	1	0.0283688	0.971631	0	0.971631	0.0283688	0	11662.1	26.2601	36	103.45	41.26	3.28	99.1071	0	0	0	0	0	0	0	0	0	0	0	0	0	0	0	0	0	0	0	2	0	0	0	0	0
4599487	100032156|F|0-22:T>A-22:T>A	TGCAGATGATGGATGTGAAGTCTGACGGAGGTCAGACGGAGGACGATGTAACAGTCTGTCAGTGGCCAG	100032156|F|0	0	0.428571	22:T>A	1	1	0.829787	0.656028	0.829787	0.656028	0.514184	0.170213	0.343972	0.485816	0	2826.18	1125.82	22	25.13	7.19	6.09	94.6429	0	2	1	1	0	0	2	2	0	0	0	1	2	2	0	1	2	2	2	0	2	2	2	0	2
4599489	100026716|F|0-65:C>T-65:C>T	TGCAGCTGAGGGATAGAGGGAGAAAGAGAAGTTAAGCTCAATCATGTGTGTTCTTAAGAAAACAGCGGG	100026716|F|0	0	0.426829	65:C>T	0.960993	0.960993	0.900369	0.232472	0.865248	0.223404	0.833333	0.0957447	0.737589	0.12766	0.0390071	1062.99	168.724	65	9.65	3.55	2.68	100	2	2	0	0	2	2	0	-	2	1	0	1	1	0	2	1	2	-	2	1	0	0	1	2	1
4599494	100001213|F|0-8:G>A-8:G>A	TGCAGCACGTATAGCTGCTGTATGGTTTCTATTGTTGCCTCTGACAAGCTGAACAGGAACTGCAAAGCA	100001213|F|0	0	0.0384615	8:G>A	1	1	1	0.0531915	1	0.0531915	0.946809	0	0.946809	0.0531915	0	13529.8	83.2118	8	121.29	47.68	5.55	94.6429	0	0	2	2	0	0	0	0	2	0	0	0	0	2	0	0	0	0	0	0	0	2	0	0	0
4599497	100039250|F|0-33:C>T-33:C>T	TGCAGTCAATGAGTGGGACTGCTGTAAACGCCCCCTGAGGACGTAATAGAAAACTGTTTACGCCAGTTC	100039250|F|0	0	0.5	33:C>T	0.957447	0.957447	0.866667	0.288889	0.829787	0.276596	0.808511	0.12766	0.680851	0.148936	0.0425532	560.143	117.23	33	5.36	1.85	1.5	97.3214	1	2	2	2	0	0	1	2	1	1	0	1	1	0	0	1	0	2	0	1	1	0	1	1	2
4599498	100032329|F|0-68:C>G-68:C>G	TGCAGAAACAAGACAAACAACAAATAGTTGTATATTTCAGTATAGATGTAAACCTACTCAAATTAAAGC	100032329|F|0	0	0.0604396	68:C>G	0.989362	0.989362	0.749104	0.283154	0.741135	0.280142	0.957447	0.248227	0.70922	0.0319149	0.0106383	687.095	176.026	68	6.32	2.45	2.23	99.1071	2	0	0	0	0	0	0	0	0	0	0	0	2	0	0	2	0	0	0	0	0	0	0	0	0
4599503	100002141|F|0-22:G>A-22:G>A	TGCAGGATTTCCATACAGATCTGCATTTGCTGCTTTGTGCAGGACACAGAGCAGCGCAGGGAGAGAGAT	100002141|F|0	0	0.00549451	22:G>A	1	1	1	0.0390071	1	0.0390071	0.960993	0	0.960993	0.0390071	0	13360.9	54.8375	22	118.68	46.96	4.99	100	0	0	0	0	0	0	0	0	0	0	0	0	0	0	0	0	0	0	0	0	0	0	0	0	0
4599507	100010242|F|0-7:G>A-7:G>A	TGCAGGGGGTAGCCTCCCACTCAGCAGGCTGAGTGGCAATTCTGAATTCAGTGAGGCATGAGATCGGAA	100010242|F|0	0	0.0164835	7:G>A	1	1	1	0.0283688	1	0.0283688	0.971631	0	0.971631	0.0283688	0	8577.61	64.5927	7	74.97	30.19	8.07	99.1071	0	0	0	0	0	0	0	0	0	0	0	0	0	2	0	0	0	0	0	0	0	0	0	0	0
4599508	100028310|F|0-19:C>T-19:C>T	TGCAGTAACACAGAGTGCACAGGGACAATAAACATCAAGGAACCCCTTGTGGACAGGTGTCTCTTTCTG	100028310|F|0	0	0.127778	19:C>T	0.953901	0.953901	0.977695	0.115242	0.932624	0.109929	0.865248	0.0212766	0.843972	0.0886525	0.0460993	855.896	42.4403	19	7.15	2.75	1.37	99.1071	0	0	0	0	0	0	0	2	0	0	2	0	0	0	0	0	2	0	0	0	0	0	0	0	0
4599510	100023393|F|0-39:G>T-39:G>T	TGCAGCTTTGTGCAACATGAACTCAGGCACCTTGTGTGTGAAACGTCCATGTACCAAAAATAACCACGT	100023393|F|0	0	0.043956	39:G>T	0.992908	0.992908	1	0.0285714	0.992908	0.0283688	0.964539	0	0.964539	0.0283688	0.0070922	1171.54	16.151	39	10.18	3.95	2.02	100	0	0	0	0	2	0	0	0	0	0	0	0	0	0	0	0	0	0	0	0	0	0	0	0	0
4599511	100016081|F|0-45:T>C-45:T>C	TGCAGCCCTTCCCCTTTGTTCCTCACCTCACTTGACTCCAATTTCTGTTGCTTATTCCTACTTAACTGT	100016081|F|0	0	0.0909091	45:T>C	0.975177	0.975177	0.989091	0.0654545	0.964539	0.0638298	0.921986	0.0106383	0.911348	0.0531915	0.0248227	2736.35	97.4381	45	22.41	8.59	5.41	100	0	0	1	1	0	0	0	0	0	0	0	0	0	0	0	0	0	0	1	0	0	0	0	0	0
4599517	100006636|F|0-20:A>G-20:A>G	TGCAGGTCAGGTGCTGCTGTACAGATCAGCCGACATTCTGTGTCACATATTCATATATTTAGCTTGTCA	100006636|F|0	1	0.0714286	20:A>G	1	1	1	0.0851064	1	0.0851064	0.914894	0	0.914894	0.0851064	0	7823.63	85.2687	20	69.47	27.17	3.55	98.2143	0	2	0	0	0	0	0	2	0	2	0	0	2	0	0	0	0	0	0	0	0	0	0	0	0
4599517	100006636|F|0-41:G>A-41:G>A	TGCAGGTCAGGTGCTGCTGTACAGATCAGCCGACATTCTGTGTCACATATTCATATATTTAGCTTGTCA	100006636|F|0	0	0.0164835	41:G>A	1	1	1	0.0212766	1	0.0212766	0.978723	0	0.978723	0.0212766	0	7823.63	33.1398	41	68.92	27.17	5.52	100	0	0	0	2	0	0	0	0	0	0	0	0	0	0	0	0	0	0	0	0	0	0	0	0	0
4599525	100008878|F|0-24:G>A-24:G>A	TGCAGCGGTGTTGCTTAGGACACTGAGATCACGTTTTTCATCTGCAAATATTCAGCCAAAGCATGAGAG	100008878|F|0	0	0.0333333	24:G>A	0.996454	0.996454	0.996441	0.0213523	0.992908	0.0212766	0.978723	0.0035461	0.975177	0.0177305	0.0035461	5396.83	31.9814	24	44.85	18.07	5.33	100	0	0	0	0	0	0	0	0	0	0	0	0	0	0	0	0	0	0	0	0	0	0	0	0	2
4599525	100008878|F|0-42:T>A-42:T>A	TGCAGCGGTGTTGCTTAGGACACTGAGATCACGTTTTTCATCTGCAAATATTCAGCCAAAGCATGAGAG	100008878|F|0	0	0.172222	42:T>A	0.996454	0.996454	0.996441	0.120996	0.992908	0.120567	0.879433	0.0035461	0.875887	0.117021	0.0035461	5396.83	306.361	42	47.82	18.07	9.01	100	0	0	0	0	0	2	0	2	0	0	0	0	2	0	0	2	0	0	0	2	0	2	0	2	0
4599527	100007526|F|0-19:A>G-19:A>G	TGCAGACTACAAAAATGATATGCCTGTAAATTATGCCTGTTTTCTGTTATAAAAGAAAGAAATGTTGGA	100007526|F|0	1	0.0393258	19:A>G	0.992908	0.992908	1	0.0857143	0.992908	0.0851064	0.907801	0	0.907801	0.0851064	0.0070922	6049.98	47.8403	19	53.9	21.26	1.99	95.5357	0	2	0	0	0	0	0	0	2	0	0	0	0	0	0	0	0	0	-	0	0	0	0	0	0
4599527	100007526|F|0-56:A>G-56:A>G	TGCAGACTACAAAAATGATATGCCTGTAAATTATGCCTGTTTTCTGTTATAAAAGAAAGAAATGTTGGA	100007526|F|0	0	0.0224719	56:A>G	0.992908	0.992908	1	0.0285714	0.992908	0.0283688	0.964539	0	0.964539	0.0283688	0.0070922	6049.98	14.7428	56	53.74	21.26	1.84	100	0	0	0	0	0	0	0	2	0	0	0	0	0	0	0	0	0	0	-	0	0	0	0	0	0
4599530	100004886|F|0-38:T>G-38:T>G	TGCAGTTATTAGTGCTATAAGTGACTATTTCTCTTTGGTTAGTTAGCTAGAGCTCACATGCCTGTCAAT	100004886|F|0	0	0.043956	38:T>G	1	1	1	0.035461	1	0.035461	0.964539	0	0.964539	0.035461	0	8218.89	82.8335	38	74	28.69	8.28	100	0	0	0	0	0	0	0	0	0	0	0	0	0	0	0	0	0	0	0	0	0	0	0	0	0
4599537	100012095|F|0-68:C>T-68:C>T	TGCAGCAATTACCTCTAAAGAGCAATTTTGTGGCATCAGTAGGTCTGACACACACACACAGAAACAGAC	100012095|F|0	0	0.335165	68:C>T	0.971631	0.971631	0.963504	0.284672	0.93617	0.276596	0.730496	0.035461	0.695035	0.241135	0.0283688	4595.24	733.204	68	41.06	13.65	9.4	97.3214	1	0	2	1	0	2	0	2	0	0	0	0	1	2	0	2	2	0	2	2	2	2	2	2	2
4599538	100011523|F|0-49:A>G-49:A>G	TGCAGAAACTTCTTCAAACTGAGGTCCAGAGATTTATTATGACAGTTGCACAATGATATGTGTCTCTAC	100011523|F|0	0	0.0274725	49:A>G	1	1	1	0.0283688	1	0.0283688	0.971631	0	0.971631	0.0283688	0	3607.77	8.05969	49	33.21	12.76	1.01	97.3214	0	0	0	0	2	0	2	0	0	0	0	0	0	0	0	0	0	0	0	0	0	0	0	2	0
4599545	100011874|F|0-19:G>A-19:G>A	TGCAGTTACGGAGCCCCCAGTATTACCAGTCCATCCAGGAGTTTGTGTCCGATATGCGCCTGGTCTTCA	100011874|F|0	0	0.021978	19:G>A	0.957447	0.957447	1	0.0222222	0.957447	0.0212766	0.93617	0	0.93617	0.0212766	0.0425532	4114.52	38.3072	19	38.16	14.41	6.38	98.2143	0	0	0	0	0	0	0	0	0	0	0	0	0	0	0	0	0	0	0	0	0	0	0	0	0
4599547	100010096|F|0-27:T>G-27:T>G	TGCAGAAGAAAATTGGATTGTATACTCTCTCCTGCTGGTAGTTTTGCAAGTAAATGTCTCCATACATGA	100010096|F|0	0	0.161111	27:T>G	0.960993	0.960993	0.98524	0.173432	0.946809	0.166667	0.808511	0.0141844	0.794326	0.152482	0.0390071	5661.83	448.807	27	45.43	16.14	9.55	99.1071	0	0	2	2	-	0	0	2	2	0	0	2	0	2	0	0	0	0	2	0	0	0	0	0	0
4599553	100004182|F|0-36:T>C-36:T>C	TGCAGCAGCTTCTTGTTTTTCTTCAGGTTGTGAACTTGCATGAGATCGGAAGAGCGGTTCAGCAGGAAT	100004182|F|0	0	0.120879	36:T>C	0.957447	0.957447	0.996296	0.1	0.953901	0.0957447	0.865248	0.0035461	0.861702	0.0921986	0.0425532	10268	209.738	36	89.21	34.5	7.77	97.3214	0	2	0	2	0	0	0	0	0	0	0	0	2	0	0	0	0	0	2	0	0	0	0	0	0
4599560	100019854|F|0-29:T>C-29:T>C	TGCAGCAGCACCTCCTGCTCGAGTTGTCCTGCTTTCTCTATTTCCTGACGCTCTCTCAGCCTCCTGCGG	100019854|F|0	0	0.021978	29:T>C	0.985816	0.985816	0.938849	0.241007	0.925532	0.237589	0.808511	0.0602837	0.748227	0.177305	0.0141844	3556.71	410.803	29	29.04	10.64	6.13	98.2143	0	0	0	0	0	0	0	0	0	0	0	0	0	0	0	0	0	0	0	0	0	0	0	0	0
4599571	100006007|F|0-58:A>G-58:A>G	TGCAGCGGTGCCGGCGGCCTGTGCTGAAGGATTTAAACCCCTATCGCAATGGCAAAGCAGCATGAGATC	100006007|F|0	1	0.192308	58:A>G	1	1	0.996454	0.187943	0.996454	0.187943	0.815603	0.0035461	0.812057	0.184397	0	12158.7	518.029	58	105.39	40.46	9.77	93.75	2	0	0	2	0	2	0	2	0	2	0	0	0	0	2	0	0	0	0	2	0	0	0	2	0
4599571	100006007|F|0-5:C>T-5:C>T	TGCAGCGGTGCCGGCGGCCTGTGCTGAAGGATTTAAACCCCTATCGCAATGGCAAAGCAGCATGAGATC	100006007|F|0	0	0.0604396	5:C>T	1	1	0.996454	0.0851064	0.996454	0.0851064	0.91844	0.0035461	0.914894	0.0815603	0	12158.7	190.353	5	101.75	40.46	7.93	96.4286	0	2	0	0	0	2	0	0	0	0	0	0	0	0	0	0	0	0	0	0	2	0	0	0	0
4599572	100017397|F|0-55:A>G-55:A>G	TGCAGCTTTGATTTTGACCATTATTTTTTCCAATCTGTCTCTTGTAAGCCCCCCAACTATATGGAAATG	100017397|F|0	0	0.0549451	55:A>G	0.996454	0.996454	1	0.0498221	0.996454	0.0496454	0.946809	0	0.946809	0.0496454	0.0035461	2052.09	45.8817	55	18.15	6.91	3.28	100	0	0	0	0	0	0	0	2	0	0	0	0	0	0	0	0	0	0	2	0	0	0	0	2	0
4599577	100022451|F|0-24:C>A-24:C>A	TGCAGATGAAGAAGATATGAAACCCTCTGCCTGTCATTCATGTTGGTTAACTATCAGATTTTTAGGAAT	100022451|F|0	0	0.0786517	24:C>A	0.978723	0.978723	0.992754	0.0471014	0.971631	0.0460993	0.939716	0.0070922	0.932624	0.0390071	0.0212766	1240.49	29.71	24	11.18	4.23	2.29	100	0	-	0	0	0	0	0	0	2	0	0	0	0	0	0	0	0	0	0	0	0	0	0	0	0
4599578	100039405|F|0-39:G>T-39:G>T	TGCAGTTATATTTTCAGTCCTTTCAGTTTCAGTTAGTTTGGTTGTCTGTTTGTATTTTAGTTTGCAGGA	100039405|F|0	0	0.294444	39:G>T	0.964539	0.964539	0.735294	0.496324	0.70922	0.478723	0.741135	0.255319	0.485816	0.223404	0.035461	590.133	234.035	39	5.63	1.78	1.73	93.75	0	0	1	1	1	2	2	2	2	2	2	0	2	0	0	2	1	0	0	2	0	2	2	2	1
4599582	100008209|F|0-32:A>T-32:A>T	TGCAGGACATTTCACAGAGGTGCTATAAGTCAAGGGATGTAAACAAAAAAGACAGAAAACCAGACTTGT	100008209|F|0	0	0.0824176	32:A>T	1	1	1	0.0673759	1	0.0673759	0.932624	0	0.932624	0.0673759	0	6158.95	179.341	32	54.74	20.71	9.44	100	0	0	0	0	0	0	0	0	0	0	0	0	2	0	0	0	0	0	0	0	0	2	0	0	0
4599584	100007382|F|0-24:A>G-24:A>G	TGCAGTTGATTTGGTTTGTTTGAAAGGTAGTGAAAAAAAATGAATTCCAATAAACTATCTGTTTCTTTC	100007382|F|0	1	0.032967	24:A>G	1	1	1	0.0390071	1	0.0390071	0.960993	0	0.960993	0.0390071	0	6203.96	17.1187	24	55.16	21.79	1.56	96.4286	0	0	2	0	2	0	0	0	0	0	0	0	0	0	0	0	0	0	0	0	0	0	0	0	0
4599584	100007382|F|0-17:G>A-17:G>A	TGCAGTTGATTTGGTTTGTTTGAAAGGTAGTGAAAAAAAATGAATTCCAATAAACTATCTGTTTCTTTC	100007382|F|0	0	0.0274725	17:G>A	1	1	1	0.0319149	1	0.0319149	0.968085	0	0.968085	0.0319149	0	6203.96	43.438	17	55.11	21.79	4.83	100	0	0	0	0	0	0	0	0	0	0	0	0	0	0	0	0	0	0	0	0	0	0	0	0	0
4599585	100018308|F|0-30:A>G-30:A>G	TGCAGGGCATGGTACCAGCAGTAGGAGAGAAAGAGAATCAGTTGAAAAATATGGCGTATGTTGTTTTTT	100018308|F|0	0	0.15	30:A>G	0.978723	0.978723	0.985507	0.115942	0.964539	0.113475	0.879433	0.0141844	0.865248	0.0992908	0.0212766	2323.83	140.501	30	19.43	7.36	4.39	100	-	0	2	2	0	0	0	0	2	2	0	0	1	0	1	2	0	2	0	0	0	0	0	2	2
4599585	100018308|F|0-55:G>A-55:G>A	TGCAGGGCATGGTACCAGCAGTAGGAGAGAAAGAGAATCAGTTGAAAAATATGGCGTATGTTGTTTTTT	100018308|F|0	0	0.106742	55:G>A	0.975177	0.975177	0.989091	0.0690909	0.964539	0.0673759	0.91844	0.0106383	0.907801	0.0567376	0.0248227	2323.83	98.6351	55	19.45	7.36	5.19	100	1	0	0	0	0	0	0	0	0	0	2	0	-	2	1	0	0	0	0	0	0	2	0	0	0
4599594	100016592|F|0-24:G>A-24:G>A	TGCAGCCAAGACAGAAAATATGAGGTTACAAACCAACGTCTTCACATTAACACAGGAATTTGTGTCAGT	100016592|F|0	0	0.117978	24:G>A	0.985816	0.985816	0.992806	0.0863309	0.978723	0.0851064	0.907801	0.0070922	0.900709	0.0780142	0.0141844	2376.76	115.291	24	20.76	7.97	4.8	99.1071	0	0	0	0	2	2	2	0	2	0	0	0	2	0	0	0	0	0	0	0	0	2	0	0	0
4599594	100016592|F|0-51:A>G-51:A>G	TGCAGCCAAGACAGAAAATATGAGGTTACAAACCAACGTCTTCACATTAACACAGGAATTTGTGTCAGT	100016592|F|0	0	0.0738636	51:A>G	0.985816	0.985816	0.992806	0.0683453	0.978723	0.0673759	0.925532	0.0070922	0.91844	0.0602837	0.0141844	2376.76	62.4826	51	20.33	7.97	3.29	100	0	0	0	0	0	0	0	0	0	0	0	0	0	0	0	2	2	0	0	2	0	0	0	0	0
4599603	100037298|F|0-55:C>T-55:C>T	TGCAGTGGCTTCAATTATTAGCAAGCAAACACACACATGAACACAAACATAACATCCACGTACTAACAC	100037298|F|0	0	0.406593	55:C>T	0.985816	0.985816	0.809353	0.553957	0.797872	0.546099	0.62766	0.187943	0.439716	0.358156	0.0141844	780.411	306.297	55	7.21	2.11	1.99	93.75	2	1	1	1	2	2	2	2	0	1	0	0	2	0	2	1	2	0	1	0	2	2	2	0	2
4599618	100006533|F|0-15:C>T-15:C>T	TGCAGGCCATCTGAGCGAGGCCTCAGAGGAGACATCCATGCATGAGATCGGAAGAGCGGTTCAGCAGGA	100006533|F|0	0	0.0277778	15:C>T	0.996454	0.996454	1	0.0391459	0.996454	0.0390071	0.957447	0	0.957447	0.0390071	0.0035461	8683.44	38.8779	15	72.26	29.04	3.53	98.2143	0	0	0	0	0	0	0	2	0	0	0	0	0	0	0	0	0	0	0	0	0	0	0	0	0
4599618	100006533|F|0-24:A>T-24:A>T	TGCAGGCCATCTGAGCGAGGCCTCAGAGGAGACATCCATGCATGAGATCGGAAGAGCGGTTCAGCAGGA	100006533|F|0	0	0.142857	24:A>T	1	1	0.996454	0.109929	0.996454	0.109929	0.893617	0.0035461	0.890071	0.106383	0	8683.44	468.085	24	77.08	29.04	15.1	100	0	0	0	0	0	0	2	0	0	0	0	0	0	0	2	0	0	2	0	0	2	0	0	2	0
4599622	100006212|F|0-27:C>T-27:C>T	TGCAGCAATGGAATGCATGAGACAATACATAAGTGAGCTCCTGGACTTTATTGCAGATATGCACACGCT	100006212|F|0	0	0.0274725	27:C>T	1	1	1	0.0319149	1	0.0319149	0.968085	0	0.968085	0.0319149	0	7108.24	67.4093	27	63.76	24.97	7.49	100	0	0	0	0	0	0	0	0	0	0	0	0	0	0	0	0	2	0	0	0	0	0	0	0	0
4599624	100032835|F|0-47:C>T-47:C>T	TGCAGCTGAGGTAAATAAATACCCCAGGCACCCTATTTGAGGAAATACGGTATTTCAAGAGATGGTGAT	100032835|F|0	0	0.0168539	47:C>T	0.975177	0.975177	1	0.0472727	0.975177	0.0460993	0.929078	0	0.929078	0.0460993	0.0248227	752.266	24.3768	47	6.75	2.58	1.88	99.1071	0	0	0	0	0	0	0	0	0	0	0	0	0	0	0	0	0	0	2	0	2	2	0	0	0
4599625	100024441|F|0-31:G>A-31:G>A	TGCAGTGTAAAGGTGTTGTAATAAGCATGTCGCTGGTTCAGAACAACAATCCAAGCCTTCCAACACAGT	100024441|F|0	1	0.0549451	31:G>A	0.992908	0.992908	0.992857	0.0642857	0.985816	0.0638298	0.93617	0.0070922	0.929078	0.0567376	0.0070922	1311.48	44.1163	31	11.85	4.47	2.45	100	0	0	2	2	0	0	0	0	0	0	0	0	0	0	0	0	0	0	0	0	2	0	0	0	0
4599625	100024441|F|0-10:A>C-10:A>C	TGCAGTGTAAAGGTGTTGTAATAAGCATGTCGCTGGTTCAGAACAACAATCCAAGCCTTCCAACACAGT	100024441|F|0	0	0.043956	10:A>C	0.985816	0.985816	1	0.0323741	0.985816	0.0319149	0.953901	0	0.953901	0.0319149	0.0141844	1311.48	24.5484	10	11.79	4.47	2.73	100	0	0	0	0	0	0	0	2	2	0	0	0	0	0	0	0	2	0	0	0	0	0	0	0	0
4599637	100054957|F|0-42:T>C-42:T>C	TGCAGTCACACCTATTCAGTCACGCTCTCTCTCTCTCTTCTATCGCCGCCAGAAAATTGAATTTCTACC	100054957|F|0	0	0.0164835	42:T>C	1	1	1	0.0248227	1	0.0248227	0.975177	0	0.975177	0.0248227	0	5205.87	17.5377	42	47.16	18.35	2.51	98.2143	0	0	0	0	0	0	0	0	0	0	0	0	0	0	0	0	0	0	0	0	0	0	0	0	0
4599647	100021779|F|0-62:T>C-62:T>C	TGCAGCTGAAACATCTTTCCTTGGCCTCCTTCTATTCACGTCCTCTCATATCCTATAGTGTTTTGATGA	100021779|F|0	0	0.0879121	62:T>C	0.996454	0.996454	1	0.0711744	0.996454	0.070922	0.925532	0	0.925532	0.070922	0.0035461	2035.42	62.4824	62	18.35	7.02	3.12	100	0	0	0	0	0	2	2	2	0	0	0	0	0	0	0	0	0	0	0	2	0	0	0	0	0
4599652	100000195|F|0-22:G>A-22:G>A	TGCAGTTCTGGTATTATGATTGGGTCGGTATGAGGCATGAGATCGGAAGAGCGGTTCAGCAGGAATGCC	100000195|F|0	0	0.0274725	22:G>A	1	1	1	0.14539	1	0.14539	0.85461	0	0.85461	0.14539	0	17526.2	547.186	22	154.55	59.43	13.35	96.4286	0	0	0	0	0	0	0	0	0	0	0	0	0	0	0	0	0	0	0	0	0	0	0	0	0
4599655	100014779|F|0-34:G>A-34:G>A	TGCAGCTCTTTGCCAAGGACATGCAACCAGACATGCACTTACCCACGCATATAGAGTATATTAATACCA	100014779|F|0	1	0.021978	34:G>A	1	1	1	0.0460993	1	0.0460993	0.953901	0	0.953901	0.0460993	0	8598.82	71.159	34	77.4	29.99	5.47	97.3214	0	0	0	0	0	0	2	0	0	0	2	0	0	0	0	0	0	0	0	0	0	0	0	0	0
4599655	100014779|F|0-37:C>T-37:C>T	TGCAGCTCTTTGCCAAGGACATGCAACCAGACATGCACTTACCCACGCATATAGAGTATATTAATACCA	100014779|F|0	0	0.0164835	37:C>T	1	1	1	0.0177305	1	0.0177305	0.98227	0	0.98227	0.0177305	0	8598.82	51.2835	37	77.1	29.99	10.26	100	0	0	0	0	0	0	0	0	0	0	0	0	0	0	2	0	0	0	0	0	0	0	0	0	0
4599657	100017444|F|0-55:C>T-55:C>T	TGCAGCCTCAGGAGTTTTCTTCCAGTGGTAATAGAAAGTGATCAGCTCTCCCTGACGATAAGAACACAG	100017444|F|0	0	0.272222	55:C>T	0.992908	0.992908	0.775	0.460714	0.769504	0.457447	0.758865	0.223404	0.535461	0.234043	0.0070922	3133.25	1124.13	55	28.06	8.87	8.71	99.1071	1	2	2	2	2	1	1	2	2	1	2	1	1	1	2	1	1	2	1	2	2	1	0	2	2
4599660	100012590|F|0-40:C>T-40:C>T	TGCAGAGGAATGATTTGCTTGGGAAAATGATCAGAGACATCGTGCGGGAGGAAATCTCAACAGTATTGG	100012590|F|0	0	0.164706	40:C>T	0.964539	0.964539	0.985294	0.128676	0.950355	0.124113	0.85461	0.0141844	0.840426	0.109929	0.035461	4813.39	226.136	40	38.93	14.95	6.46	98.2143	0	0	2	2	2	0	-	0	0	0	0	0	0	0	0	0	0	0	0	0	2	0	0	-	0
4599660	100012590|F|0-41:G>A-41:G>A	TGCAGAGGAATGATTTGCTTGGGAAAATGATCAGAGACATCGTGCGGGAGGAAATCTCAACAGTATTGG	100012590|F|0	0	0.126437	41:G>A	0.968085	0.968085	0.981685	0.106227	0.950355	0.102837	0.882979	0.0177305	0.865248	0.0851064	0.0319149	4813.39	230.538	41	38.52	14.95	7.95	97.3214	0	2	0	0	0	0	1	0	0	0	0	0	2	2	0	0	0	0	0	2	0	0	0	-	0
4599663	100019449|F|0-64:C>A-64:C>A	TGCAGAACACAGTAGCGACAGAATCAAAAGTAAACAGCAGCTGTCTGGGACATGTGACTGAGTTCCCGC	100019449|F|0	1	0.043956	64:C>A	1	1	1	0.035461	1	0.035461	0.964539	0	0.964539	0.035461	0	1768.93	37.851	64	16.07	6.1	3.79	100	0	0	0	0	0	0	0	0	0	0	0	0	0	0	0	0	2	0	0	0	0	0	0	2	0
4599663	100019449|F|0-11:G>A-11:G>A	TGCAGAACACAGTAGCGACAGAATCAAAAGTAAACAGCAGCTGTCTGGGACATGTGACTGAGTTCCCGC	100019449|F|0	0	0.010989	11:G>A	1	1	1	0.0106383	1	0.0106383	0.989362	0	0.989362	0.0106383	0	1768.93	9.88973	11	15.61	6.1	3.3	100	0	0	0	0	0	0	0	0	0	0	2	0	0	0	0	0	0	0	0	0	0	0	0	0	0
4599664	100090344|F|0-47:G>A-47:G>A	TGCAGGAAGTGTAAACACTGCTGTGCTCTCAAGACCAGAGAGGAGGTGTTTAGGGTCCAGATCAGGTCA	100090344|F|0	0	0.151163	47:G>A	0.953901	0.953901	0.684015	0.39777	0.652482	0.379433	0.875887	0.301418	0.574468	0.0780142	0.0460993	425.67	153.111	47	3.91	1.48	1.43	100	1	2	1	1	2	1	1	1	2	1	1	1	1	1	1	1	1	1	1	1	1	2	2	2	1
4599665	100014074|F|0-8:G>A-8:G>A	TGCAGGCCGCCACACATGCTCCGGGACATTAACATGAGCGTCCAACTAATCATGCACACTGAGGTTGTA	100014074|F|0	0	0.0164835	8:G>A	1	1	1	0.0248227	1	0.0248227	0.975177	0	0.975177	0.0248227	0	3394.26	16.001	8	30.02	11.76	2.29	98.2143	0	0	0	0	0	0	0	0	0	0	0	0	2	0	0	0	0	0	0	0	0	0	0	0	0
4599667	100025429|F|0-10:G>A-10:G>A	TGCAGAAGAGGACCTCCAAATAAACACACAGCTTCAGCATCACCCATAATGCTGTGTATTCTGGCTGTG	100025429|F|0	0	0.0384615	10:G>A	0.996454	0.996454	1	0.0320285	0.996454	0.0319149	0.964539	0	0.964539	0.0319149	0.0035461	935.723	14.7852	10	8.31	3.28	1.64	99.1071	0	0	0	0	0	0	0	0	0	0	0	0	2	0	0	0	0	0	0	0	2	0	0	0	0
4599669	100058836|F|0-55:G>A-55:G>A	TGCAGATCTCAAGAGAGCTGACCAGACGGGTGGTCGAGGCGGAGGGAGCAGCACTGGAAGCGCAGTAGG	100058836|F|0	1	0.032967	55:G>A	0.996454	0.996454	1	0.0427046	0.996454	0.0425532	0.953901	0	0.953901	0.0425532	0.0035461	11174.3	139.925	55	97.86	37.92	11.66	99.1071	0	0	0	0	0	0	0	0	0	0	0	0	0	0	0	0	0	0	0	0	0	0	0	0	0
4599669	100058836|F|0-40:G>A-40:G>A	TGCAGATCTCAAGAGAGCTGACCAGACGGGTGGTCGAGGCGGAGGGAGCAGCACTGGAAGCGCAGTAGG	100058836|F|0	0	0.0164835	40:G>A	1	1	0.996454	0.120567	0.996454	0.120567	0.882979	0.0035461	0.879433	0.117021	0	11174.3	377.201	40	99.15	37.92	11.09	94.6429	0	0	0	0	0	0	0	0	0	0	0	0	0	2	0	0	0	0	0	0	0	0	0	0	0
4599672	100065012|F|0-22:T>C-22:T>C	TGCAGAGGCAATAACACAGCTTTATTCGGCGACTAGGAAGGGTGAAGGTATACAATGTCACCCCTGTCT	100065012|F|0	0	0.0714286	22:T>C	0.992908	0.992908	0.996429	0.0607143	0.989362	0.0602837	0.93617	0.0035461	0.932624	0.0567376	0.0070922	1403.73	39.5504	22	12.37	4.74	2.33	100	0	0	0	0	0	0	0	0	0	0	0	0	2	2	0	2	0	0	0	0	0	0	0	0	0
4599674	100018722|F|0-6:T>C-6:T>C	TGCAGGTAATTCAGTCATTATGACAACAATACCTAGAAAAAGAGGTCCTTGGTTGGTCAGTAAAAACAT	100018722|F|0	0	0.174157	6:T>C	0.989362	0.989362	0.971326	0.125448	0.960993	0.124113	0.893617	0.0283688	0.865248	0.0957447	0.0106383	1985.72	124.176	6	16.29	6.22	3.55	99.1071	0	0	0	0	0	0	-	2	0	0	0	0	0	0	-	0	0	0	1	0	0	0	0	0	0
4599677	100006460|F|0-62:A>G-62:A>G	TGCAGATAGCTCCTGTCTTGTTTGTCAGGGATTATCTCTGACACATGAATTATGCAAATGAGAGGAAGC	100006460|F|0	0	0.0604396	62:A>G	1	1	1	0.106383	1	0.106383	0.893617	0	0.893617	0.106383	0	7396.06	94.849	62	66.32	25.7	3.16	94.6429	0	0	2	0	0	0	2	2	0	0	0	0	2	0	0	2	0	0	0	0	0	0	0	0	2
4599691	100034172|F|0-55:C>T-55:C>T	TGCAGAGCATTTTATCTCTCTCTTTTCATCTCTCTGTTCTGTGGAAAGAGTGAAGCGGGAATGGGGCGG	100034172|F|0	0	0.0333333	55:C>T	0.978723	0.978723	0.992754	0.0181159	0.971631	0.0177305	0.968085	0.0070922	0.960993	0.0106383	0.0212766	632.626	5.93208	55	5.81	2.29	1.19	99.1071	0	0	0	0	2	0	0	0	0	0	1	0	0	0	0	0	0	0	0	0	0	0	0	0	0
4599698	100059212|F|0-7:G>A-7:G>A	TGCAGCCGAGGGAGGGAGAGAGGGAGGGAGGAAGGATGGGGGACGTGTATCTCATCTCCGTCTCATTGC	100059212|F|0	0	0.0674157	7:G>A	0.960993	0.960993	0.98524	0.0369004	0.946809	0.035461	0.939716	0.0141844	0.925532	0.0212766	0.0390071	1387.29	24.4406	7	13.51	5.05	2.44	100	0	0	0	0	0	-	0	0	0	0	0	0	2	0	0	0	0	0	0	0	0	0	0	0	0
4599700	100016495|F|0-65:G>A-65:G>A	TGCAGTCAGTGTGTTGATCCCTAGTTTACACAGTTGTTTCACAGCCTTCTGTTGTCTGCACATGTGCGT	100016495|F|0	0	0.483516	65:G>A	1	1	0.663121	0.588652	0.663121	0.588652	0.748227	0.336879	0.411348	0.251773	0	3430.74	1427.94	65	30.91	10.53	8.6	98.2143	0	0	0	0	0	0	2	2	1	0	1	0	2	2	0	2	2	0	0	2	2	1	2	1	1
4599702	100005826|F|0-15:C>A-15:C>A	TGCAGAGACTGAACTCGCATCCCAGCACCCGCTGTTTAAAGGAAAAAGCGCATCTCTTCTGTTCATTCA	100005826|F|0	0	0.263736	15:C>A	1	1	0.904255	0.425532	0.904255	0.425532	0.670213	0.0957447	0.574468	0.329787	0	10019.2	2195.18	15	86.44	29.87	18.29	95.5357	0	2	0	0	2	2	0	2	0	2	2	0	0	0	0	0	0	2	0	2	2	2	0	0	0
4599705	100015254|F|0-22:C>T-22:C>T	TGCAGCTCGACATGACTGAAAACGACAAAGATCACTTGTTTGACCTCGAATGACTTCTTCACAGATTAA	100015254|F|0	0	0.0879121	22:C>T	0.992908	0.992908	0.978571	0.196429	0.971631	0.195035	0.819149	0.0212766	0.797872	0.173759	0.0070922	5964.82	540.756	22	49.77	17.95	9.83	98.2143	0	0	0	0	0	2	0	0	2	2	0	2	0	0	0	0	0	0	0	0	0	0	0	0	0
4599714	100018883|F|0-60:C>G-60:C>G	TGCAGAGTGATATGCATCCTATTTTTGTTTTGCAATCCCCAACAGCATTAAATGAAAGCTCCTGTTGTA	100018883|F|0	0	0.021978	60:C>G	0.996454	0.996454	1	0.0177936	0.996454	0.0177305	0.978723	0	0.978723	0.0177305	0.0035461	1614.63	11.9288	60	14.51	5.65	2.39	100	0	0	0	0	0	0	0	0	0	0	0	0	0	0	0	0	0	0	0	0	0	0	0	0	0
4599721	100011383|F|0-67:C>T-67:C>T	TGCAGAAAGTTGTCTTCACTGTGGCTGCTCAATCAAACGAGGATTGGTCAACCCTGCTCACCATGTACG	100011383|F|0	0	0.021978	67:C>T	0.989362	0.989362	1	0.0250896	0.989362	0.0248227	0.964539	0	0.964539	0.0248227	0.0106383	5224.84	11.8927	67	47.71	18.57	1.7	98.2143	0	0	0	2	0	0	0	0	0	0	0	0	2	0	0	0	0	0	0	0	0	0	0	0	0
4599726	100020080|F|0-10:A>G-10:A>G	TGCAGCGAGAACTAGCTTCAGAGCGGTTGGCGCTTGTTTTTGTGCAGCGCATGAGATCGGAAGAGCGGT	100020080|F|0	0	0.0384615	10:A>G	0.950355	0.950355	0.365672	0.735075	0.347518	0.698582	0.85461	0.602837	0.251773	0.0957447	0.0496454	8568.14	5197.64	10	80.98	33.75	26.38	96.4286	1	1	1	1	1	1	2	1	1	1	1	1	1	1	1	1	1	1	1	1	1	1	1	1	1
4599727	100013521|F|0-20:A>G-20:A>G	TGCAGCTTTTCATGAACAACACAGGATTTCTTTATCCAGAAGAATGAGCGCCTTGTGTCCCTGTATTGG	100013521|F|0	0	0.021978	20:A>G	1	1	1	0.0460993	1	0.0460993	0.953901	0	0.953901	0.0460993	0	3036.68	14.5178	20	26.4	10.54	1.12	96.4286	0	0	0	0	0	0	0	0	0	0	0	0	0	2	0	0	0	0	0	0	0	0	0	0	0
4599734	100028026|F|0-23:T>C-23:T>C	TGCAGGCGTTTCAGTTCAATGCCTTGCCCTTCAAGGCACTGCTCAACAATCTGAAGGATGAACAAAATG	100028026|F|0	0	0.252747	23:T>C	0.989362	0.989362	0.996416	0.215054	0.985816	0.212766	0.780142	0.0035461	0.776596	0.20922	0.0106383	954.849	120.962	23	8.73	2.85	2.02	99.1071	2	0	0	0	0	2	0	0	2	2	2	2	0	2	0	2	2	0	0	0	0	0	0	2	0
4599737	100018572|F|0-29:G>A-29:G>A	TGCAGCATGTCAGCAGCAGCAGCTGTGATGTGAATTGACAGAGCCCCCCTCTAAGGTATACACTGTATT	100018572|F|0	0	0.0277778	29:G>A	0.996454	0.996454	1	0.024911	0.996454	0.0248227	0.971631	0	0.971631	0.0248227	0.0035461	5925.75	13.7049	29	53.24	20.84	1.96	97.3214	0	0	0	0	0	0	0	0	0	2	0	2	0	0	0	0	0	0	2	0	0	-	0	0	0
4599740	100004305|F|0-10:G>A-10:G>A	TGCAGCCTCCGCTGGTGCAGGATAGGGATGCACTGGAATATTTTGAGAAAATATTCCATGCATGAGATC	100004305|F|0	0	0.0166667	10:G>A	0.992908	0.992908	0.989286	0.132143	0.98227	0.131206	0.87234	0.0106383	0.861702	0.120567	0.0070922	9892.11	547.839	10	84.74	32.13	14.81	97.3214	0	0	0	0	0	0	0	0	0	0	0	0	0	0	0	0	0	0	0	-	0	0	0	2	0
4599744	100027656|F|0-44:G>C-44:G>C	TGCAGAGGCTAATTTAGTTCATGAGGTCAACATTTTAATCAGAAGTATTGACGAAACAGGGCAAGCAGA	100027656|F|0	0	0.1	44:G>C	0.992908	0.992908	0.992857	0.075	0.985816	0.0744681	0.925532	0.0070922	0.91844	0.0673759	0.0070922	839.352	39.0582	44	7.81	2.88	1.86	100	0	1	0	0	0	0	0	0	2	0	0	0	0	0	0	0	0	0	2	2	0	2	0	0	0
4599748	100000616|F|0-6:G>A-6:G>A	TGCAGAGCATCATGCTAGTGGGTTTAATTTATCGCTAACATGTTGTCAGCATGAGATCGGAAGAGCGGT	100000616|F|0	0	0.043956	6:G>A	1	1	1	0.0425532	1	0.0425532	0.957447	0	0.957447	0.0425532	0	15327.5	57.7175	6	136.54	54.05	4.81	95.5357	0	2	0	0	2	2	0	0	0	0	0	0	0	0	0	0	0	0	0	0	0	0	0	0	0
4599749	100019910|F|0-46:C>T-46:C>T	TGCAGGTGCTGTGGGGCGGTAAGGTGGTGAATCCTTCCCCAGACGACGCAGACACTGTGGCCATTGACA	100019910|F|0	0	0.131868	46:C>T	0.968085	0.968085	0.989011	0.106227	0.957447	0.102837	0.875887	0.0106383	0.865248	0.0921986	0.0319149	8400.44	365.757	46	68.65	25.53	12.61	99.1071	0	0	0	0	0	0	0	2	2	0	0	0	0	0	2	0	0	0	0	0	0	2	0	0	0
4599749	100019910|F|0-16:C>T-16:C>T	TGCAGGTGCTGTGGGGCGGTAAGGTGGTGAATCCTTCCCCAGACGACGCAGACACTGTGGCCATTGACA	100019910|F|0	0	0.0280899	16:C>T	0.989362	0.989362	0.967742	0.232975	0.957447	0.230496	0.79078	0.0319149	0.758865	0.198582	0.0106383	8400.44	1002.3	16	71.27	25.53	15.42	97.3214	0	2	0	0	0	0	0	0	0	0	0	0	0	0	0	0	0	0	0	0	0	0	0	0	0
4599756	100042134|F|0-5:C>T-5:C>T	TGCAGCGAACATACAGGCAGGCAGTGCAGTATATAGGGTTGTGTCATAATGCTTGGATACAACAGCAGA	100042134|F|0	0	0.05	5:C>T	0.985816	0.985816	0.996403	0.0503597	0.98227	0.0496454	0.939716	0.0035461	0.93617	0.0460993	0.0141844	1218.87	35.2006	5	11.19	4.27	2.51	100	0	0	0	0	0	0	0	0	0	0	0	2	0	0	0	0	0	0	0	0	2	0	0	0	0
4599757	100017733|F|0-6:A>G-6:A>G	TGCAGAAGGAGGCTGGATGATGTTTTTGGAGGCCTGTCCAGCGCTGCTGAAGCGGTTGTTCCTGGTCAT	100017733|F|0	0	0.291209	6:A>G	0.992908	0.992908	0.971429	0.25	0.964539	0.248227	0.77305	0.0283688	0.744681	0.219858	0.0070922	5221.34	624.965	6	44.91	15.75	8.93	96.4286	1	2	2	2	1	0	0	2	0	0	2	0	0	2	0	0	0	0	2	0	2	0	2	0	2
4599757	100017733|F|0-42:G>A-42:G>A	TGCAGAAGGAGGCTGGATGATGTTTTTGGAGGCCTGTCCAGCGCTGCTGAAGCGGTTGTTCCTGGTCAT	100017733|F|0	0	0.0238095	42:G>A	0.971631	0.971631	0.992701	0.142336	0.964539	0.138298	0.840426	0.0070922	0.833333	0.131206	0.0283688	5221.34	312.421	42	41.5	15.75	8.01	96.4286	-	0	0	0	-	0	2	0	0	0	0	0	2	0	0	0	0	0	0	0	0	0	0	0	0
4599759	100016827|F|0-30:A>G-30:A>G	TGCAGGAGGAACGTGAAACAAAAACATGAAAAAAGACTCATTCACTCTTATCTAAATCATCATTTAACT	100016827|F|0	0	0.043956	30:A>G	1	1	0.996454	0.14539	0.996454	0.14539	0.858156	0.0035461	0.85461	0.141844	0	4285.49	229.334	30	38.15	14.22	5.59	97.3214	0	0	0	0	0	0	0	0	0	0	0	0	0	0	0	0	0	0	2	2	0	0	0	0	0
4599768	100011597|F|0-58:C>T-58:C>T	TGCAGTATTCGTCAGAACATCATTGCAATCAAACTTACACTTCACTAAACAAAATTCTCTTCTGACAAT	100011597|F|0	0	0.236264	58:C>T	0.996454	0.996454	0.982206	0.170819	0.978723	0.170213	0.843972	0.0177305	0.826241	0.152482	0.0035461	4076.71	348.396	58	35.64	12.98	7.26	98.2143	0	2	0	0	2	0	0	0	0	2	0	0	2	0	2	2	2	2	2	2	2	0	2	0	0
4599768	100011597|F|0-12:C>T-12:C>T	TGCAGTATTCGTCAGAACATCATTGCAATCAAACTTACACTTCACTAAACAAAATTCTCTTCTGACAAT	100011597|F|0	0	0.0348837	12:C>T	0.978723	0.978723	1	0.0217391	0.978723	0.0212766	0.957447	0	0.957447	0.0212766	0.0212766	4076.71	54.1242	12	33.22	12.98	9.02	100	0	0	2	2	0	0	0	0	0	0	0	0	0	0	0	0	0	0	0	0	0	0	0	0	0
4599775	100003418|F|0-12:G>A-12:G>A	TGCAGGAAGGAAGGAGGGAAGGAAGAAAACGCGCAGGGCATGAGATCGGAAGAGCGGTTCAGCAGGAAT	100003418|F|0	0	0.010989	12:G>A	1	1	1	0.0248227	1	0.0248227	0.975177	0	0.975177	0.0248227	0	11306.2	28.0048	12	100.85	39.99	4	98.2143	0	0	0	0	0	0	0	0	0	0	0	0	0	0	0	2	0	0	0	0	0	0	0	0	0
4599778	100007335|F|0-54:T>C-54:T>C	TGCAGGTGGCAGCACTCCTCCAGGCATCAGCGCCCCCACAGTGACCAGCATCCCTTCCCCCATTAGTGT	100007335|F|0	0	0.043956	54:T>C	1	1	0.996454	0.134752	0.996454	0.134752	0.868794	0.0035461	0.865248	0.131206	0	9484.13	233.194	54	85.43	32.56	6.14	95.5357	0	0	0	0	0	0	2	0	2	0	0	0	0	0	0	0	2	0	0	0	0	0	0	0	0
4599789	100002983|F|0-9:T>G-9:T>G	TGCAGCCTATAACACACACACACAGTATGAATGCAGGCATGAGCATGAGATCGGAAGAGCGGTTCAGCA	100002983|F|0	0	0.0277778	9:T>G	0.989362	0.989362	0.992832	0.0215054	0.98227	0.0212766	0.975177	0.0070922	0.968085	0.0141844	0.0106383	12748.1	135.717	9	109.23	43.82	22.62	99.1071	0	0	0	2	0	0	0	0	0	0	0	0	0	0	0	0	0	0	0	0	0	0	0	0	2
4599793	100005546|F|0-19:C>T-19:C>T	TGCAGGCTCTGCCTTACGTCGCTCTGCTCATCGCCATGATCTTCTTCATCTACGCCGTCATCGGCATGA	100005546|F|0	0	0.043956	19:C>T	1	1	1	0.0567376	1	0.0567376	0.943262	0	0.943262	0.0567376	0	16233	208.593	19	141.41	54.62	13.04	97.3214	0	0	0	0	0	0	0	0	0	0	0	0	0	0	0	2	0	2	0	0	0	0	0	0	0
4599796	100004522|F|0-26:G>C-26:G>C	TGCAGAGAAATACAGAGAGAAAGAAAGAGAAACAGAGAGAAATGGAGAAAACACAACACAGAGAATGAC	100004522|F|0	0	0.043956	26:G>C	1	1	1	0.035461	1	0.035461	0.964539	0	0.964539	0.035461	0	9048.58	151.779	26	80.66	31.06	15.18	99.1071	0	0	0	0	0	0	0	0	0	0	0	0	2	0	0	0	0	0	0	0	0	0	0	0	0
4599807	100004115|F|0-20:A>G-20:A>G	TGCAGGGTAGTTCTGTTTAAAGCAGATGCCACTGAGCATGAGATCGGAAGAGCGGTTCAGCAGGAATGC	100004115|F|0	0	0.307692	20:A>G	1	1	0.882979	0.51773	0.882979	0.51773	0.599291	0.117021	0.48227	0.400709	0	13890.3	4123.05	20	122.91	39.23	28.24	94.6429	2	0	2	2	2	2	2	2	0	0	2	0	2	0	2	0	0	0	0	0	2	0	0	0	0
4599809	100005232|F|0-38:G>A-38:G>A	TGCAGCGTTAGATGAAAAGGAAAGAAAACAGAGGCAGAGAGACTGATGCATGAGATCGGAAGAGCGGTT	100005232|F|0	0	0.0944444	38:G>A	0.992908	0.992908	0.992857	0.0821429	0.985816	0.0815603	0.91844	0.0070922	0.911348	0.0744681	0.0070922	11770	263.232	38	101.71	40.01	11.44	97.3214	0	0	0	0	0	2	0	0	2	2	0	0	0	0	0	0	0	0	0	0	2	0	0	0	2
4599813	100027523|F|0-36:C>T-36:C>T	TGCAGGCTGACATTCAGTTGAAGTCTCGGGCCCATGCTGAACAGTTTTTGGAACTTACTCACGGAGGAA	100027523|F|0	0	0.236264	36:C>T	1	1	0.953901	0.156028	0.953901	0.156028	0.890071	0.0460993	0.843972	0.109929	0	1092.9	107.48	36	9.82	3.66	2.44	99.1071	0	0	0	0	0	0	2	0	0	0	0	0	0	0	0	0	0	0	0	0	0	0	0	1	1
4599821	100022723|F|0-7:T>A-7:T>A	TGCAGCGTAGTTACTTCAAAGCACTTTTCTGCTTTTTGTTCGGGAAATCTCTTTGTCTCTCACCCTCTT	100022723|F|0	0	0.0659341	7:T>A	0.992908	0.992908	0.996429	0.05	0.989362	0.0496454	0.946809	0.0035461	0.943262	0.0460993	0.0070922	1185.95	29.2116	7	11.07	4.15	2.09	98.2143	2	2	0	0	0	0	0	2	2	0	0	0	0	0	0	0	0	0	0	0	0	0	0	0	0
4599822	100004400|F|0-26:G>A-26:G>A	TGCAGTGTTACAATTAATTAGAGCAGGGTTGAATGAAGAGGCAGTCAGTCAGGCACATGCAGGCCAGAG	100004400|F|0	0	0.0164835	26:G>A	1	1	1	0.0141844	1	0.0141844	0.985816	0	0.985816	0.0141844	0	8780.52	19.8203	26	79.76	31.07	4.96	100	0	0	0	0	0	0	0	0	0	0	0	0	0	0	0	0	0	0	0	0	0	0	0	0	0
4599828	100004593|F|0-17:G>A-17:G>A	TGCAGCTTTAAATACAAGCTGAACCAGTGTGGGCTGTGATTACACATAAATACATGCTGATGTCTAATA	100004593|F|0	0	0.0494505	17:G>A	1	1	1	0.0602837	1	0.0602837	0.939716	0	0.939716	0.0602837	0	8777.31	202.434	17	78.8	30.19	11.91	99.1071	0	0	0	0	0	0	0	0	0	0	0	0	0	0	0	0	0	0	0	0	0	0	2	0	0
4599829	100035947|F|0-17:C>T-17:C>T	TGCAGTCCTGACGTCACCGAGACAACATAGATCAAAAAGAGTCTGACATCAAGACATAGATGCATTCTC	100035947|F|0	0	0.032967	17:C>T	0.989362	0.989362	0.992832	0.0250896	0.98227	0.0248227	0.971631	0.0070922	0.964539	0.0177305	0.0106383	772.104	9.01567	17	7.08	2.75	1.29	99.1071	0	0	0	0	0	0	2	0	0	0	0	2	0	0	0	0	0	0	0	0	0	0	0	0	0
4599830	100022001|F|0-64:T>C-64:T>C	TGCAGAACATCAAGTCTCACCGCCTCCTCTTGCATTCGTTTGCGGTGATGAACTGACCTAATTTTGAAC	100022001|F|0	0	0.0164835	64:T>C	1	1	0.602837	0.41844	0.602837	0.41844	0.978723	0.397163	0.58156	0.0212766	0	2560.87	1185.8	64	23.05	7.87	10.05	98.2143	2	1	1	1	1	1	1	1	1	1	1	1	1	1	1	1	1	1	1	1	1	1	1	1	1
4599834	100052792|F|0-55:T>C-55:T>C	TGCAGCTCCGTTTCCCTGTTGCCTTGCTGTCCTCATGGCAACAAAAACCTGGCTCTGGGATGTGCGGGT	100052792|F|0	0	0.032967	55:T>C	1	1	1	0.0567376	1	0.0567376	0.943262	0	0.943262	0.0567376	0	10694.4	45.2111	55	96.63	37.67	2.83	94.6429	0	0	2	0	0	2	0	0	0	2	0	0	0	0	0	0	0	0	0	0	0	0	0	0	2
4599835	100002827|F|0-14:C>A-14:C>A	TGCAGTTGTTTCTACACACATTGTACATTTCTATGAGTGTGTGTGTGTGTGTTTGTGTGTGTTTGTGTG	100002827|F|0	0	0.116667	14:C>A	0.996454	0.996454	0.992883	0.0960854	0.989362	0.0957447	0.907801	0.0070922	0.900709	0.0886525	0.0035461	12125	347.844	14	106.08	40.94	12.88	100	0	0	0	0	0	0	0	0	0	0	0	0	2	-	0	0	0	0	1	0	2	0	0	0	0
4599837	100035990|F|0-61:A>C-61:A>C	TGCAGCCATAATGGTGTATAAACAAATTACAGAACGAGGGTGAAAAAAACAACAATAGAGGAATAAAGA	100035990|F|0	0	0.0824176	61:A>C	0.996454	0.996454	1	0.0604982	0.996454	0.0602837	0.93617	0	0.93617	0.0602837	0.0035461	1094.84	36.5236	61	10.04	3.77	2.15	100	0	0	2	2	0	0	0	0	0	2	0	0	0	0	0	0	0	0	0	0	0	0	0	0	0
4599841	100008882|F|0-45:G>T-45:G>T	TGCAGATATGTAAAAGCTCTGATTTCAGTTTCAGTTTGTTTGTGTGTCTTTTCTTTTTCCACATGCTTC	100008882|F|0	0	0.0714286	45:G>T	0.971631	0.971631	1	0.0656934	0.971631	0.0638298	0.907801	0	0.907801	0.0638298	0.0283688	5201.63	144.517	45	48.2	18	8.03	100	0	0	0	0	0	0	0	0	0	0	0	0	0	0	0	0	2	0	0	0	0	0	0	2	0
4599842	100016066|F|0-56:G>C-56:G>C	TGCAGATTAGTTCCCAACCCAGACCAAAAGGACTTAAATAGTGAGTATCGTTCCCTGTTTGTTACTGTG	100016066|F|0	0	0.197802	56:G>C	0.978723	0.978723	0.974638	0.137681	0.953901	0.134752	0.868794	0.0248227	0.843972	0.109929	0.0212766	3054.1	233.957	56	26.86	9.86	6.16	100	2	0	0	0	0	0	0	0	0	0	0	0	2	2	0	2	0	0	0	2	0	0	2	2	0
4599842	100016066|F|0-54:C>T-54:C>T	TGCAGATTAGTTCCCAACCCAGACCAAAAGGACTTAAATAGTGAGTATCGTTCCCTGTTTGTTACTGTG	100016066|F|0	0	0.00581395	54:C>T	0.968085	0.968085	0.985348	0.120879	0.953901	0.117021	0.865248	0.0141844	0.851064	0.102837	0.0319149	3054.1	152.924	54	25.65	9.86	4.63	100	0	0	0	0	0	0	0	0	0	0	0	0	0	0	0	0	0	0	0	0	0	0	2	0	0
4599846	100056313|F|0-23:G>A-23:G>A	TGCAGCCTCTTCTGTCTGTAGACGGTCGTCTTGTCTGCTGTGGTTACTCGTCTGTGTGGGTTTGCAGGT	100056313|F|0	0	0.010989	23:G>A	0.996454	0.996454	1	0.0142349	0.996454	0.0141844	0.98227	0	0.98227	0.0141844	0.0035461	2339.6	12.3785	23	21.62	8.28	3.09	99.1071	0	0	0	0	0	0	0	0	0	0	0	0	0	0	0	0	0	0	0	0	0	0	0	0	0
4599850	100009246|F|0-45:A>G-45:A>G	TGCAGCAGACAGCAGCAGGTGTTTGATTCTCTTCACTGACAAGGCATGTGTGCTTAAAACATACTGGAT	100009246|F|0	0	0.032967	45:A>G	1	1	1	0.0390071	1	0.0390071	0.960993	0	0.960993	0.0390071	0	5052.68	16.958	45	44.25	17.7	1.54	98.2143	0	2	0	0	0	0	2	0	0	0	0	0	0	0	0	0	0	0	0	0	0	0	0	0	0
4599861	100028016|F|0-33:G>A-33:G>A	TGCAGGAATTCAAGGGTTTGTCCCACTGAAGGAGATGAGCAATAAATAAATGTACCATCTGCATAAAAA	100028016|F|0	0	0.461538	33:G>A	0.992908	0.992908	0.992857	0.410714	0.985816	0.407801	0.592199	0.0070922	0.585106	0.400709	0.0070922	1448.25	175.049	33	9.53	3.24	1.52	94.6429	0	2	2	2	2	2	2	2	2	2	2	2	2	2	2	2	2	0	2	2	2	2	2	2	2
4599862	100010293|F|0-31:G>A-31:G>A	TGCAGAAGTGTTACTATCCTGTAAACTAGTAGTTTTGGGTTGTATCTAATCTCACAAGCACTAGTTAGC	100010293|F|0	0	0.188889	31:G>A	0.996454	0.996454	0.918149	0.498221	0.914894	0.496454	0.58156	0.0815603	0.5	0.414894	0.0035461	5817.15	1459.56	31	50.91	15.94	10.43	96.4286	0	2	2	0	0	0	0	0	0	0	2	1	0	0	0	0	0	2	2	0	0	0	0	0	2
4599864	100013872|F|0-22:C>T-22:C>T	TGCAGAGCCTATCAATTCACTCCGAGTTTATTTCAATTAACTGCTATAATTTCACTCACAGATGCACTG	100013872|F|0	0	0.175824	22:C>T	0.978723	0.978723	0.981884	0.148551	0.960993	0.14539	0.851064	0.0177305	0.833333	0.12766	0.0212766	3426.53	283.405	22	28.88	10.41	6.91	98.2143	2	0	2	2	0	0	0	0	2	0	0	2	0	0	2	0	2	0	0	0	0	0	0	2	0
4599870	100013528|F|0-16:C>G-16:C>G	TGCAGAGAATTGCTTTCATTGTCATTCAGAAGCTGCATTTCCATCCAGGAACCTTTGGCTTTTGGGTCA	100013528|F|0	0	0.0164835	16:C>G	0.996454	0.996454	0.996441	0.0106762	0.992908	0.0106383	0.989362	0.0035461	0.985816	0.0070922	0.0035461	2950.65	13.5826	16	26.56	10.39	4.53	100	0	0	0	0	0	0	0	0	0	0	0	0	0	0	0	0	1	0	0	0	0	0	0	0	0
4599870	100013528|F|0-14:T>G-14:T>G	TGCAGAGAATTGCTTTCATTGTCATTCAGAAGCTGCATTTCCATCCAGGAACCTTTGGCTTTTGGGTCA	100013528|F|0	0	0.0166667	14:T>G	0.992908	0.992908	1	0.0142857	0.992908	0.0141844	0.978723	0	0.978723	0.0141844	0.0070922	2950.65	21.7855	14	26.76	10.39	5.45	100	0	0	0	0	2	0	0	0	0	0	0	0	0	0	0	2	-	0	0	0	0	0	0	0	0
4599872	100005315|F|0-18:C>A-18:C>A	TGCAGTGCATATGCAATTCATTTATTGCAATCTTCTACTCCATCTATCTACTGATGCTCTTAAATTGCC	100005315|F|0	0	0.0494505	18:C>A	1	1	1	0.0319149	1	0.0319149	0.968085	0	0.968085	0.0319149	0	7997.73	83.1729	18	70.17	27.37	9.24	100	0	0	2	2	0	0	0	0	0	0	0	0	0	0	0	0	0	0	0	0	0	0	0	2	0
4599873	100043021|F|0-65:A>T-65:A>T	TGCAGGTTATCAATCGTCAGGATGTGGTGGTTCTCCATGCTGTCATCATACTTTACACGACCTGTATTG	100043021|F|0	0	0.0224719	65:A>T	0.971631	0.971631	0.551095	0.540146	0.535461	0.524823	0.882979	0.43617	0.446809	0.0886525	0.0283688	938.772	444.906	65	8.26	2.94	3.01	98.2143	1	1	1	1	1	1	1	1	1	1	1	1	1	1	1	1	1	1	1	1	1	1	1	1	1
4599880	100017446|F|0-12:G>C-12:G>C	TGCAGAAGCATAGAAAACGCACAACTCCAGGCCCTGGTAGCTTCCTTTGACAGAGAGAGGAAACATTTT	100017446|F|0	0	0.0274725	12:G>C	0.985816	0.985816	0.52518	0.586331	0.51773	0.578014	0.875887	0.468085	0.407801	0.109929	0.0141844	3207.38	1391.1	12	29.07	12.03	8.53	100	0	0	0	0	0	0	0	0	0	0	0	0	0	0	0	0	0	0	0	0	0	0	0	0	0
4599883	100022534|F|0-37:A>C-37:A>C	TGCAGAATTGAGAGGGCTCAGGATTTCATCCCCAGGGAATACTAATAACCTTACCAGAGTGATTTGTCT	100022534|F|0	0	0.010989	37:A>C	1	1	1	0.0141844	1	0.0141844	0.985816	0	0.985816	0.0141844	0	5139.94	37.5679	37	45.31	17.78	9.39	100	0	0	0	0	0	0	0	0	0	0	0	0	0	0	0	0	0	0	0	0	0	0	0	0	0
4599885	100012055|F|0-56:C>T-56:C>T	TGCAGGTGTTCTCATGCTACCACCCATTTGGATCCTCTGATGATCAGTTCCATGGCCATGGTAAAGGCT	100012055|F|0	0	0.021978	56:C>T	1	1	1	0.0212766	1	0.0212766	0.978723	0	0.978723	0.0212766	0	3560.95	19.5317	56	32.19	12.56	3.26	99.1071	0	0	0	0	0	0	0	0	0	0	0	0	0	0	0	0	0	0	0	0	0	0	0	0	0
4599886	100000058|F|0-46:G>T-46:G>T	TGCAGATTCATCATTCTGCATAGTGAAGGTCACACATCCAAGTGAAGTAACAACAAGAGTTTTGAATGG	100000058|F|0	0	0.180723	46:G>T	0.968085	0.968085	0.981685	0.641026	0.950355	0.620567	0.365248	0.0177305	0.347518	0.602837	0.0319149	28949	6004.42	46	218.22	71.9	34.31	95.5357	-	2	-	-	0	0	0	0	0	0	2	0	0	-	2	0	0	-	0	-	0	0	0	2	-
4599887	100001517|F|0-22:C>T-22:C>T	TGCAGTGATTACAAGGCACACACTTTTGCTGTTTCATGCTTGCATGAGATCGGAAGAGCGGTTCAGCAG	100001517|F|0	0	0.021978	22:C>T	1	1	1	0.0319149	1	0.0319149	0.968085	0	0.968085	0.0319149	0	12763.9	30.6675	22	114.18	45.07	3.41	97.3214	0	0	0	0	0	0	2	0	0	0	0	0	0	0	0	0	0	0	0	0	0	0	0	0	0
4599895	100015303|F|0-24:A>T-24:A>T	TGCAGTTATCATCATTAATTCAGTAATAGTAAAAACACGACGACAGCCAGAGTCTACAGCCATGCTAGG	100015303|F|0	1	0.0604396	24:A>T	0.975177	0.975177	1	0.04	0.975177	0.0390071	0.93617	0	0.93617	0.0390071	0.0248227	2468.41	44.3098	24	21.22	8.16	4.03	100	0	0	0	0	0	0	0	0	0	0	0	0	0	0	0	0	0	0	2	0	0	2	0	2	0
4599895	100015303|F|0-19:T>C-19:T>C	TGCAGTTATCATCATTAATTCAGTAATAGTAAAAACACGACGACAGCCAGAGTCTACAGCCATGCTAGG	100015303|F|0	0	0.010989	19:T>C	0.992908	0.992908	0.982143	0.0785714	0.975177	0.0780142	0.932624	0.0177305	0.914894	0.0602837	0.0070922	2468.41	55.5049	19	20.77	8.16	2.52	99.1071	0	0	0	0	0	0	0	0	0	0	0	0	0	0	0	0	0	0	0	0	0	0	0	0	0
4599900	100143163|F|0-22:A>G-22:A>G	TGCAGGTCCTGCGAAAAACCACAGCAGATGACGGCGGCGCAGGGTTCGCTTTCCGAGGCTACGGACGGT	100143163|F|0	0	0.370787	22:A>G	0.968085	0.968085	0.923077	0.241758	0.893617	0.234043	0.808511	0.0744681	0.734043	0.159574	0.0319149	1019.62	171.232	22	8.77	3.06	2.59	99.1071	0	1	1	1	2	0	0	1	0	0	2	2	0	2	0	2	2	0	0	1	1	0	2	2	0
4599901	100014545|F|0-51:T>C-51:T>C	TGCAGTGCGGCCTGGCTCAGCAGCCAATGTGTGAAATTTAAAACTAAACTATATAATCAAATCCAAATT	100014545|F|0	0	0.189655	51:T>C	0.985816	0.985816	0.956835	0.129496	0.943262	0.12766	0.900709	0.0425532	0.858156	0.0851064	0.0141844	2867.14	238.741	51	25.14	9.72	6.63	98.2143	0	1	0	0	2	2	0	0	0	0	0	0	0	0	1	0	0	0	2	0	0	0	0	1	0
4599903	100005890|F|0-37:C>T-37:C>T	TGCAGTCACATTCTTCTTCTTCTTTTTTTTCTTTGCGCTTCTTATCATACGTTACTGCATGAGATCGGA	100005890|F|0	0	0.0274725	37:C>T	1	1	0.794326	0.283688	0.794326	0.283688	0.921986	0.205674	0.716312	0.0780142	0	9601.67	2074.61	37	84.73	32.59	25.93	97.3214	0	2	0	0	0	0	2	0	0	0	0	0	0	0	0	0	0	0	0	0	0	0	0	0	0
4599906	100027217|F|0-29:A>G-29:A>G	TGCAGGACCAGCAGGACCAGGAAGTACTGACAGGGACAGAGCAGTGCATGAGATCGGAAGAGCGGTTCA	100027217|F|0	0	0.0164835	29:A>G	0.996454	0.996454	0.320285	0.918149	0.319149	0.914894	0.758865	0.677305	0.0815603	0.237589	0.0035461	10842.4	8744.1	29	93.97	23	33.89	95.5357	1	1	1	1	1	1	1	1	1	1	1	1	1	1	1	1	1	1	1	1	1	1	1	1	1
4599916	100023412|F|0-34:T>C-34:T>C	TGCAGCTTATTAGCTGGACCACTGAGCCTTAAGTTTTATTATTTATTCATGTTTGACCACAAAGGGAAT	100023412|F|0	0	0.0555556	34:T>C	0.975177	0.975177	1	0.0581818	0.975177	0.0567376	0.91844	0	0.91844	0.0567376	0.0248227	1078.61	40.9973	34	9.91	3.65	2.56	100	0	0	2	2	0	0	0	0	0	2	0	0	0	0	0	0	0	0	0	0	0	0	0	0	0
4599917	100019176|F|0-31:C>T-31:C>T	TGCAGTATTAGTATTATTATCGGCATCTGTCCGCCTCACCTGTATCTGTCAGTGAAGACGAATCTGCGG	100019176|F|0	0	0.0617978	31:C>T	0.98227	0.98227	0.99639	0.0433213	0.978723	0.0425532	0.943262	0.0035461	0.939716	0.0390071	0.0177305	1754.77	23.3333	31	15.51	6	1.94	100	0	0	0	0	0	0	0	0	0	0	0	0	0	0	2	0	0	0	0	0	2	0	0	2	0
4599929	100013624|F|0-58:G>A-58:G>A	TGCAGTATTAAATAATCCAGTCTTTTTCCAATCACATTTTCATCTCTTGTTGTCCTTCGGCTTCTATTT	100013624|F|0	0	0.0164835	58:G>A	1	1	1	0.0425532	1	0.0425532	0.957447	0	0.957447	0.0425532	0	5997.92	58.1561	58	53.74	20.6	4.85	99.1071	0	0	0	0	0	0	0	0	0	0	0	0	0	0	0	0	0	0	0	0	0	0	0	0	0
4599932	100006003|F|0-23:G>A-23:G>A	TGCAGCCCGGCCTCAACCCAGTCGTCACCTGTCTGCCTCCCAGCATGAGATCGGAAGAGCGGTTCAGCA	100006003|F|0	0	0.0384615	23:G>A	0.992908	0.992908	1	0.0535714	0.992908	0.0531915	0.939716	0	0.939716	0.0531915	0.0070922	10872	125.787	23	90.26	35.22	8.39	95.5357	0	0	0	0	2	0	0	0	0	2	0	0	0	0	0	0	0	0	0	0	0	0	0	0	0
4599943	100021377|F|0-41:G>A-41:G>A	TGCAGCAAGGAAACAGTGAGTAACTTAGATCATGGTGGTGTGTGGGAGAGAAGTGGAGTTTAAATAAAT	100021377|F|0	0	0.181319	41:G>A	0.985816	0.985816	0.989209	0.147482	0.975177	0.14539	0.851064	0.0106383	0.840426	0.134752	0.0141844	1592.4	132.998	41	13.79	4.96	3.24	100	0	0	2	2	0	0	0	0	0	0	2	0	0	0	0	0	0	0	0	0	0	2	0	0	0
4599951	100011717|F|0-22:G>A-22:G>A	TGCAGACAGCAGCTCAATGAATGTATGTATGGTAGCATTTGTCCACATCACTGGATTTCTGTTGCAATT	100011717|F|0	0	0.0164835	22:G>A	0.996454	0.996454	0.996441	0.0533808	0.992908	0.0531915	0.946809	0.0035461	0.943262	0.0496454	0.0035461	3566.48	83.3637	22	32.7	12.44	5.56	98.2143	0	0	0	0	0	0	0	0	2	0	0	0	0	0	0	2	0	0	0	0	0	0	0	0	0
4599954	100027554|F|0-41:T>C-41:T>C	TGCAGCAGGTGTGTGGGAGCTTGTAATGATGCCCTGGGAAGTGGGCTGGTTTTACGAGTGAACCCTGGC	100027554|F|0	0	0.142857	41:T>C	0.989362	0.989362	0.258065	0.982079	0.255319	0.971631	0.751773	0.734043	0.0177305	0.237589	0.0106383	11501.1	10286	41	104.71	16.62	37.54	97.3214	1	0	1	1	2	1	1	1	2	2	1	2	2	2	1	1	1	2	1	1	1	1	1	1	1
4599955	100010845|F|0-45:T>C-45:T>C	TGCAGCAGAGGATCTGGGCACGACTACAACAAATGATAAAAACACTCTGACCTCCTTTTCAGGCTGTTA	100010845|F|0	1	0.021978	45:T>C	1	1	1	0.0460993	1	0.0460993	0.953901	0	0.953901	0.0460993	0	4019.06	24.781	45	35.85	14.04	1.91	96.4286	2	2	0	0	0	0	0	0	0	0	0	0	0	0	0	0	0	0	0	0	0	0	0	0	0
4599955	100010845|F|0-26:C>A-26:C>A	TGCAGCAGAGGATCTGGGCACGACTACAACAAATGATAAAAACACTCTGACCTCCTTTTCAGGCTGTTA	100010845|F|0	0	0.0164835	26:C>A	1	1	1	0.0106383	1	0.0106383	0.989362	0	0.989362	0.0106383	0	4019.06	26.0594	26	36.11	14.04	8.69	100	0	0	0	0	0	0	0	0	0	0	0	0	0	0	0	0	2	0	0	0	0	0	0	0	0
4599956	100001586|F|0-45:G>A-45:G>A	TGCAGCATATATCCCTCTGGATGCTAATGCTAAGCTTGCAATGAAGTAATTGCATGAGATCGGAAGAGC	100001586|F|0	0	0.0274725	45:G>A	1	1	0.765957	0.280142	0.765957	0.280142	0.953901	0.234043	0.719858	0.0460993	0	16968.7	3711.4	45	147.69	59.14	46.98	97.3214	2	0	0	0	0	2	0	0	0	0	0	0	0	0	0	0	0	0	0	0	0	0	0	0	0
4599958	100007273|F|0-44:G>A-44:G>A	TGCAGTACAAACCCTCTGCACTGCATTATAATATACATAATGCAGTCTGAACACTAGTTTATATCCCTT	100007273|F|0	0	0.0388889	44:G>A	0.975177	0.975177	1	0.0436364	0.975177	0.0425532	0.932624	0	0.932624	0.0425532	0.0248227	6683.46	105.09	44	55.11	21.53	8.76	97.3214	0	0	2	2	0	0	2	0	0	0	0	0	0	0	0	0	0	0	0	0	0	0	0	0	0
4599967	100041951|F|0-12:T>C-12:T>C	TGCAGTATTTCTTGGAGTCACTTCTGTATATAACCAACTGATAACACTGTGTTCAAATGTTTTTGGTCC	100041951|F|0	0	0.010989	12:T>C	0.978723	0.978723	0.59058	0.423913	0.578014	0.414894	0.964539	0.400709	0.56383	0.0141844	0.0212766	585.233	261.297	12	5.53	1.99	2.23	100	1	1	1	1	1	1	1	1	2	1	1	1	1	1	1	1	1	1	1	1	1	1	1	1	1
4599968	100006304|F|0-45:C>T-45:C>T	TGCAGGTCACATTTTAAGAGTGCATGGTTCATTTTAATTAAATCCCTTATGCAGTTGCTTTGATTGACA	100006304|F|0	0	0.021978	45:C>T	1	1	1	0.0212766	1	0.0212766	0.978723	0	0.978723	0.0212766	0	7182.66	35.8194	45	64.51	25.13	5.97	100	0	0	0	0	0	0	0	0	0	0	0	0	2	0	0	0	0	0	0	0	0	0	0	0	0
4599973	100019309|F|0-43:A>G-43:A>G	TGCAGAGTCTGCATTTTCATTCATAGGAAGACAAAAATGAGGAAAGCAAACTTTAAGAATTAAATGAGG	100019309|F|0	0	0.166667	43:A>G	0.996454	0.996454	0.97153	0.117438	0.968085	0.117021	0.907801	0.0283688	0.879433	0.0886525	0.0035461	1665.05	110.83	43	14.38	5.5	3.36	100	0	2	0	0	0	2	2	0	0	1	0	0	0	0	2	2	0	2	0	2	0	0	0	0	2
4599973	100019309|F|0-43:A>C-43:A>C	TGCAGAGTCTGCATTTTCATTCATAGGAAGACAAAAATGAGGAAAGCAAACTTTAAGAATTAAATGAGG	100019309|F|0	0	0.0465116	43:A>C	0.975177	0.975177	0.992727	0.04	0.968085	0.0390071	0.943262	0.0070922	0.93617	0.0319149	0.0248227	1665.05	30.9599	43	13.77	5.5	2.81	100	2	0	0	0	0	0	0	0	0	-	0	0	0	0	0	0	0	0	0	0	0	0	0	0	0
4599975	100002435|F|0-55:G>A-55:G>A	TGCAGGGTTTTTCTACTTGGATAGCACCGTTTTTGTTGTGGTAGATCACAGTAAGGCAAGGCACTCGGG	100002435|F|0	0	0.0164835	55:G>A	1	1	1	0.0992908	1	0.0992908	0.900709	0	0.900709	0.0992908	0	12418.1	388.886	55	109.28	41.05	13.89	97.3214	0	0	0	0	0	2	0	0	0	0	0	0	0	0	0	0	2	0	0	0	0	0	0	0	0
4599979	100002037|F|0-54:T>A-54:T>A	TGCAGATTAACTGATAATGAAAACAATCATTAGTCAGACGTCCTTGTTAACGACTGCATGAGATCGGAA	100002037|F|0	0	0.043956	54:T>A	0.957447	0.957447	1	0.062963	0.957447	0.0602837	0.897163	0	0.897163	0.0602837	0.0425532	13480	118.068	54	114.91	43.78	6.95	96.4286	0	2	0	2	0	0	0	2	0	0	0	2	0	0	0	2	0	0	0	0	0	0	0	0	0
4599980	100013401|F|0-16:G>A-16:G>A	TGCAGAGGTATGGTTCGCTGTTGCCTCTGTGTGTGCTCACACTCCCCCCATTGCTATCCCACCCTACCC	100013401|F|0	0	0.0549451	16:G>A	0.996454	0.996454	0.989324	0.0462633	0.985816	0.0460993	0.960993	0.0106383	0.950355	0.035461	0.0035461	5126.91	96.4727	16	43.52	17.22	7.42	100	0	0	0	0	0	0	0	0	0	0	0	0	0	0	0	0	0	0	0	0	0	0	0	0	0
4599981	100015287|F|0-52:G>A-52:G>A	TGCAGCAGAAATGACGCCCTCCACTGATGAAAGCTTAGTTCTACATCAAAGTGTTGGCGCAGCTCATGG	100015287|F|0	0	0.0549451	52:G>A	1	1	0.971631	0.163121	0.971631	0.163121	0.865248	0.0283688	0.836879	0.134752	0	2745.76	230.946	52	24.39	8.97	5.02	99.1071	0	0	0	0	0	0	0	2	0	0	0	0	0	0	0	2	0	0	0	0	0	0	0	0	0
4599982	100011705|F|0-41:C>T-41:C>T	TGCAGGAGAGAGAGGTGTGGAGATGGCTCAGGAGAGCAGTGCCAGGTGAGTTGATTAGCACAGCGGATG	100011705|F|0	0	0.043956	41:C>T	0.996454	0.996454	1	0.0498221	0.996454	0.0496454	0.946809	0	0.946809	0.0496454	0.0035461	11992.2	41.5155	41	61.05	23.65	2.97	97.3214	0	0	0	0	0	0	0	0	0	0	0	0	0	0	0	0	2	0	0	0	0	2	0	0	0
4599983	100003420|F|0-41:A>T-41:A>T	TGCAGACACTTGTCATAGTAGGGAAAGCACAGGTGTTACTAATAACATTAAAGATGGCTCAGTGTGGCA	100003420|F|0	0	0.230769	41:A>T	0.996454	0.996454	0.975089	0.16726	0.971631	0.166667	0.85461	0.0248227	0.829787	0.141844	0.0035461	11810.1	970.985	41	101.92	37.82	20.66	98.2143	2	0	0	0	0	2	1	2	2	2	2	0	0	0	0	2	0	2	0	1	0	2	2	0	0
4599983	100003420|F|0-14:A>C-14:A>C	TGCAGACACTTGTCATAGTAGGGAAAGCACAGGTGTTACTAATAACATTAAAGATGGCTCAGTGTGGCA	100003420|F|0	0	0.0287356	14:A>C	0.975177	0.975177	0.996364	0.0254545	0.971631	0.0248227	0.953901	0.0035461	0.950355	0.0212766	0.0248227	11810.1	129.545	14	93.13	37.82	18.51	100	0	0	0	0	2	0	-	0	0	0	0	2	0	0	0	0	0	0	0	1	0	0	0	0	0
4599985	100051871|F|0-7:T>C-7:T>C	TGCAGTATTCCCTGTAGGATAGTCTGTCTCCGAGGAGGGAGTAGCGTAAGTGTGATGTATTGAGTCATA	100051871|F|0	0	0.427778	7:T>C	0.978723	0.978723	0.905797	0.26087	0.886525	0.255319	0.815603	0.0921986	0.723404	0.163121	0.0212766	945.615	166.557	7	8.26	2.84	2.31	100	2	2	0	0	1	0	0	0	2	2	2	2	2	0	0	1	0	2	2	1	1	0	0	1	2
4599991	100033401|F|0-7:C>T-7:C>T	TGCAGGACGACCAGGATTTCAACCCTCCTACTGTGTTCGAGAAGGAATACCTCCTGGATGGAAGACTGA	100033401|F|0	0	0.0168539	7:C>T	0.989362	0.989362	0.874552	0.293907	0.865248	0.29078	0.822695	0.124113	0.698582	0.166667	0.0106383	914.737	175.865	7	7.75	2.85	2.14	95.5357	0	0	0	0	0	0	0	0	0	0	0	0	2	0	0	0	0	0	0	0	0	0	0	0	0
4599992	100005612|F|0-64:T>G-64:T>G	TGCAGAAAGACTCGACAGTCTGCTGCTCAGACTGTCAAGCTGACAGAGACAGTGTGTGTTGAACTTGTT	100005612|F|0	0	0.032967	64:T>G	0.953901	0.953901	1	0.0297398	0.953901	0.0283688	0.925532	0	0.925532	0.0283688	0.0460993	9549.06	93.5711	64	79.67	30.83	11.7	99.1071	0	0	0	0	2	0	0	0	0	0	0	0	2	0	0	0	0	0	0	0	0	0	0	0	0
4599995	100018240|F|0-50:C>T-50:C>T	TGCAGGAAAACTGCTATGAACTATTTATGACACTTCCATTACAGCCACAGCGTTCCTTCATGCTTTTCC	100018240|F|0	0	0.456044	50:C>T	1	1	0.87234	0.326241	0.87234	0.326241	0.801418	0.12766	0.673759	0.198582	0	2607.86	626.148	50	23.6	8.06	6.81	100	1	1	2	2	1	2	0	2	2	2	2	1	1	1	1	0	1	2	0	0	2	1	2	2	2
4599996	100012771|F|0-16:A>G-16:A>G	TGCAGTTTCCAGCCAGAGCATACAATGCAGTAATGAAGGAGTCTATTGTGAAGTTTTCTATTGTGAAGT	100012771|F|0	0	0.267442	16:A>G	0.975177	0.975177	0.96	0.181818	0.93617	0.177305	0.836879	0.0390071	0.797872	0.138298	0.0248227	4669.83	414.552	16	41.08	15.62	8.29	100	-	1	2	2	2	1	2	0	0	0	2	2	0	1	0	0	0	-	0	0	0	2	0	0	0
4600004	100003599|F|0-19:C>T-19:C>T	TGCAGGAGAACTACCCGCTCGCTATTAGTAAGTCATGACACACACAAAGACACACAGAAGGACACAGAC	100003599|F|0	0	0.0604396	19:C>T	0.992908	0.992908	1	0.075	0.992908	0.0744681	0.91844	0	0.91844	0.0744681	0.0070922	11233.6	231.956	19	96.03	37.25	11.05	97.3214	2	2	0	0	2	0	0	0	0	0	0	0	2	0	0	0	0	2	0	0	0	0	0	0	0
4600005	100012137|F|0-22:A>G-22:A>G	TGCAGCTGCATCTGAAGTAGAAAATACTGTTTAGCTGTTTACATTATTAAAATAAGTAACTGCCGATAA	100012137|F|0	0	0.0659341	22:A>G	1	1	0.996454	0.0460993	0.996454	0.0460993	0.957447	0.0035461	0.953901	0.0425532	0	3480.82	36.9378	22	30.46	12.04	2.84	99.1071	2	2	0	0	0	0	0	0	0	0	0	0	0	2	0	0	0	1	0	0	0	0	0	0	0
4600005	100012137|F|0-62:C>T-62:C>T	TGCAGCTGCATCTGAAGTAGAAAATACTGTTTAGCTGTTTACATTATTAAAATAAGTAACTGCCGATAA	100012137|F|0	0	0.0277778	62:C>T	0.996454	0.996454	1	0.0284698	0.996454	0.0283688	0.968085	0	0.968085	0.0283688	0.0035461	3480.82	52.6844	62	30.9	12.04	6.59	100	0	0	0	0	0	0	0	0	2	0	0	0	0	0	0	0	0	-	0	0	0	0	0	0	0
4600006	100006364|F|0-7:G>A-7:G>A	TGCAGCTGTTTCCTTTTCTAGGGTCAGCATGTCCATTGATGCCTCTAGATGTGCTTTTTCTTTCATTGT	100006364|F|0	0	0.0164835	7:G>A	1	1	1	0.0319149	1	0.0319149	0.968085	0	0.968085	0.0319149	0	7223.33	26.456	7	64.38	25.23	2.94	100	0	0	0	0	0	0	0	0	0	0	0	0	2	0	0	0	0	0	2	0	0	0	0	0	0
4600007	100009048|F|0-55:G>C-55:G>C	TGCAGAGCTCAGCTGCGCTGGCTTCCTGGGCCCTTTTCCAAAAATATGCCATACAGTTACAGTACAAGA	100009048|F|0	0	0.0604396	55:G>C	1	1	1	0.0496454	1	0.0496454	0.950355	0	0.950355	0.0496454	0	6617.1	134.694	55	55.99	21.64	9.62	100	0	0	0	0	0	0	0	0	0	0	0	0	0	2	0	0	0	0	0	0	0	0	0	0	0
4600009	100013632|F|0-59:G>A-59:G>A	TGCAGTATGGTGCATTAAAATGTAATATTGGCAACATTTGGACACCCAGAGCTGTCCTCGGGGTTTTTT	100013632|F|0	0	0.218391	59:G>A	0.971631	0.971631	0.970803	0.208029	0.943262	0.202128	0.797872	0.0283688	0.769504	0.173759	0.0283688	5706.72	597.268	59	44.67	16.23	10.48	99.1071	2	2	2	2	2	2	2	2	-	1	2	0	1	2	0	0	2	0	1	2	0	2	0	0	0
4600009	100013632|F|0-6:A>C-6:A>C	TGCAGTATGGTGCATTAAAATGTAATATTGGCAACATTTGGACACCCAGAGCTGTCCTCGGGGTTTTTT	100013632|F|0	0	0.0617284	6:A>C	0.953901	0.953901	0.988848	0.171004	0.943262	0.163121	0.801418	0.0106383	0.79078	0.152482	0.0460993	5706.72	371.791	6	43.17	16.23	8.08	99.1071	0	0	0	0	0	0	0	0	-	-	0	0	-	0	2	0	0	0	-	0	0	0	0	0	0
4600010	100006609|F|0-31:G>C-31:G>C	TGCAGCAGCTGCCCCACAGCGCTTCTATATGGCCTGCATGAGATCGGAAGAGCGGTTCAGCAGGAATGC	100006609|F|0	0	0.0111111	31:G>C	0.996454	0.996454	1	0.0142349	0.996454	0.0141844	0.98227	0	0.98227	0.0141844	0.0035461	7905.45	49.7573	31	69.21	27.51	12.44	100	0	0	0	0	0	0	0	0	0	0	0	0	0	2	0	0	0	0	0	0	0	0	0	0	0
4600010	100006609|F|0-14:C>T-14:C>T	TGCAGCAGCTGCCCCACAGCGCTTCTATATGGCCTGCATGAGATCGGAAGAGCGGTTCAGCAGGAATGC	100006609|F|0	0	0.043956	14:C>T	1	1	0.996454	0.0496454	0.996454	0.0496454	0.953901	0.0035461	0.950355	0.0460993	0	7905.45	102.302	14	69.58	27.51	7.31	97.3214	0	0	0	0	0	0	0	0	0	0	0	2	0	0	0	0	0	0	0	0	0	0	0	0	0
4600011	100004609|F|0-11:A>G-11:A>G	TGCAGGGATACAATTTTCCCAGAGGTTTGGATACTCGTGCAGTCTAATAAGTTTGTGATCCAGATGCAT	100004609|F|0	0	0.0384615	11:A>G	0.975177	0.975177	0.978182	0.178182	0.953901	0.173759	0.822695	0.0212766	0.801418	0.152482	0.0248227	11506	649.689	11	89.32	33.29	13.26	98.2143	0	0	0	0	0	0	0	0	0	0	0	0	0	2	0	0	0	0	0	0	0	0	0	0	0
4600012	100030191|F|0-22:A>T-22:A>T	TGCAGAATTAAAACTGCTTGGAATCAAAAAGACTTTATCAAGTCAGCCAGTGAGACATGGACTGAGAAA	100030191|F|0	0	0.0549451	22:A>T	0.992908	0.992908	1	0.0392857	0.992908	0.0390071	0.953901	0	0.953901	0.0390071	0.0070922	613.99	14.0155	22	5.65	2.14	1.27	99.1071	0	0	0	0	0	2	0	0	0	0	0	0	0	0	0	2	0	0	0	0	0	0	0	0	0
4600018	100007493|F|0-55:G>A-55:G>A	TGCAGCTGTTCTGGAAATGTTGTTTTTCATCAATTATTAACCAGACTCAGTCTCAGAATAAATCTGTGG	100007493|F|0	0	0.122222	55:G>A	0.989362	0.989362	0.989247	0.0860215	0.978723	0.0851064	0.914894	0.0106383	0.904255	0.0744681	0.0106383	6493.81	235.685	55	55.54	21.24	9.82	100	0	0	0	0	0	0	0	2	0	0	0	0	0	1	0	0	2	0	0	0	0	0	0	0	0
4600026	100003607|F|0-43:G>A-43:G>A	TGCAGCCAGTGGAAATTGTGTGGAAGACTCTACAAAACTTGGTGCTTCTCTGAGCATCTGCATGAGATC	100003607|F|0	0	0.010989	43:G>A	0.978723	0.978723	0.905797	0.231884	0.886525	0.22695	0.843972	0.0921986	0.751773	0.134752	0.0212766	12528.5	1342.7	43	102.2	38.56	20.98	97.3214	0	0	0	0	0	0	0	0	0	0	0	0	0	0	2	0	0	0	0	0	0	0	0	0	0
4600032	100009528|F|0-68:G>C-68:G>C	TGCAGGAAGGACTAGGCTACCACTTGTAGATTTATTACCTGGTACACAGCCCTCCTGTTTCTTGGTACG	100009528|F|0	1	0.0714286	68:G>C	0.992908	0.992908	0.996429	0.05	0.989362	0.0496454	0.946809	0.0035461	0.943262	0.0460993	0.0070922	7413.93	173.201	68	64.17	24.66	12.37	100	0	0	0	0	0	0	0	0	2	0	0	0	0	0	0	0	0	0	0	0	0	0	0	0	0
4600032	100009528|F|0-67:C>T-67:C>T	TGCAGGAAGGACTAGGCTACCACTTGTAGATTTATTACCTGGTACACAGCCCTCCTGTTTCTTGGTACG	100009528|F|0	0	0.0549451	67:C>T	0.992908	0.992908	0.996429	0.1	0.989362	0.0992908	0.897163	0.0035461	0.893617	0.0957447	0.0070922	7413.93	156.517	67	63.28	24.66	5.59	94.6429	2	2	0	2	0	0	2	2	0	2	0	0	0	0	0	0	0	0	0	0	0	0	0	0	0
4600036	100003773|F|0-10:G>A-10:G>A	TGCAGTAATGGGAAGCTGGATTGGATGTTCAAGACAAATAAAGCATGAGATCGGAAGAGCGGTTCAGCA	100003773|F|0	0	0.180233	10:G>A	0.978723	0.978723	0.699275	0.478261	0.684397	0.468085	0.804965	0.294326	0.510638	0.173759	0.0212766	17471.2	6604.39	10	137.07	47.53	50.03	94.6429	0	2	0	0	2	0	2	0	0	0	2	0	0	0	0	-	0	0	2	0	0	2	0	0	0
4600037	100036121|F|0-64:C>T-64:C>T	TGCAGACAAAGTTGTCTTAAACATGCCATGTGCTCTAAATAGTGACAGATTTCTGCATTGCTAACTTGA	100036121|F|0	0	0.0274725	64:C>T	0.992908	0.992908	0.996429	0.025	0.989362	0.0248227	0.971631	0.0035461	0.968085	0.0212766	0.0070922	5533.82	73.0921	64	49.15	18.89	10.44	100	0	0	0	0	0	0	0	0	2	0	0	0	0	0	0	2	0	0	0	0	0	0	0	0	0
4600043	100043009|F|0-26:G>A-26:G>A	TGCAGAAGCCTTCAGCATTTATGGCTGAAAGATTTTTGCCAAACTGTAAAGGATCTGGCCAAAAGCAAG	100043009|F|0	0	0.195402	26:G>A	0.953901	0.953901	0.947955	0.197026	0.904255	0.187943	0.815603	0.0496454	0.765957	0.138298	0.0460993	427.578	56.559	26	4.02	1.45	1.07	96.4286	0	0	0	0	0	2	0	0	2	0	0	0	0	0	0	0	-	1	0	0	0	0	0	-	0
4600046	100024462|F|0-5:C>T-5:C>T	TGCAGCACACACACTCACACACCGCCGGCTGTGGATTCTCCATCTTATTCCTCACATCTGTAGGTAAGC	100024462|F|0	0	0.0549451	5:C>T	0.989362	0.989362	1	0.046595	0.989362	0.0460993	0.943262	0	0.943262	0.0460993	0.0106383	1570.35	33.8385	5	14.13	5.28	2.6	99.1071	0	0	0	0	0	0	0	0	2	0	0	0	0	0	2	0	0	0	0	0	0	0	0	0	0
4600047	100059061|F|0-23:G>A-23:G>A	TGCAGCGAGAAGTCGCGGAGCACGGAGTTGAGCACCTGGGGCAGGCAGAGCCGCTTCTCTCCCCCCACG	100059061|F|0	1	0.0769231	23:G>A	1	1	0.989362	0.0602837	0.989362	0.0602837	0.950355	0.0106383	0.939716	0.0496454	0	1708.14	48.1144	23	15.19	5.8	2.83	100	0	0	0	0	0	0	0	0	0	0	0	0	0	0	0	0	0	0	0	2	2	2	0	2	1
4600047	100059061|F|0-44:G>A-44:G>A	TGCAGCGAGAAGTCGCGGAGCACGGAGTTGAGCACCTGGGGCAGGCAGAGCCGCTTCTCTCCCCCCACG	100059061|F|0	0	0.043956	44:G>A	1	1	0.989362	0.0283688	0.989362	0.0283688	0.98227	0.0106383	0.971631	0.0177305	0	1708.14	16.7701	44	15	5.8	2.1	99.1071	0	0	0	0	0	0	0	0	0	0	0	0	2	0	0	0	0	0	0	0	0	0	2	0	1
4600051	100021499|F|0-65:C>G-65:C>G	TGCAGGAGTTCACAGGTGCAAACAGTTAGCTCTGCCCAAGTTTTATCTGATCACTATTCATTCCCCTCA	100021499|F|0	0	0.0449438	65:C>G	0.989362	0.989362	0.996416	0.0286738	0.985816	0.0283688	0.964539	0.0035461	0.960993	0.0248227	0.0106383	1408.25	22.7419	65	12.23	4.79	2.84	99.1071	0	2	0	0	0	0	0	0	0	0	0	0	0	2	0	0	0	0	0	0	0	0	2	0	0
4600051	100021499|F|0-61:T>C-61:T>C	TGCAGGAGTTCACAGGTGCAAACAGTTAGCTCTGCCCAAGTTTTATCTGATCACTATTCATTCCCCTCA	100021499|F|0	0	0.0833333	61:T>C	0.992908	0.992908	0.992857	0.075	0.985816	0.0744681	0.925532	0.0070922	0.91844	0.0673759	0.0070922	1408.25	53.1849	61	12.46	4.79	2.53	99.1071	0	0	2	2	0	0	0	0	0	0	0	0	0	0	0	0	0	0	0	0	0	0	0	0	0
4600063	100009512|F|0-12:C>A-12:C>A	TGCAGATGCTGGCGAGGTGAGACATCAGCTGATCATGTCAGCTGATCCAATGAACTGCACTGAGTTGAA	100009512|F|0	0	0.0549451	12:C>A	0.992908	0.992908	0.996429	0.0428571	0.989362	0.0425532	0.953901	0.0035461	0.950355	0.0390071	0.0070922	9892.9	147.989	12	83.74	33.21	12.33	100	1	0	0	0	0	0	2	0	0	0	0	0	0	0	0	0	0	0	2	0	0	0	0	0	0
4600063	100009512|F|0-13:G>A-13:G>A	TGCAGATGCTGGCGAGGTGAGACATCAGCTGATCATGTCAGCTGATCCAATGAACTGCACTGAGTTGAA	100009512|F|0	0	0.0722222	13:G>A	0.989362	0.989362	1	0.078853	0.989362	0.0780142	0.911348	0	0.911348	0.0780142	0.0106383	9892.9	186.544	13	84.95	33.21	8.48	98.2143	-	0	0	0	0	2	0	0	0	0	0	0	0	0	0	0	0	0	2	0	2	0	0	0	0
4600065	100029353|F|0-48:A>G-48:A>G	TGCAGAGTGGGGGTGGTCTACATTGCTGTCTTCACAGAGCTCGTTCTCACTCTGTTTCTTATTAGCCCG	100029353|F|0	0	0.224719	48:A>G	0.989362	0.989362	0.978495	0.189964	0.968085	0.187943	0.822695	0.0212766	0.801418	0.166667	0.0106383	1150.37	130.255	48	10.1	3.51	2.46	98.2143	0	0	0	0	0	2	0	2	0	0	0	2	0	2	0	0	2	0	2	0	2	0	0	0	2
4600066	100029878|F|0-46:T>C-46:T>C	TGCAGATGAAGGACAAAAGATGTGACTGAAAGTTCCAGAAGAATTCTAGTATGTGGACCTTGAGTTAAG	100029878|F|0	0	0.203297	46:T>C	0.985816	0.985816	0.741007	0.406475	0.730496	0.400709	0.840426	0.255319	0.585106	0.14539	0.0141844	917.19	266.477	46	8.32	3.16	2.36	98.2143	2	0	0	0	0	2	0	2	2	0	0	2	0	0	0	2	2	0	2	0	0	0	0	0	0
4600068	100006360|F|0-27:C>T-27:C>T	TGCAGCTGCACCTCGCAGTGCAGTCTGCGTGACAACAATAAAACTGAACCTTGAAAATGTCCTTCAGCT	100006360|F|0	0	0.0494505	27:C>T	1	1	0.996454	0.20922	0.996454	0.20922	0.794326	0.0035461	0.79078	0.205674	0	8451.09	738.713	27	75.41	27.41	12.52	97.3214	0	0	0	0	2	0	2	0	0	0	0	0	0	0	0	2	0	0	0	0	0	0	0	0	0
4600069	100000637|F|0-42:A>G-42:A>G	TGCAGCTGTTTAAGGGAGCGTAAGGCTACATGTTTTGGGGGAATTCAGCATGAGATCGGAAGAGCGGTT	100000637|F|0	0	0.0164835	42:A>G	1	1	1	0.0496454	1	0.0496454	0.950355	0	0.950355	0.0496454	0	16284.2	67.0067	42	143.73	57.4	4.79	98.2143	0	0	0	0	0	0	0	0	0	0	0	0	0	0	0	0	0	0	2	0	0	0	0	0	0
4600072	100014271|F|0-14:A>C-14:A>C	TGCAGGTGGTTTACAGGCAAAAGTACAAACAATCATTTCATAAAACCAACATGACAAAGATCAAATGGA	100014271|F|0	0	0.0989011	14:A>C	1	1	0.989362	0.0851064	0.989362	0.0851064	0.925532	0.0106383	0.914894	0.0744681	0	2860.51	132.172	14	25.48	9.63	5.51	100	0	0	2	2	1	0	2	0	0	0	0	2	0	0	0	0	0	0	2	0	0	0	0	0	0
4600072	100014271|F|0-46:C>T-46:C>T	TGCAGGTGGTTTACAGGCAAAAGTACAAACAATCATTTCATAAAACCAACATGACAAAGATCAAATGGA	100014271|F|0	0	0.0168539	46:C>T	0.989362	0.989362	1	0.0143369	0.989362	0.0141844	0.975177	0	0.975177	0.0141844	0.0106383	2860.51	15.19	46	24.61	9.63	3.8	99.1071	0	0	0	0	-	0	0	0	0	0	0	0	0	0	0	0	0	0	0	0	0	0	0	2	0
4600074	100007528|F|0-24:C>T-24:C>T	TGCAGGATGCAGACAGCTGTCGGTCGGAAAACGCGAAACACCGTTTTACTGACGCTTCCAAGCAAACTG	100007528|F|0	0	0.0444444	24:C>T	0.964539	0.964539	0.974265	0.150735	0.939716	0.14539	0.843972	0.0248227	0.819149	0.120567	0.035461	8930.98	466.796	24	69.18	25.5	11.39	98.2143	-	0	0	2	0	0	0	0	0	0	0	0	0	0	0	0	0	0	0	0	0	2	0	0	0
4600076	100037141|F|0-47:T>C-47:T>C	TGCAGCAGGGCAGGGCAGGAGTTGGGGCAACTAGCAAACCATGTTAATTGTCAGAGTGCAACCTAACCT	100037141|F|0	0	0.0714286	47:T>C	0.989362	0.989362	0.992832	0.0430108	0.98227	0.0425532	0.953901	0.0070922	0.946809	0.035461	0.0106383	702.478	14.3217	47	6.37	2.48	1.19	100	0	0	0	0	0	0	0	0	2	0	0	0	0	0	0	0	0	2	0	0	0	0	0	0	0
4600077	100023346|F|0-48:G>A-48:G>A	TGCAGACATCCACAGATATGCTGTATGCATGTATGTGCCTGTCGATACGCAAGTGTGTGCATTTCTCAT	100023346|F|0	0	0.0164835	48:G>A	0.989362	0.989362	1	0.0358423	0.989362	0.035461	0.953901	0	0.953901	0.035461	0.0106383	1174.93	19.3005	48	10.49	3.97	1.93	99.1071	0	0	0	0	0	2	0	0	0	0	0	0	0	0	0	0	0	0	0	0	0	0	0	0	2
4600084	100001623|F|0-51:T>A-51:T>A	TGCAGGATTGATGAGAAAAGCTGAGTTGAAATTCCAGCTGACCAGTGAAACTCTCTACAGGTGCATGAG	100001623|F|0	0	0.0604396	51:T>A	1	1	1	0.0567376	1	0.0567376	0.943262	0	0.943262	0.0567376	0	13220.7	209.015	51	117.7	45.6	13.06	99.1071	0	2	0	0	0	2	0	0	0	0	0	0	0	0	0	2	0	0	0	0	0	0	0	0	0
4600086	100013984|F|0-8:G>A-8:G>A	TGCAGCTCGTCAATATAATAGTTACCTGGATGTAGCTCCAGTTCTATGAGTACAGCACGGGACAACGAA	100013984|F|0	0	0.0955056	8:G>A	0.985816	0.985816	0.985612	0.0935252	0.971631	0.0921986	0.907801	0.0141844	0.893617	0.0780142	0.0141844	3496.78	132.631	8	27.41	10.6	5.1	99.1071	0	2	0	0	0	2	2	0	0	0	0	2	0	0	0	0	0	0	0	0	0	0	0	2	0
4600086	100013984|F|0-67:A>G-67:A>G	TGCAGCTCGTCAATATAATAGTTACCTGGATGTAGCTCCAGTTCTATGAGTACAGCACGGGACAACGAA	100013984|F|0	0	0.0965909	67:A>G	0.978723	0.978723	0.992754	0.0724638	0.971631	0.070922	0.914894	0.0070922	0.907801	0.0638298	0.0212766	3496.78	96.3209	67	27.87	10.6	4.82	99.1071	0	0	0	0	0	0	0	0	2	0	0	0	0	0	0	0	0	0	0	0	2	0	0	0	0
4600097	100003195|F|0-38:T>C-38:T>C	TGCAGAGAAACATCCCCACAACATGATGCTGCCAACACTATACTTCATGAAGGATATGCTGATGCATGA	100003195|F|0	0	0.457317	38:T>C	0.953901	0.953901	0.847584	0.334572	0.808511	0.319149	0.780142	0.14539	0.634752	0.173759	0.0460993	14437.9	2726.81	38	124.98	47.13	30.3	94.6429	0	0	-	-	1	-	2	2	0	1	1	1	0	2	2	2	0	0	-	0	1	1	1	2	-
4600104	100007674|F|0-67:C>T-67:C>T	TGCAGAACATGGCTGAGAAGCACAACAACAGGAAGTGTTACACTGAGTCTGCCATGTGTCTGGTCCACG	100007674|F|0	0	0.0604396	67:C>T	1	1	0.996454	0.0567376	0.996454	0.0567376	0.946809	0.0035461	0.943262	0.0531915	0	10797.4	143.699	67	95.73	37.51	8.98	99.1071	0	0	0	0	2	0	0	0	0	0	0	0	0	0	0	0	0	0	0	0	0	0	0	0	0
4600107	100010974|F|0-12:A>C-12:A>C	TGCAGGAGAAGGAAAAATTGCTTTAACTAATTTTAATACCATACATTTTCATACATTCATCATTTCAGA	100010974|F|0	0	0.0934066	12:A>C	0.989362	0.989362	0.989247	0.0752688	0.978723	0.0744681	0.925532	0.0106383	0.914894	0.0638298	0.0106383	4330.35	233.416	12	37.38	13.85	11.12	100	0	0	0	0	2	2	2	0	0	0	0	0	0	0	0	0	0	0	0	2	1	0	0	0	0
4600109	100007649|F|0-46:A>G-46:A>G	TGCAGGGTGTTGAAGCAATAGTAGTTCACGCAAGGGTCTGTCACCCACCAACACCACTCAGTGAGCAAC	100007649|F|0	0	0.17033	46:A>G	1	1	0.989362	0.148936	0.989362	0.148936	0.861702	0.0106383	0.851064	0.138298	0	7061.39	359.433	46	60.33	23.28	8.56	98.2143	2	2	2	2	0	2	0	0	0	2	0	0	2	0	0	0	2	1	0	1	0	0	0	0	2
4600112	100018412|F|0-57:T>A-57:T>A	TGCAGTGCATGAACATACATTAATCAGATTCTTAAGAAACACCTGAATTGTGTAAAATTTTCTCACTGT	100018412|F|0	1	0.104396	57:T>A	1	1	1	0.0780142	1	0.0780142	0.921986	0	0.921986	0.0780142	0	1729.24	66.5465	57	15.57	5.85	3.02	100	0	2	2	2	0	0	0	0	0	0	0	0	2	0	2	0	0	0	0	0	0	0	0	0	0
4600112	100018412|F|0-21:A>G-21:A>G	TGCAGTGCATGAACATACATTAATCAGATTCTTAAGAAACACCTGAATTGTGTAAAATTTTCTCACTGT	100018412|F|0	0	0.010989	21:A>G	1	1	1	0.0141844	1	0.0141844	0.985816	0	0.985816	0.0141844	0	1729.24	13.9065	21	15.09	5.85	3.48	100	0	0	0	0	0	0	0	0	0	0	0	2	0	0	0	0	0	0	0	0	0	0	0	0	2
4600119	100039069|F|0-8:A>G-8:A>G	TGCAGTGCATCAATAAAAAGATTTGTTCTTCTAGTCTTATTGTATGTATTTATAATTTTTCCTTGATCA	100039069|F|0	0	0.277778	8:A>G	0.992908	0.992908	0.632143	0.507143	0.62766	0.503546	0.85461	0.365248	0.489362	0.138298	0.0070922	647.082	306.389	8	5.89	1.92	2.16	97.3214	2	2	0	0	2	0	2	2	0	2	2	2	0	2	0	0	0	0	0	1	0	2	2	0	0
4600125	100030626|F|0-33:A>G-33:A>G	TGCAGGAGTAAGTGACGAGGAGGACCAGAAGCCAGTGCGTCTTCCCCTGAAGGTGGCAGTGGAGCTCCA	100030626|F|0	0	0.181319	33:A>G	1	1	0.375887	0.751773	0.375887	0.751773	0.87234	0.624113	0.248227	0.12766	0	3428.68	2349.63	33	29.91	10.18	11.08	98.2143	2	1	1	1	1	1	1	2	1	1	2	1	1	1	1	1	1	1	0	2	1	1	2	1	1
4600128	100024064|F|0-24:T>A-24:T>A	TGCAGTTAGAAATGAAAGCCCACCTATGTCAACTCTTAGTCAGTAAATGCCTCCCACTTTCTGTGTGGG	100024064|F|0	0	0.043956	24:T>A	0.996454	0.996454	0.996441	0.0355872	0.992908	0.035461	0.964539	0.0035461	0.960993	0.0319149	0.0035461	1059.59	17.118	24	9.75	3.72	1.71	100	2	0	0	0	0	0	0	0	0	0	0	0	0	0	0	0	0	0	0	0	0	0	0	0	0
4600132	100007290|F|0-42:G>A-42:G>A	TGCAGGATTTCAATCAACCTTGAAATGCAACTGGACACTGGAGCGTCTGACAGAGAAGGGGAGACATTG	100007290|F|0	1	0.021978	42:G>A	1	1	1	0.0319149	1	0.0319149	0.968085	0	0.968085	0.0319149	0	7242.48	32.7889	42	64.87	25.32	3.64	100	0	0	0	0	0	0	0	0	0	0	0	0	0	0	0	0	0	0	0	0	0	0	0	0	0
4600132	100007290|F|0-44:G>A-44:G>A	TGCAGGATTTCAATCAACCTTGAAATGCAACTGGACACTGGAGCGTCTGACAGAGAAGGGGAGACATTG	100007290|F|0	0	0.010989	44:G>A	1	1	1	0.035461	1	0.035461	0.964539	0	0.964539	0.035461	0	7242.48	56.8094	44	65.03	25.32	5.68	98.2143	0	0	0	0	0	0	0	0	0	0	0	0	0	0	2	0	0	2	0	0	0	0	0	0	0
4600135	100013754|F|0-17:A>T-17:A>T	TGCAGATTTAACCAGCTATATTGGCCAAATTTACTCAGGTTTAATTAATTTACTTTCTTTCTATGAGTT	100013754|F|0	0	0.0852273	17:A>T	0.971631	0.971631	0.985401	0.0620438	0.957447	0.0602837	0.925532	0.0141844	0.911348	0.0460993	0.0283688	3035.62	80.2456	17	26.43	10.15	4.72	100	0	0	0	0	0	0	0	0	0	0	0	0	0	0	0	0	1	0	0	0	0	0	2	-	0
4600135	100013754|F|0-32:A>T-32:A>T	TGCAGATTTAACCAGCTATATTGGCCAAATTTACTCAGGTTTAATTAATTTACTTTCTTTCTATGAGTT	100013754|F|0	0	0.0406977	32:A>T	0.971631	0.971631	0.985401	0.0839416	0.957447	0.0815603	0.904255	0.0141844	0.890071	0.0673759	0.0283688	3035.62	118.229	32	26.46	10.15	5.14	98.2143	0	0	0	0	0	0	2	0	0	0	0	0	0	0	0	0	-	0	0	0	0	0	0	1	0
4600136	100004591|F|0-51:A>T-51:A>T	TGCAGTATGTGCGCAATGTGTGAGTGTGTGTATCTGCTCAGACCTAATTTCAGGGTCTGCCCCTGCTGA	100004591|F|0	0	0.269231	51:A>T	0.985816	0.985816	0.97482	0.179856	0.960993	0.177305	0.833333	0.0248227	0.808511	0.152482	0.0141844	10889.1	994.569	51	88.38	31.34	19.89	98.2143	0	0	2	2	0	2	0	2	0	0	2	1	2	0	2	0	2	2	0	0	2	2	0	1	0
4600141	100003761|F|0-38:C>T-38:C>T	TGCAGCTTCTCCTCCAGCAGTTTGAGGTTTTGTTGAATCGAAGCTCCGTCAGCTGGAGCCACATCAGCA	100003761|F|0	1	0.0274725	38:C>T	1	1	1	0.0602837	1	0.0602837	0.939716	0	0.939716	0.0602837	0	12223.2	112.125	38	108.01	42.19	6.6	97.3214	0	2	0	2	0	0	0	0	0	0	0	0	0	0	0	0	0	0	0	0	0	0	0	0	0
4600141	100003761|F|0-11:C>T-11:C>T	TGCAGCTTCTCCTCCAGCAGTTTGAGGTTTTGTTGAATCGAAGCTCCGTCAGCTGGAGCCACATCAGCA	100003761|F|0	0	0.021978	11:C>T	1	1	1	0.0319149	1	0.0319149	0.968085	0	0.968085	0.0319149	0	12223.2	101.562	11	108.13	42.19	11.28	99.1071	2	0	0	0	0	2	0	0	0	0	0	0	0	0	0	0	0	0	0	0	2	0	0	0	0
4600143	100020308|F|0-6:G>C-6:G>C	TGCAGAGAGGCATTAAACAGTCAAATGTGAGCCAGCGTCTGAACATACGTGTCACTGCTTAGTCATCTC	100020308|F|0	0	0.196429	6:G>C	0.964539	0.964539	0.952206	0.132353	0.91844	0.12766	0.882979	0.0460993	0.836879	0.0815603	0.035461	1830.64	137.544	6	14.24	5.51	3.82	100	2	0	0	0	2	0	2	0	-	0	0	0	1	0	0	0	-	0	1	0	0	0	-	0	0
4600143	100020308|F|0-16:A>C-16:A>C	TGCAGAGAGGCATTAAACAGTCAAATGTGAGCCAGCGTCTGAACATACGTGTCACTGCTTAGTCATCTC	100020308|F|0	0	0.302326	16:A>C	0.975177	0.975177	0.941818	0.174545	0.91844	0.170213	0.861702	0.0567376	0.804965	0.113475	0.0248227	1830.64	194.71	16	14.92	5.51	4.06	99.1071	0	0	2	2	0	0	0	0	1	2	0	2	1	0	2	0	1	2	1	0	0	2	1	0	2
4600144	100002718|F|0-20:T>A-20:T>A	TGCAGAAAAATTGAAAAATCTGTTTTTTATGTTTCATTTTTTTAGCATGAGATCGGAAGAGCGGTTCAG	100002718|F|0	0	0.0164835	20:T>A	1	1	1	0.0141844	1	0.0141844	0.985816	0	0.985816	0.0141844	0	11317	43.379	20	99.56	39.25	10.84	99.1071	0	0	0	0	0	0	0	0	0	0	0	0	0	0	0	0	0	0	2	0	0	0	0	0	0
4600147	100005895|F|0-35:C>T-35:C>T	TGCAGGGCCAGACGTTGTGCCTTAAAATATGCTACCAATAAAAAAACTGCATGAGATCGGAAGAGCGGT	100005895|F|0	0	0.0882353	35:C>T	0.971631	0.971631	0.970803	0.182482	0.943262	0.177305	0.822695	0.0283688	0.794326	0.148936	0.0283688	8954.43	591.873	35	75.39	29.44	11.84	97.3214	2	0	0	0	0	0	0	0	0	0	0	0	0	0	0	0	0	0	0	1	0	0	0	0	0
4600148	100004715|F|0-49:G>A-49:G>A	TGCAGGAACAGGGAAAATGCATATACTAATGAGAGAGTACTCAATTATAGGACAATCAACCCTGAAGCA	100004715|F|0	0	0.032967	49:G>A	1	1	1	0.0283688	1	0.0283688	0.971631	0	0.971631	0.0283688	0	11934.8	44.4956	49	106.68	42.16	5.56	98.2143	0	0	0	2	0	0	0	0	0	0	0	0	0	0	0	0	0	0	0	0	0	0	0	0	0
4600152	100043474|F|0-31:C>T-31:C>T	TGCAGCCCCTGTGGCCCCCACCCCCGCAGCCCACGCACAACGCACAACCGTCTGCTGCCAGCTGGTTAC	100043474|F|0	0	0.214286	31:C>T	0.989362	0.989362	0.842294	0.476703	0.833333	0.471631	0.673759	0.156028	0.51773	0.315603	0.0106383	5388.97	1847.17	31	46.26	13.98	13.89	97.3214	2	0	0	0	0	0	0	0	2	2	0	0	0	2	2	2	2	0	0	0	0	0	0	0	0
4600153	100013030|F|0-53:A>T-53:A>T	TGCAGTCTGTGGTAATCACACAATCAATGTTCAGGGTCATGAAGTCATTGTGCAGGGCTGGTGTTGCAT	100013030|F|0	0	0.010989	53:A>T	0.971631	0.971631	1	0.0109489	0.971631	0.0106383	0.960993	0	0.960993	0.0106383	0.0283688	3331.51	19.4153	53	30.11	11.3	6.47	100	0	0	0	0	0	0	0	0	0	0	0	0	0	0	0	0	0	0	0	0	0	0	0	0	0
4600160	100010268|F|0-12:C>T-12:C>T	TGCAGTTCGTTCCGCTTGTGTCATTATCTTAGACGAGCTATTTCAGGGAGTAGCCGTGGAAAAAATCTG	100010268|F|0	0	0.0164835	12:C>T	0.996454	0.996454	0.996441	0.024911	0.992908	0.0248227	0.975177	0.0035461	0.971631	0.0212766	0.0035461	5326.86	46.382	12	46.83	18.38	6.63	98.2143	0	0	2	0	0	0	0	0	0	0	0	0	0	0	0	0	1	0	0	0	0	0	0	0	0
4600160	100010268|F|0-54:C>T-54:C>T	TGCAGTTCGTTCCGCTTGTGTCATTATCTTAGACGAGCTATTTCAGGGAGTAGCCGTGGAAAAAATCTG	100010268|F|0	0	0.0166667	54:C>T	0.996454	0.996454	0.996441	0.0533808	0.992908	0.0531915	0.946809	0.0035461	0.943262	0.0496454	0.0035461	5326.86	75.202	54	46.96	18.38	5.01	99.1071	0	0	0	0	0	0	0	0	0	0	0	0	0	2	0	0	-	0	0	0	0	0	0	0	0
4600161	100016114|F|0-21:G>A-21:G>A	TGCAGTGCGCACGGCGGCCGCGGGAATGCGGAAACGGGAATGGACGCCATCCAAGTCGGATCTGTTCCC	100016114|F|0	0	0.0274725	21:G>A	1	1	1	0.0319149	1	0.0319149	0.968085	0	0.968085	0.0319149	0	7477.21	18.4221	21	66.98	26.29	2.05	96.4286	2	0	0	2	0	0	0	0	0	0	0	0	0	0	0	0	0	0	0	0	0	0	0	0	0
4600162	100027686|F|0-40:C>T-40:C>T	TGCAGACTCTGATACAAACTGTGGAGGCTTTTCTTCAACTCTAGCAACAAATTGATCAAGCTGGATGTT	100027686|F|0	0	0.0574713	40:C>T	0.957447	0.957447	0.988889	0.037037	0.946809	0.035461	0.932624	0.0106383	0.921986	0.0248227	0.0425532	889.056	24.6867	40	7.78	2.95	2.47	100	0	0	0	0	0	0	0	0	0	0	0	0	0	2	0	0	0	0	0	0	0	0	0	0	0
4600166	100027918|F|0-58:A>G-58:A>G	TGCAGGGCTGACAGGAACACGTGAAGCTTGTGTTCATCCAGACCATGTTCTCCTTGCTACAAAAAGGTA	100027918|F|0	0	0.347059	58:A>G	0.971631	0.971631	0.79562	0.478102	0.77305	0.464539	0.705674	0.198582	0.507092	0.265957	0.0283688	3548.99	1200.15	58	30.57	10.08	9.16	98.2143	1	2	-	-	2	2	0	1	0	0	2	2	0	0	0	0	0	0	1	1	1	2	2	-	0
4600173	100029643|F|0-35:T>G-35:T>G	TGCAGATGATTTTAGACTGGCAAGAAATAAAGAAATAAATACTGAGGTTAAATGACAAAAACTCTGCAC	100029643|F|0	0	0.0274725	35:T>G	0.960993	0.960993	0.99262	0.0627306	0.953901	0.0602837	0.907801	0.0070922	0.900709	0.0531915	0.0390071	657.853	26.5394	35	6.17	2.28	1.56	99.1071	0	0	0	0	0	2	0	0	0	0	0	0	0	0	0	0	0	0	0	0	0	0	0	0	0
4600174	100021469|F|0-26:A>C-26:A>C	TGCAGTAGGTGTTGAAAGAGGACTTTAATTTCTAGTTTTAAGAAATGAGTCCCTTTTAAAATATGTTTT	100021469|F|0	0	0.177778	26:A>C	0.989362	0.989362	0.971326	0.09319	0.960993	0.0921986	0.925532	0.0283688	0.897163	0.0638298	0.0106383	1326.87	87.1988	26	11.79	4.53	3.35	100	0	0	2	2	1	1	0	0	0	0	2	0	2	0	0	0	2	0	2	0	0	0	0	0	2
4600176	100020575|F|0-68:T>A-68:T>A	TGCAGTAAATTATGTTATACCGTAAAACTGGAAACTGCAAATTGAAGCATGACAGACCGTAACAAGACT	100020575|F|0	0	0.0824176	68:T>A	0.960993	0.960993	1	0.0627306	0.960993	0.0602837	0.900709	0	0.900709	0.0602837	0.0390071	1431.14	33.8248	68	14.08	5.16	1.99	99.1071	0	0	0	0	0	0	2	0	0	0	0	0	0	0	0	0	0	0	0	0	2	0	0	0	0
4600181	100045454|F|0-63:C>T-63:C>T	TGCAGGCCTGCCTCACCACCCACCCGCCTGTCATTCATCTCACATCATCGCTGGAGAGTGGGCCGAAAT	100045454|F|0	0	0.456044	63:C>T	0.996454	0.996454	0.871886	0.508897	0.868794	0.507092	0.617021	0.12766	0.489362	0.379433	0.0035461	1336.8	444.01	63	12.09	3.58	3.1	98.2143	1	2	1	1	1	0	2	2	0	2	0	2	2	0	2	0	0	0	0	2	0	0	2	2	2
4600191	100004688|F|0-55:A>C-55:A>C	TGCAGATTGTTTCAGACAGTTTGCTGCAACGTGGGGATTCACTCACACCACATCCAGTCCCCACTTCCC	100004688|F|0	0	0.032967	55:A>C	1	1	0.609929	0.41844	0.609929	0.41844	0.971631	0.390071	0.58156	0.0283688	0	13573.6	4432.96	55	116.81	51.73	37.57	99.1071	1	1	1	1	1	1	1	1	1	1	1	1	1	1	1	1	1	1	1	2	1	1	1	1	1
4600194	100023997|F|0-11:G>A-11:G>A	TGCAGCCTGTCGCAACAAGTTTGTGTGTGTTATTGTGTGTATACATGAGTGTGTGTGTTTACAAGTGCT	100023997|F|0	0	0.0555556	11:G>A	0.996454	0.996454	1	0.0533808	0.996454	0.0531915	0.943262	0	0.943262	0.0531915	0.0035461	1176.75	20.5428	11	10.29	4.02	1.37	99.1071	0	2	0	0	0	2	2	0	0	0	0	0	0	0	0	0	0	0	0	0	0	0	0	0	0
4600196	100009809|F|0-10:T>G-10:T>G	TGCAGGCAAGTGTTCATTAATGGCCTAAGGGCTAATAGTCTAAAATAGAGCCATGGCATGTATTTCTGT	100009809|F|0	0	0.405556	10:T>G	0.992908	0.992908	0.857143	0.35	0.851064	0.347518	0.787234	0.141844	0.64539	0.205674	0.0070922	7389.51	1874.97	10	66.14	22.26	19.13	99.1071	1	2	1	1	2	2	0	1	1	1	0	2	1	2	2	2	1	2	1	1	1	1	2	2	-
4600197	100017847|F|0-58:C>A-58:C>A	TGCAGTGCAGCATGTAATAGCTGTTAATGTTACTAATGATGGATGCATGATACAAACTCATAGCAAAGT	100017847|F|0	0	0.316667	58:C>A	0.992908	0.992908	0.960714	0.225	0.953901	0.223404	0.808511	0.0390071	0.769504	0.184397	0.0070922	2219.45	271.107	58	20.12	7.17	4.3	99.1071	0	2	0	0	2	0	0	2	2	2	0	2	0	2	2	0	1	2	0	1	0	0	0	0	2
4600203	100025301|F|0-20:C>T-20:C>T	TGCAGTGTCTATTTTTGGTGCAACTCATACAGTATGTGAAAACAGCTGAATGAAGAAATGATTTAAACA	100025301|F|0	0	0.324176	20:C>T	0.992908	0.992908	0.957143	0.221429	0.950355	0.219858	0.815603	0.0425532	0.77305	0.177305	0.0070922	1041.18	163.668	20	9.46	3.27	2.64	100	2	2	2	2	2	0	2	0	2	2	2	2	0	0	0	0	2	2	2	1	1	0	2	0	0
4600218	100001902|F|0-8:A>C-8:A>C	TGCAGTGTATTTGGTTTAACAGCACCGTGTTGGGCAGGTGACAGAACAGACTGTTAGTCTAGCATGAGA	100001902|F|0	0	0.281609	8:A>C	0.971631	0.971631	0.945255	0.20073	0.91844	0.195035	0.829787	0.0531915	0.776596	0.141844	0.0283688	14759.8	1538.3	8	127.39	47.54	27.97	97.3214	2	0	0	0	1	2	0	2	0	2	1	2	0	0	0	1	0	0	2	0	2	0	0	1	2
4600219	100000764|F|0-37:G>A-37:G>A	TGCAGCTCTGGATTTGTGGTTCAGCTCATGATGTTGAGTTACATCATTCCCTGCATGAGATCGGAAGAG	100000764|F|0	0	0.115385	37:G>A	1	1	1	0.0992908	1	0.0992908	0.900709	0	0.900709	0.0992908	0	15198	456.605	37	133	51.12	16.31	96.4286	0	2	0	0	0	2	2	0	0	2	2	0	0	2	0	0	2	0	0	0	2	2	0	0	0
4600221	100023434|F|0-59:G>A-59:G>A	TGCAGATCTTAAAACTGCAATGCAAAATATAGTGTCAGTGCCAGACAGGGAAATAGAGCGATAGAAATG	100023434|F|0	0	0.032967	59:G>A	1	1	1	0.0248227	1	0.0248227	0.975177	0	0.975177	0.0248227	0	1048.81	13.953	59	9.75	3.67	1.99	100	0	0	0	0	0	0	0	0	0	0	0	0	0	0	0	0	0	2	0	0	0	0	0	0	0
4600224	100023262|F|0-60:C>T-60:C>T	TGCAGTAAGTCAGACTCTCCCTCTGTCCTCACTTTGGAATTAAAGTTCTTGTTTGTCTATCGAGATGTA	100023262|F|0	0	0.153846	60:C>T	0.985816	0.985816	0.982014	0.125899	0.968085	0.124113	0.879433	0.0177305	0.861702	0.106383	0.0141844	1306.12	95.9824	60	11.84	4.3	2.74	97.3214	0	2	0	0	2	0	0	0	1	0	2	0	1	0	2	0	0	0	0	2	2	0	0	0	0
4600226	100006444|F|0-14:G>A-14:G>A	TGCAGACACTGTCAGCCGCACTGATAGATGTCTTCACAACTAGCCTCACACTTAACTTTCCACAGCGGA	100006444|F|0	0	0.214286	14:G>A	0.996454	0.996454	0.978648	0.181495	0.975177	0.180851	0.836879	0.0212766	0.815603	0.159574	0.0035461	8340.36	746.327	14	72.84	26.57	14.63	98.2143	2	0	2	2	0	0	0	0	2	0	0	2	0	0	0	0	2	0	0	0	2	0	0	0	0
4600226	100006444|F|0-16:C>T-16:C>T	TGCAGACACTGTCAGCCGCACTGATAGATGTCTTCACAACTAGCCTCACACTTAACTTTCCACAGCGGA	100006444|F|0	0	0.0170455	16:C>T	0.978723	0.978723	0.996377	0.0434783	0.975177	0.0425532	0.939716	0.0035461	0.93617	0.0390071	0.0212766	8340.36	81.0802	16	66.99	26.57	6.76	99.1071	0	0	0	0	0	0	0	0	0	0	0	0	0	0	0	0	0	2	0	0	0	0	0	0	0
4600229	100042767|F|0-18:T>C-18:T>C	TGCAGAGATAGTTGTCCGTGAGTTAAAGCCAGACATACTAAGTGAAGGAGGTGTGGTGCTTTTGGGAGC	100042767|F|0	1	0.0934066	18:T>C	1	1	1	0.0815603	1	0.0815603	0.91844	0	0.91844	0.0815603	0	2124.14	72.0969	18	19.06	7.12	3.13	100	0	0	2	2	0	0	0	0	0	2	0	0	2	0	0	0	0	0	2	0	0	0	0	0	2
4600229	100042767|F|0-37:C>T-37:C>T	TGCAGAGATAGTTGTCCGTGAGTTAAAGCCAGACATACTAAGTGAAGGAGGTGTGGTGCTTTTGGGAGC	100042767|F|0	0	0.0164835	37:C>T	1	1	1	0.0177305	1	0.0177305	0.98227	0	0.98227	0.0177305	0	2124.14	18.1568	37	18.4	7.12	3.63	100	0	0	0	0	0	0	0	0	0	0	0	0	0	0	0	0	0	0	0	0	0	0	0	0	0
4600230	100033683|F|0-50:G>A-50:G>A	TGCAGTCACACATGCAATCAGTGCAATCGGGGACGGCGCTGAATGGCCTCGACTCAATTCTGATATACA	100033683|F|0	0	0.021978	50:G>A	0.992908	0.992908	0.817857	0.317857	0.812057	0.315603	0.858156	0.180851	0.677305	0.134752	0.0070922	1302.78	328.774	50	12	4.25	3.69	99.1071	0	0	0	0	0	2	0	0	0	0	0	0	0	0	0	2	0	0	0	0	0	0	0	0	0
4600234	100002084|F|0-36:G>A-36:G>A	TGCAGCTAGCTCTGCTGATCAGATACTGTAAGATTTGTTTGCATGAGATCGGAAGAGCGGTTCAGCAGG	100002084|F|0	0	0.0494505	36:G>A	0.975177	0.975177	1	0.0509091	0.975177	0.0496454	0.925532	0	0.925532	0.0496454	0.0248227	14066.4	110.698	36	113.79	44.06	7.91	98.2143	0	2	0	0	0	0	0	2	0	0	0	2	0	0	0	0	0	0	0	0	0	0	0	0	0
4600243	100017527|F|0-52:G>A-52:G>A	TGCAGGACTGCACTGCATTGAAATTCTAAGCAAGTGGTTTCTTTACAGAGTAGTTTCACGCCGAATCCT	100017527|F|0	0	0.0274725	52:G>A	1	1	0.421986	0.606383	0.421986	0.606383	0.971631	0.578014	0.393617	0.0283688	0	4520.25	2484.03	52	39.91	16.42	14.53	99.1071	0	0	0	0	0	0	0	0	0	0	0	0	0	0	0	0	0	0	0	0	0	0	0	0	0
4600245	100013506|F|0-52:C>G-52:C>G	TGCAGCTTGTACTCACACACAGACAGAGCTCTGTCACCCACACACTCAGTGACTGTGTGTTACATCTTT	100013506|F|0	0	0.032967	52:C>G	1	1	1	0.0212766	1	0.0212766	0.978723	0	0.978723	0.0212766	0	3123.7	39.2705	52	26.97	10.47	6.55	98.2143	0	0	2	2	0	0	0	0	0	0	0	0	2	0	0	0	0	0	0	0	0	0	0	0	0
4600249	100019221|F|0-27:C>T-27:C>T	TGCAGGAGAAGAGAGGCCAAGCTGCTTCTGGACTTCTTCAGCAAAACTTAATCCATCTGTGAGTTTTCC	100019221|F|0	1	0.0164835	27:C>T	1	1	1	0.0177305	1	0.0177305	0.98227	0	0.98227	0.0177305	0	1964.61	22.6983	27	17.48	6.8	4.54	100	0	0	0	0	0	0	0	0	0	0	0	0	0	0	0	0	0	0	0	2	0	0	0	0	0
4600249	100019221|F|0-38:C>T-38:C>T	TGCAGGAGAAGAGAGGCCAAGCTGCTTCTGGACTTCTTCAGCAAAACTTAATCCATCTGTGAGTTTTCC	100019221|F|0	0	0.010989	38:C>T	1	1	1	0.0141844	1	0.0141844	0.985816	0	0.985816	0.0141844	0	1964.61	15.2103	38	17.5	6.8	3.8	100	0	0	0	0	0	0	0	0	0	0	0	0	0	0	0	0	0	0	2	0	0	0	0	0	0
4600254	100004871|F|0-20:T>C-20:T>C	TGCAGACAGCCACAGTGATGTGATGGTGCTGCCAAATGGCCAGTCAGCATGAGATCGGAAGAGCGGTTC	100004871|F|0	0	0.351648	20:T>C	1	1	0.893617	0.528369	0.893617	0.528369	0.578014	0.106383	0.471631	0.421986	0	14091.1	3873.63	20	123.86	39.84	26	93.75	2	2	0	0	2	2	0	2	0	0	2	0	0	2	2	0	2	0	2	0	0	0	1	0	0
4600271	100028018|F|0-25:G>A-25:G>A	TGCAGCTCAGAAATCTACTGTGGGAGAAAACCTGTGTCTGAGCCCGAGACCCAGGCTGTAACTTACTTT	100028018|F|0	0	0.0738636	25:G>A	0.98227	0.98227	0.787004	0.306859	0.77305	0.301418	0.890071	0.20922	0.680851	0.0921986	0.0177305	1081.73	205.972	25	8.95	3.59	2.42	99.1071	0	-	0	0	-	0	0	0	0	0	0	0	0	0	0	0	0	2	0	0	0	2	2	0	0
4600273	100012074|F|0-23:C>T-23:C>T	TGCAGGGGGAGATCTGCTGACGTCAAACACTCCATGAGCGGATCTCCGCGCATGAGATCGGAAGAGCGG	100012074|F|0	0	0.181319	23:C>T	1	1	0.989362	0.131206	0.989362	0.131206	0.879433	0.0106383	0.868794	0.120567	0	8604.86	449.059	23	71.05	27.13	12.14	98.2143	2	0	2	2	0	0	0	0	0	0	0	0	0	2	2	2	0	0	1	0	0	2	2	0	0
4600273	100012074|F|0-27:C>A-27:C>A	TGCAGGGGGAGATCTGCTGACGTCAAACACTCCATGAGCGGATCTCCGCGCATGAGATCGGAAGAGCGG	100012074|F|0	0	0.0617978	27:C>A	0.989362	0.989362	1	0.121864	0.989362	0.120567	0.868794	0	0.868794	0.120567	0.0106383	8604.86	420.722	27	69.82	27.13	12.37	97.3214	0	2	0	0	0	0	0	0	0	0	2	0	0	0	0	0	0	0	-	0	0	0	0	0	0
4600277	100049718|F|0-52:A>G-52:A>G	TGCAGATCCCTGAAAATGAAGTCATGAACAGGAGGCACTCTCAGGCACAGCCAGTAACCTCTCTCATCC	100049718|F|0	0	0.0168539	52:A>G	0.978723	0.978723	0.73913	0.387681	0.723404	0.379433	0.85461	0.255319	0.599291	0.124113	0.0212766	727.23	199.592	52	6.38	2.42	1.87	97.3214	0	0	0	0	0	0	0	0	0	0	0	0	0	0	0	0	0	0	0	0	0	0	0	0	0
4600278	100039663|F|0-29:G>A-29:G>A	TGCAGTAGCTTTACTCAGGATCAAAGTTAGCTTTGACTGAAAGATATTTAAAAAAGCATCAGATGTATG	100039663|F|0	0	0.272222	29:G>A	0.968085	0.968085	0.758242	0.377289	0.734043	0.365248	0.836879	0.234043	0.602837	0.131206	0.0319149	545.262	199.278	29	5.24	1.67	1.93	100	1	2	2	2	1	1	1	1	1	1	2	0	0	2	1	1	2	2	1	1	1	1	2	1	1
4600281	100003118|F|0-43:T>C-43:T>C	TGCAGCCATGTTAGTGGCTCAGTGAGGCTGTACTTAATGATATTTTGAGCTAAATGCTAATGTCAGCAT	100003118|F|0	0	0.142045	43:T>C	0.98227	0.98227	0.981949	0.122744	0.964539	0.120567	0.879433	0.0177305	0.861702	0.102837	0.0177305	12586.3	601.804	43	100.82	39.07	17.7	99.1071	0	0	0	0	1	2	0	0	0	0	0	0	0	0	0	2	0	0	0	0	0	0	1	0	2
4600281	100003118|F|0-17:C>T-17:C>T	TGCAGCCATGTTAGTGGCTCAGTGAGGCTGTACTTAATGATATTTTGAGCTAAATGCTAATGTCAGCAT	100003118|F|0	0	0.0117647	17:C>T	0.968085	0.968085	0.996337	0.142857	0.964539	0.138298	0.833333	0.0035461	0.829787	0.134752	0.0319149	12586.3	472.78	17	99.56	39.07	12.12	96.4286	0	0	0	0	-	2	0	0	0	0	0	0	0	0	0	0	0	0	0	0	0	0	-	0	0
4600284	100000355|F|0-9:C>A-9:C>A	TGCAGTCCACAGCAAACTAAGCAAGTCAGCTCTATTTGAAGTCCAAATGCATGAGATCGGAAGAGCGGT	100000355|F|0	1	0.0769231	9:C>A	1	1	1	0.0496454	1	0.0496454	0.950355	0	0.950355	0.0496454	0	16539.2	336.472	9	147.29	56.72	24.03	100	0	0	2	2	0	0	0	0	2	0	0	2	0	0	0	0	0	0	0	0	0	0	0	0	0
4600284	100000355|F|0-35:T>C-35:T>C	TGCAGTCCACAGCAAACTAAGCAAGTCAGCTCTATTTGAAGTCCAAATGCATGAGATCGGAAGAGCGGT	100000355|F|0	0	0.032967	35:T>C	1	1	1	0.0602837	1	0.0602837	0.939716	0	0.939716	0.0602837	0	16539.2	127.104	35	144	56.72	7.48	97.3214	2	0	0	2	0	2	0	0	0	0	0	0	0	0	0	0	0	0	0	0	0	0	0	0	0
4600285	100013846|F|0-35:C>T-35:C>T	TGCAGAGTTGACATCGTGCCACAAGGCAGCTTGGTCGGTGGATGCATTGACAGGCTCTTTTAATTCCCG	100013846|F|0	0	0.0494505	35:C>T	1	1	0.992908	0.0815603	0.992908	0.0815603	0.925532	0.0070922	0.91844	0.0744681	0	8762.62	271.244	35	76.17	29.31	11.79	95.5357	0	0	0	0	0	0	0	2	2	0	0	0	0	0	0	2	0	2	0	0	0	2	0	1	0
4600285	100013846|F|0-14:C>T-14:C>T	TGCAGAGTTGACATCGTGCCACAAGGCAGCTTGGTCGGTGGATGCATTGACAGGCTCTTTTAATTCCCG	100013846|F|0	0	0.0333333	14:C>T	0.996454	0.996454	0.996441	0.0427046	0.992908	0.0425532	0.957447	0.0035461	0.953901	0.0390071	0.0035461	8762.62	100.231	14	75.01	29.31	8.35	96.4286	0	2	0	2	2	0	2	0	0	0	0	0	0	0	0	0	0	0	0	0	0	0	0	-	0
4600288	100031260|F|0-11:T>C-11:T>C	TGCAGAGTATCTGTTACCACAGTGATCATAAATGAGCTGCAAACAGGTTTTCAATATGCTGAAAAACAC	100031260|F|0	0	0.255556	11:T>C	0.964539	0.964539	0.948529	0.231618	0.914894	0.223404	0.79078	0.0496454	0.741135	0.173759	0.035461	708.981	99.0687	11	6.31	2.19	1.57	93.75	2	0	0	0	0	2	2	0	0	0	0	0	2	0	2	0	0	0	2	0	0	1	2	2	0
4600292	100026304|F|0-39:A>G-39:A>G	TGCAGAATCTGTTTCAGCACTATTTTGTTACAATAAACTAAAAGATTGGACATCTATGTACATTTTTGC	100026304|F|0	0	0.0388889	39:A>G	0.964539	0.964539	0.783088	0.275735	0.755319	0.265957	0.907801	0.20922	0.698582	0.0567376	0.035461	1053.5	221.599	39	9.54	3.69	2.95	100	0	0	0	0	2	0	0	2	0	0	0	0	0	0	0	0	2	0	0	-	0	0	0	0	0
4600298	100027004|F|0-24:G>C-24:G>C	TGCAGAAATGGATTACATCAAGCTGCCAGATGAGTTTTACCACTGTCACAGACAGGTGACACAGGCAGT	100027004|F|0	0	0.0274725	24:G>C	0.971631	0.971631	0.99635	0.0182482	0.968085	0.0177305	0.957447	0.0035461	0.953901	0.0141844	0.0283688	874.329	13.6315	24	8.36	3.15	2.73	100	0	0	0	0	0	0	2	0	0	0	0	0	0	0	0	0	0	2	0	0	0	0	0	0	0
4600301	100010970|F|0-58:T>A-58:T>A	TGCAGCTCTTCCTTCTGCAACTTCTCTATCTAGAGACAGAAACGGGATGAAGAGCGTGTGTGAGAGAGA	100010970|F|0	0	0.0449438	58:T>A	0.992908	0.992908	1	0.0357143	0.992908	0.035461	0.957447	0	0.957447	0.035461	0.0070922	4517.91	75.2389	58	38.07	14.78	7.52	100	0	0	0	0	0	0	0	0	0	0	0	0	0	0	2	0	0	2	0	0	0	2	0	0	0
4600301	100010970|F|0-32:G>A-32:G>A	TGCAGCTCTTCCTTCTGCAACTTCTCTATCTAGAGACAGAAACGGGATGAAGAGCGTGTGTGAGAGAGA	100010970|F|0	0	0.0714286	32:G>A	1	1	0.992908	0.0567376	0.992908	0.0567376	0.950355	0.0070922	0.943262	0.0496454	0	4517.91	156.547	32	39.02	14.78	9.78	100	0	0	0	0	0	0	0	0	0	2	0	0	0	0	0	0	2	0	0	0	0	0	2	0	0
4600305	100020636|F|0-55:G>T-55:G>T	TGCAGGAGTGAAATAGTAAAATGGGGCTTCTCTTCTTCTTCTTCACTTTCATTGTGTGTGACTCTTAAG	100020636|F|0	0	0.032967	55:G>T	1	1	1	0.0248227	1	0.0248227	0.975177	0	0.975177	0.0248227	0	1596	19.3006	55	14.32	5.59	2.76	100	0	0	0	0	0	0	0	0	0	0	0	0	0	0	2	0	0	0	0	0	0	0	0	2	0
4600312	100009869|F|0-67:C>T-67:C>T	TGCAGGAGAGGAATTCATTTCTCTGAATTTCTCTTATTTCCTTTAGCCCCCCTGCCTAGTTGGCCCTCA	100009869|F|0	0	0.043956	67:C>T	1	1	1	0.0319149	1	0.0319149	0.968085	0	0.968085	0.0319149	0	4836.45	75.0631	67	43.42	16.68	8.34	100	0	0	0	0	0	0	0	2	0	0	0	0	0	0	0	0	0	0	0	0	0	0	0	0	0
4600313	100013567|F|0-5:C>G-5:C>G	TGCAGCCACACTAGCGGCTGTCTGCTTCACATCAGTGCTTTGAGCTAAACGCTAACATCACAATGATAA	100013567|F|0	0	0.0852273	5:C>G	0.978723	0.978723	0.815217	0.365942	0.797872	0.358156	0.801418	0.180851	0.620567	0.177305	0.0212766	5233.61	1635.88	5	43.74	14.05	16.2	96.4286	0	0	-	-	0	-	1	0	0	0	0	0	0	0	0	0	0	0	0	0	0	0	0	0	0
4600314	100001258|F|0-10:G>T-10:G>T	TGCAGAATCTGGGTTAGCTACTGTCCATGTCCCAGCATGAGATCGGAAGAGCGGTTCAGCAGGAATGCC	100001258|F|0	0	0.00549451	10:G>T	0.992908	0.992908	0.996429	0.0107143	0.989362	0.0106383	0.985816	0.0035461	0.98227	0.0070922	0.0070922	14143	30.2679	10	119.89	47.77	10.09	100	0	0	0	0	0	0	0	0	0	0	0	0	0	0	0	0	0	0	0	0	0	0	0	0	0
4600318	100006015|F|0-38:G>A-38:G>A	TGCAGTGATTCTGTCAGCAGGTAGATCTGACATTTTTTGCTCACCAGGTCTCTATCATTGTCGCTGGCA	100006015|F|0	0	0.0549451	38:G>A	1	1	1	0.0496454	1	0.0496454	0.950355	0	0.950355	0.0496454	0	7330.23	74.5768	38	65.73	25.73	5.33	99.1071	0	0	2	0	0	0	0	0	0	0	0	0	2	0	0	0	0	0	0	0	0	0	0	0	0
4600321	100018208|F|0-43:T>C-43:T>C	TGCAGTATATTTGTTGATATAACTCAGGTTACACTACAGAACCTGTGTTTATTCATAAAGGAGACTCAG	100018208|F|0	0	0.393258	43:T>C	0.985816	0.985816	0.830935	0.532374	0.819149	0.524823	0.62766	0.166667	0.460993	0.358156	0.0141844	2409.28	712.132	43	21.84	7.27	4.81	97.3214	2	1	0	2	0	1	1	2	0	0	0	2	0	0	2	2	0	2	0	1	1	1	0	2	0
4600328	100006638|F|0-11:T>C-11:T>C	TGCAGCGCATTTTCAACGCAACAGCTTATTGGTTTCTGCTTTGCGTATATTCAAAATGAGACGGCATGA	100006638|F|0	0	0.0604396	11:T>C	1	1	1	0.070922	1	0.070922	0.929078	0	0.929078	0.070922	0	7542.29	38.6568	11	66.75	26.41	1.93	94.6429	0	0	0	0	0	2	0	0	0	0	0	0	2	0	0	0	0	0	0	0	0	0	0	0	0
4600332	100056612|F|0-58:G>A-58:G>A	TGCAGTACATCTATGAGACCAATGAGAATGGCGACAAGGTGATTCTGGGTAAAGGGACGTACGGCGTGG	100056612|F|0	0	0.213483	58:G>A	0.957447	0.957447	0.962963	0.17037	0.921986	0.163121	0.829787	0.035461	0.794326	0.12766	0.0425532	550.707	56.4028	58	5.25	1.9	1.23	95.5357	2	0	2	2	2	2	2	0	2	1	2	0	0	0	0	2	0	0	0	0	2	0	0	2	0
4600336	100000699|F|0-12:G>A-12:G>A	TGCAGTCCCACTGGATGCAGAGACCAATCTATGTTGCATGAGATCGGAAGAGCGGTTCAGCAGGAATGC	100000699|F|0	0	0.0384615	12:G>A	1	1	1	0.0531915	1	0.0531915	0.946809	0	0.946809	0.0531915	0	15132.2	143.273	12	134.9	52.8	9.55	95.5357	0	2	0	0	0	0	2	0	0	0	0	0	0	0	0	0	0	0	0	0	0	0	0	0	2
4600338	100017793|F|0-36:G>C-36:G>C	TGCAGTCCTGCTCCACACTATGGAGTGTTTGTGCATGTTTCAGCATATTGTTTTGGTTTTATGGCTCAC	100017793|F|0	0	0.148352	36:G>C	1	1	0.992908	0.102837	0.992908	0.102837	0.904255	0.0070922	0.897163	0.0957447	0	5356.32	211.584	36	47.73	17.86	7.3	100	0	0	0	0	0	2	2	0	2	0	0	0	0	0	0	0	0	0	0	0	0	0	0	0	0
4600339	100005658|F|0-22:G>A-22:G>A	TGCAGTTGGGTCAACCTTTATGGTTCTTTTTTAACAAGCATGAGATCGGAAGAGCGGTTCAGCAGGAAT	100005658|F|0	0	0.0549451	22:G>A	1	1	0.634752	0.425532	0.634752	0.425532	0.939716	0.365248	0.574468	0.0602837	0	13629	5725.97	22	121.19	43.79	47.72	95.5357	2	1	1	1	1	2	1	1	2	1	1	1	1	1	1	1	2	1	1	1	1	2	1	1	1
4600341	100022409|F|0-44:G>A-44:G>A	TGCAGTTCAGTTTGAAACAATGGTCTCAAAATCATGTCATTTAAGAACTATCCTGTCAGTGCATTGACC	100022409|F|0	0	0.0659341	44:G>A	1	1	0.996454	0.0496454	0.996454	0.0496454	0.953901	0.0035461	0.950355	0.0460993	0	1177.86	20.9702	44	10.62	4.12	1.5	100	0	0	0	0	0	0	0	0	0	2	0	0	2	0	0	0	0	0	0	0	0	0	0	0	0
4600343	100001217|F|0-7:T>C-7:T>C	TGCAGATTTGATTATCATTCTCGCAATGATCTGAGCCACAGAGCAATTACTTGTCAGGAACTGTAATCA	100001217|F|0	0	0.021978	7:T>C	1	1	1	0.0567376	1	0.0567376	0.943262	0	0.943262	0.0567376	0	13386.6	68.2214	7	120.9	47.15	4.26	94.6429	2	2	0	0	0	0	0	0	0	0	0	0	0	0	0	0	0	0	0	0	0	0	0	0	0
4600345	100004565|F|0-13:A>G-13:A>G	TGCAGATGAGTGGACTAAAGCAGAAAATAACAGCCTAGATCATTCATCTACAGTAGGAAGGAGAGGAAC	100004565|F|0	0	0.0384615	13:A>G	0.964539	0.964539	0.8125	0.301471	0.783688	0.29078	0.85461	0.180851	0.673759	0.109929	0.035461	12064.8	2377.65	13	102.05	38.94	29	95.5357	0	0	0	2	2	0	0	0	0	0	0	2	0	0	0	0	2	0	0	0	0	0	0	0	0
4600347	100065674|F|0-51:T>C-51:T>C	TGCAGTCCACTGTCACACTGACCAAATATCTATTCTAATCCATGTTCTTCCTCTCTCTATTAACTATTC	100065674|F|0	0	0.398876	51:T>C	0.985816	0.985816	0.338129	0.917266	0.333333	0.904255	0.734043	0.652482	0.0815603	0.251773	0.0141844	1339.68	1008.79	51	11.87	3.23	3.96	98.2143	2	2	0	2	2	2	1	1	2	-	1	2	0	2	2	2	2	1	1	0	1	2	1	1	2
4600348	100004943|F|0-6:A>G-6:A>G	TGCAGCATTGTTTGCTTCTGTTTAGGCTCACCCATCTCACGCAGACACACTGCTATAATCAACCCCTAA	100004943|F|0	0	0.043956	6:A>G	1	1	1	0.070922	1	0.070922	0.929078	0	0.929078	0.070922	0	8710.28	158.527	6	76.47	29.54	7.93	96.4286	2	0	0	0	0	0	0	0	0	0	0	0	0	0	0	0	0	2	0	0	0	0	0	0	0
4600349	100003826|F|0-49:A>G-49:A>G	TGCAGCATCACACAGCAGCTGAAACGATAGGTGTGTCTTTAAACTGAGAAAGAGGCTGTGTGCATTTAT	100003826|F|0	1	0.032967	49:A>G	0.996454	0.996454	1	0.0604982	0.996454	0.0602837	0.93617	0	0.93617	0.0602837	0.0035461	11231.5	54.387	49	98.39	38.98	3.2	94.6429	0	2	0	2	0	0	2	0	0	0	0	0	0	0	0	0	0	0	0	0	0	0	0	0	0
4600349	100003826|F|0-25:G>A-25:G>A	TGCAGCATCACACAGCAGCTGAAACGATAGGTGTGTCTTTAAACTGAGAAAGAGGCTGTGTGCATTTAT	100003826|F|0	0	0.021978	25:G>A	0.996454	0.996454	1	0.0533808	0.996454	0.0531915	0.943262	0	0.943262	0.0531915	0.0035461	11231.5	60.2975	25	98.48	38.98	4.02	95.5357	0	0	0	0	2	0	0	0	0	0	0	0	0	0	0	0	0	0	0	0	0	0	0	0	0
4600350	100004671|F|0-20:A>G-20:A>G	TGCAGTTATTTTCACCAATGATGTTGGAGTCCGCCTTTCCTGTGTAGCATTTAAATTGCCTACCCAAAC	100004671|F|0	0	0.0164835	20:A>G	1	1	0.996454	0.106383	0.996454	0.106383	0.897163	0.0035461	0.893617	0.102837	0	9163.18	310.178	20	78.66	29.84	10.34	94.6429	0	0	0	0	0	0	0	0	0	0	0	0	0	0	0	0	0	0	0	0	0	0	0	0	0
4600351	100004281|F|0-32:C>G-32:C>G	TGCAGAATATGAATTGTTGGCATTTATGGTTTCTGCATGAGATCGGAAGAGCGGTTCAGCAGGAATGCC	100004281|F|0	0	0.113636	32:C>G	0.989362	0.989362	0.792115	0.340502	0.783688	0.336879	0.858156	0.205674	0.652482	0.131206	0.0106383	13379	4240.8	32	117.36	40.65	44.64	98.2143	0	0	0	0	0	0	0	2	0	0	0	0	0	0	-	2	0	0	0	0	0	0	0	2	0
4600355	100013406|F|0-13:G>T-13:G>T	TGCAGTGAGAAATGGTGCATTTGGTTTTAAAAATGGGAAGAATGGGAGGCACTAATCATCATAGTTTGT	100013406|F|0	0	0.318681	13:G>T	0.996454	0.996454	0.946619	0.217082	0.943262	0.216312	0.833333	0.0531915	0.780142	0.163121	0.0035461	3471.65	441.769	13	31.55	11.21	7.24	100	2	0	2	2	0	2	0	2	0	2	0	0	2	0	0	0	0	1	0	0	1	2	1	2	2
4600357	100022474|F|0-13:G>A-13:G>A	TGCAGAAATATGCGTGTTATATAATTAGTAATATTCATGCTGTTTACAGTGAGAGGCAAATATCTGATT	100022474|F|0	0	0.0604396	13:G>A	0.992908	0.992908	0.992857	0.0607143	0.985816	0.0602837	0.939716	0.0070922	0.932624	0.0531915	0.0070922	1153.42	36.3038	13	10.56	3.95	2.14	100	2	0	0	0	0	0	0	0	0	0	0	0	0	0	2	0	0	1	0	0	0	0	0	0	0
4600359	100002045|F|0-40:A>G-40:A>G	TGCAGAATGATCACAAGGCCATCATGGTGGAGATAGAGGAAGCGCTGCACAAGCTGCATGAGATCGGAA	100002045|F|0	0	0.148352	40:A>G	1	1	1	0.170213	1	0.170213	0.829787	0	0.829787	0.170213	0	13613.8	448.466	40	121.09	46.59	9.34	95.5357	2	0	2	2	2	2	2	0	0	0	0	0	2	0	0	0	0	0	2	0	0	0	0	0	0
4600361	100038142|F|0-31:C>T-31:C>T	TGCAGATGTTTGTCAGCAAGAAAGCATAACTCGTGGGTGTAAATGATACCCGTTCAGTCTGTGAAACTG	100038142|F|0	0	0.043956	31:C>T	0.971631	0.971631	0.99635	0.0255474	0.968085	0.0248227	0.950355	0.0035461	0.946809	0.0212766	0.0283688	567.392	10.6631	31	5.38	2.04	1.52	100	0	0	0	0	0	0	0	0	0	0	0	0	0	2	0	0	0	0	0	0	0	0	0	0	0
4600365	100015494|F|0-37:C>T-37:C>T	TGCAGTTGCTTAGATACCATAAAAAGAACATAATCTTCTTTTGATGTGTAATTTTTAAAAAGCAGCAGA	100015494|F|0	0	0.0222222	37:C>T	0.957447	0.957447	0.996296	0.0185185	0.953901	0.0177305	0.943262	0.0035461	0.939716	0.0141844	0.0425532	2702.53	13.8253	37	21.58	8.32	2.77	99.1071	0	0	0	0	0	0	0	0	0	0	0	0	0	0	0	0	1	0	0	2	0	0	0	0	0
4600369	100026509|F|0-21:C>T-21:C>T	TGCAGAAGAAAAGAACAGGCTCGCTGCTTTGAGGAGCACATCTCCACAGGAGTCCATGATGGGAAAATC	100026509|F|0	0	0.0494505	21:C>T	1	1	1	0.0531915	1	0.0531915	0.946809	0	0.946809	0.0531915	0	3399.28	66.3557	21	30.45	11.82	4.42	99.1071	0	0	0	0	0	0	0	0	2	0	0	0	2	2	0	0	0	0	0	0	0	0	0	0	0
4600371	100035746|F|0-39:T>C-39:T>C	TGCAGCACATAGTGAGGACACATGGCAAGAACAAAGCTGTGCCACGGATACAAACAAACACTGCATGAG	100035746|F|0	0	0.0384615	39:T>C	0.996454	0.996454	0.0996441	1	0.0992908	0.996454	0.897163	0.897163	0	0.0992908	0.0035461	14504.8	14151	39	130.75	12.64	50.36	97.3214	1	1	1	1	1	1	1	1	1	1	1	1	1	2	1	2	1	1	1	1	1	1	1	1	1
4600372	100013384|F|0-62:T>A-62:T>A	TGCAGAATGTAAGAGAGCCATACATGCAATATGTGTCCAATATGCATGTGTATGCCTGTATATAATGTG	100013384|F|0	0	0.0934066	62:T>A	0.989362	0.989362	0.996416	0.0681004	0.985816	0.0673759	0.925532	0.0035461	0.921986	0.0638298	0.0106383	3031.08	108.878	62	27.85	10.43	5.73	100	0	0	0	0	0	0	2	0	0	0	0	0	0	2	2	2	0	0	0	0	0	0	0	0	0
4600376	100003022|F|0-20:G>A-20:G>A	TGCAGTTTATGTGTTTGTGTGTGTGAGTGAGAGCATGAGATCGGAAGAGCGGTTCAGCAGGAATGCCGA	100003022|F|0	1	0.0164835	20:G>A	1	1	1	0.0425532	1	0.0425532	0.957447	0	0.957447	0.0425532	0	16787.9	97.46	20	148.66	58.63	8.12	96.4286	0	0	0	0	0	0	0	0	0	0	0	0	0	0	0	0	0	0	0	0	0	2	0	0	0
4600376	100003022|F|0-26:G>A-26:G>A	TGCAGTTTATGTGTTTGTGTGTGTGAGTGAGAGCATGAGATCGGAAGAGCGGTTCAGCAGGAATGCCGA	100003022|F|0	0	0.0164835	26:G>A	1	1	1	0.0496454	1	0.0496454	0.950355	0	0.950355	0.0496454	0	16787.9	96.3984	26	148.43	58.63	6.89	97.3214	0	0	0	0	0	0	0	0	0	0	0	0	0	0	0	0	2	0	0	0	0	0	0	0	0
4600382	100003796|F|0-5:C>T-5:C>T	TGCAGCGTTGCCTGCATCTCCCTGCTGAACGCACCGTGCTCTCTGTATGTTGCATGAGATCGGAAGAGC	100003796|F|0	0	0.0274725	5:C>T	1	1	0.957447	0.276596	0.957447	0.276596	0.765957	0.0425532	0.723404	0.234043	0	13266.9	2414.84	5	115.11	39.89	30.96	94.6429	0	2	2	0	0	0	0	0	0	2	2	0	0	0	0	0	0	0	0	0	0	0	2	0	0
4600385	100042899|F|0-26:C>T-26:C>T	TGCAGTGAAGGGTTCGTGTTTTATCCCTCGGCTGTTGATCAATCATTTAATCTCTTTAATAGGCCCGAA	100042899|F|0	0	0.0625	26:C>T	0.960993	0.960993	0.99262	0.0516605	0.953901	0.0496454	0.91844	0.0070922	0.911348	0.0425532	0.0390071	455.169	16.3067	26	4.34	1.63	1.16	100	0	0	0	0	0	0	0	0	2	0	2	0	0	0	0	0	0	2	0	0	0	0	0	0	0
4600387	100007985|F|0-29:G>A-29:G>A	TGCAGGTAGTTTCAATCAATCACTGTCAGGCTTGTTATGAGGTCGAGCATGAGATCGGAAGAGCGGTTC	100007985|F|0	0	0.0222222	29:G>A	0.996454	0.996454	1	0.0355872	0.996454	0.035461	0.960993	0	0.960993	0.035461	0.0035461	11352.1	123.694	29	96.37	38.12	12.37	99.1071	0	0	0	0	0	0	2	0	0	0	0	0	0	0	0	0	0	0	0	0	0	0	0	0	0
4600387	100007985|F|0-43:C>T-43:C>T	TGCAGGTAGTTTCAATCAATCACTGTCAGGCTTGTTATGAGGTCGAGCATGAGATCGGAAGAGCGGTTC	100007985|F|0	0	0.159341	43:C>T	1	1	0.996454	0.117021	0.996454	0.117021	0.886525	0.0035461	0.882979	0.113475	0	11352.1	492.02	43	100.96	38.12	14.91	97.3214	0	2	2	2	0	2	0	0	2	0	0	2	0	0	0	0	0	0	0	2	2	2	2	0	0
4600389	100024581|F|0-52:G>A-52:G>A	TGCAGACTTTCAACTTTGCATAATTTATGTAGGTTCTTGTCCTCGTTGGCTGGTTTGACAAATAGGGCT	100024581|F|0	0	0.0494505	52:G>A	0.985816	0.985816	0.992806	0.0323741	0.978723	0.0319149	0.960993	0.0070922	0.953901	0.0248227	0.0141844	1153.98	21.8539	52	10.11	3.94	2.43	100	0	0	0	0	0	0	0	0	0	0	0	0	0	0	0	2	0	0	0	0	0	0	0	0	0
4600389	100024581|F|0-23:T>A-23:T>A	TGCAGACTTTCAACTTTGCATAATTTATGTAGGTTCTTGTCCTCGTTGGCTGGTTTGACAAATAGGGCT	100024581|F|0	0	0.0449438	23:T>A	0.985816	0.985816	0.992806	0.0467626	0.978723	0.0460993	0.946809	0.0070922	0.939716	0.0390071	0.0141844	1153.98	19.757	23	10.07	3.94	1.52	99.1071	0	0	0	0	0	0	0	0	0	0	0	0	0	0	0	0	0	0	0	0	0	0	0	0	0
4600395	100027702|F|0-47:G>A-47:G>A	TGCAGGAAATGATGGTTAAAGGGATAGTTTGTGTTTTTTGAAGTGGGGTTTTATGAGGTACTTATCCAT	100027702|F|0	0	0.318681	47:G>A	0.989362	0.989362	0.953405	0.225806	0.943262	0.223404	0.812057	0.0460993	0.765957	0.177305	0.0106383	1835.07	244.2	47	15.9	5.61	3.88	100	2	0	0	0	1	2	0	2	0	0	0	2	0	2	0	2	2	0	0	0	2	0	0	0	2
4600396	100000071|F|0-42:C>T-42:C>T	TGCAGGTGATTGTGTGATTTCAACAGCTGTCTGTGGAGATAACGCTTCACTAAGCATGAGATCGGAAGA	100000071|F|0	0	0.0384615	42:C>T	1	1	1	0.0638298	1	0.0638298	0.93617	0	0.93617	0.0638298	0	19049.5	151.109	42	163.12	63.79	8.39	96.4286	0	0	0	0	0	0	0	0	0	0	0	0	0	0	0	0	0	0	0	0	0	0	0	0	0
4600398	100009792|F|0-6:C>A-6:C>A	TGCAGACACAAGAGGGGGAACCTTTAAAAAGGTGACACACTGACATAGCAGCATGAGATCGGAAGAGCG	100009792|F|0	0	0.010989	6:C>A	0.971631	0.971631	1	0.0109489	0.971631	0.0106383	0.960993	0	0.960993	0.0106383	0.0283688	14509.1	77.0123	6	120.91	46.43	25.67	100	0	0	0	0	0	0	0	0	0	0	0	0	0	0	0	0	0	0	2	0	0	0	0	0	0
4600402	100023689|F|0-53:C>T-53:C>T	TGCAGACATGTCCCAGGAAGAAAAATGAACATAGGAACATGTCACATTAGTACCAGTCTAATCTTAGAA	100023689|F|0	0	0.267045	53:C>T	0.975177	0.975177	0.952727	0.163636	0.929078	0.159574	0.861702	0.0460993	0.815603	0.113475	0.0248227	1479.62	158.68	53	12.69	4.57	3.53	99.1071	0	0	0	0	2	2	2	0	1	0	1	0	2	0	2	1	0	0	2	0	0	0	0	1	0
4600403	100014556|F|0-10:T>C-10:T>C	TGCAGAACTCTGTCACTCCTAGATCTGCTGGATCGACCTGCCCTCGCATGAGATCGGAAGAGCGGTTCA	100014556|F|0	0	0.0333333	10:T>C	0.985816	0.985816	0.978417	0.107914	0.964539	0.106383	0.900709	0.0212766	0.879433	0.0851064	0.0141844	5507.38	247.826	10	48.01	18.49	8.26	98.2143	0	0	2	0	0	0	0	0	0	2	0	0	0	0	0	0	0	2	0	0	0	0	0	0	0
4600405	100008036|F|0-68:G>A-68:G>A	TGCAGAGCCTGAGTGACATCACTGCCATGGTGAGTGCACTGCCTCACAGACATGCTGGTATGCAATATG	100008036|F|0	0	0.0879121	68:G>A	0.996454	0.996454	0.996441	0.0640569	0.992908	0.0638298	0.93617	0.0035461	0.932624	0.0602837	0.0035461	6032.26	148.051	68	49.52	19.62	8.23	100	0	0	0	0	0	0	0	0	2	2	2	2	0	0	1	0	0	0	0	0	0	0	0	0	0
4600405	100008036|F|0-46:C>T-46:C>T	TGCAGAGCCTGAGTGACATCACTGCCATGGTGAGTGCACTGCCTCACAGACATGCTGGTATGCAATATG	100008036|F|0	0	0.0388889	46:C>T	0.992908	0.992908	1	0.0535714	0.992908	0.0531915	0.939716	0	0.939716	0.0531915	0.0070922	6032.26	125.254	46	49.85	19.62	8.35	99.1071	0	0	0	0	0	0	0	0	0	0	0	0	0	0	-	0	2	0	0	0	0	0	0	0	0
4600409	100034449|F|0-41:A>G-41:A>G	TGCAGCAACAGAAGCAGAGTTATGACAATGCTTCTAGGAGGACAGTTTCTCAGGAGGGCCAGAAAGTTC	100034449|F|0	0	0.0777778	41:A>G	0.971631	0.971631	0.989051	0.0510949	0.960993	0.0496454	0.932624	0.0106383	0.921986	0.0390071	0.0283688	584.663	15.5497	41	5.35	2.07	1.11	99.1071	0	0	0	0	0	0	2	0	1	0	0	0	0	0	0	0	0	0	0	0	0	0	0	0	0
4600409	100034449|F|0-42:C>A-42:C>A	TGCAGCAACAGAAGCAGAGTTATGACAATGCTTCTAGGAGGACAGTTTCTCAGGAGGGCCAGAAAGTTC	100034449|F|0	0	0.0280899	42:C>A	0.964539	0.964539	0.996324	0.0220588	0.960993	0.0212766	0.946809	0.0035461	0.943262	0.0177305	0.035461	584.663	7.8177	42	5.36	2.07	1.3	100	0	0	0	0	2	0	0	0	1	0	0	0	0	0	0	0	0	0	0	0	0	0	0	0	0
4600410	100003783|F|0-15:G>A-15:G>A	TGCAGACCTGCGCACGAGAGAGCAAGAGATTGACAGAAAACAACGCATGAGATCGGAAGAGCGGTTCAG	100003783|F|0	0	0.177778	15:G>A	0.953901	0.953901	0.97026	0.141264	0.925532	0.134752	0.847518	0.0283688	0.819149	0.106383	0.0460993	13904.7	805.77	15	112.97	42.54	21.2	97.3214	1	2	0	0	2	0	0	2	1	2	0	0	0	0	0	0	-	0	2	2	2	0	0	0	0
4600420	100005379|F|0-14:G>A-14:G>A	TGCAGAGGTTAAAGGAAAACATTATGAGGATGTTTTCAGGTCATATTCAAATCGCTTTGTGTGTGTTTC	100005379|F|0	0	0.164634	14:G>A	0.950355	0.950355	0.970149	0.11194	0.921986	0.106383	0.87234	0.0283688	0.843972	0.0780142	0.0496454	9097.82	451.091	14	78.15	30.64	15.04	98.2143	-	-	2	2	0	0	0	-	0	0	0	0	0	0	1	0	0	0	0	0	0	1	0	-	1
4600422	100009050|F|0-30:G>A-30:G>A	TGCAGGGAAAGAGTGAAGAGAAAATGGCTTGATGTATGTATATGTATATACTGGTGTATATAGATATGC	100009050|F|0	0	0.021978	30:G>A	1	1	0.953901	0.216312	0.953901	0.216312	0.829787	0.0460993	0.783688	0.170213	0	8357.84	910.053	30	71.22	25.9	14.92	96.4286	0	0	0	0	0	0	0	0	0	0	0	0	0	2	0	0	0	0	0	0	0	0	0	0	2
4600428	100003753|F|0-59:C>T-59:C>T	TGCAGACACACAGTCTTTCTTTTTTTCTCTCTTTTTCCTCCCATGTTCCCATACGTATACGCATGTGTA	100003753|F|0	0	0.032967	59:C>T	1	1	1	0.035461	1	0.035461	0.964539	0	0.964539	0.035461	0	9929.99	44.1855	59	90.17	34.85	4.42	95.5357	0	2	2	0	0	0	0	0	0	0	0	0	0	2	0	0	0	0	0	0	0	0	0	0	0
4600437	100003029|F|0-43:G>A-43:G>A	TGCAGAGATTTTACAGAAAATTGTTTTAATACACAAAATGAATGTATGAACTATTGAAGGGAGCATGAG	100003029|F|0	0	0.0166667	43:G>A	0.992908	0.992908	1	0.1	0.992908	0.0992908	0.893617	0	0.893617	0.0992908	0.0070922	11542.7	383.93	43	96.82	37.13	13.71	98.2143	0	0	0	0	0	0	0	0	0	0	2	0	0	0	0	0	0	2	0	0	0	0	2	0	0
4600437	100003029|F|0-8:T>C-8:T>C	TGCAGAGATTTTACAGAAAATTGTTTTAATACACAAAATGAATGTATGAACTATTGAAGGGAGCATGAG	100003029|F|0	0	0.120879	8:T>C	0.996454	0.996454	0.996441	0.0996441	0.992908	0.0992908	0.900709	0.0035461	0.897163	0.0957447	0.0035461	11542.7	405.731	8	98.23	37.13	14.49	99.1071	0	0	0	0	0	0	0	0	0	0	0	2	0	0	0	2	0	0	2	0	0	0	0	0	0
4600442	100028917|F|0-28:T>G-28:T>G	TGCAGATATGCTGTTCTTGCACATACACTACACACACATACATACTGTGCCTATTAACGACACATCATG	100028917|F|0	0	0.183333	28:T>G	0.989362	0.989362	0.967742	0.114695	0.957447	0.113475	0.907801	0.0319149	0.875887	0.0815603	0.0106383	821.057	61.7591	28	7.03	2.65	1.93	100	0	2	1	1	0	1	0	0	0	2	0	0	0	0	1	0	0	0	2	0	0	0	0	2	1
4600442	100028917|F|0-57:C>T-57:C>T	TGCAGATATGCTGTTCTTGCACATACACTACACACACATACATACTGTGCCTATTAACGACACATCATG	100028917|F|0	0	0.110465	57:C>T	0.971631	0.971631	0.985401	0.0620438	0.957447	0.0602837	0.925532	0.0141844	0.911348	0.0460993	0.0283688	821.057	28.7865	57	6.83	2.65	1.69	99.1071	0	0	-	-	0	1	0	0	2	0	0	0	0	2	-	0	2	0	0	0	0	0	2	0	-
4600443	100000199|F|0-17:G>A-17:G>A	TGCAGGTAAACAAACAGGCATTGGTGTTTGCACCATAAAGCCAATTTAAGCATGAGATCGGAAGAGCGG	100000199|F|0	0	0.0164835	17:G>A	1	1	1	0.0673759	1	0.0673759	0.932624	0	0.932624	0.0673759	0	17330.6	291.245	17	154.22	60.09	15.33	96.4286	0	0	0	0	0	2	0	0	0	0	0	0	0	0	2	0	0	0	0	0	0	0	0	0	0
4600446	100040207|F|0-30:C>G-30:C>G	TGCAGTTACTTATTGTCTCTACACACCTGACAGTACACATTTCAACTTTGACCAGGTCATGTGGGTTAA	100040207|F|0	0	0.130682	30:C>G	0.950355	0.950355	0.675373	0.402985	0.641844	0.382979	0.875887	0.308511	0.567376	0.0744681	0.0496454	519.086	194.827	30	4.93	1.79	1.8	99.1071	1	1	1	1	1	1	1	2	2	1	2	1	1	2	1	1	1	1	1	1	0	1	1	2	1
4600450	100006889|F|0-43:C>T-43:C>T	TGCAGCCGAGATGTTCCTGTGATCATCACTGAAGTGACAAACACGCTCACAGGAAACACTGACACACAC	100006889|F|0	0	0.0111111	43:C>T	0.996454	0.996454	1	0.0640569	0.996454	0.0638298	0.932624	0	0.932624	0.0638298	0.0035461	6958.94	175.306	43	61.06	23.49	9.74	98.2143	0	0	0	0	0	0	0	0	0	0	0	0	0	0	0	0	0	0	0	0	0	0	0	0	0
4600450	100006889|F|0-56:C>T-56:C>T	TGCAGCCGAGATGTTCCTGTGATCATCACTGAAGTGACAAACACGCTCACAGGAAACACTGACACACAC	100006889|F|0	0	0.0604396	56:C>T	1	1	0.996454	0.0425532	0.996454	0.0425532	0.960993	0.0035461	0.957447	0.0390071	0	6958.94	99.77	56	60.61	23.49	8.31	100	0	0	0	0	0	0	0	0	0	0	0	0	0	0	0	0	0	0	0	0	0	0	0	2	0
4600451	100027556|F|0-38:A>G-38:A>G	TGCAGAGACTAGCTGAGTGTGGTCACAGAGCATCACTGACCAAGCTGCAATTTTGTCGGTCTGAAGTGA	100027556|F|0	0	0.0393258	38:A>G	0.989362	0.989362	0.609319	0.451613	0.602837	0.446809	0.929078	0.386525	0.542553	0.0602837	0.0106383	1530.91	578.492	38	12.7	4.86	4.59	99.1071	2	2	1	1	1	1	-	1	1	1	1	1	1	1	1	1	1	1	1	1	1	1	1	1	1
4600462	100032592|F|0-41:C>T-41:C>T	TGCAGAAAATTACTGTCAGCTTGAAAGTATATTGACCTATACTGTATGTGCACTATATACAACAGGTAT	100032592|F|0	0	0.011236	41:C>T	0.971631	0.971631	0.99635	0.0620438	0.968085	0.0602837	0.914894	0.0035461	0.911348	0.0567376	0.0283688	733.425	34.6664	41	6.88	2.53	2.04	100	0	0	0	0	0	0	0	0	0	2	0	0	0	0	0	0	0	0	0	0	0	0	0	0	0
4600465	100003011|F|0-15:C>T-15:C>T	TGCAGTCTGAACAAACGGGCTGTTCTCATTAGTTAATCTTTGCTTGGAGGCATCTAACATTTATTAATG	100003011|F|0	0	0.021978	15:C>T	1	1	1	0.0248227	1	0.0248227	0.975177	0	0.975177	0.0248227	0	10961.8	29.3257	15	98.33	38.38	4.19	98.2143	0	2	0	0	0	0	0	0	0	0	2	0	0	0	0	0	0	0	2	0	0	0	0	0	0
4600467	100008959|F|0-63:C>T-63:C>T	TGCAGAAAACTGCCAGAAACTCTGTGGTGTGCGTTGTGTAAAGTGTAGTGTCGACATTCCCCACGATTC	100008959|F|0	0	0.043956	63:C>T	0.989362	0.989362	1	0.0358423	0.989362	0.035461	0.953901	0	0.953901	0.035461	0.0106383	5536.92	74.6186	63	48.43	18.83	7.46	100	0	0	0	0	2	0	0	0	2	0	0	0	0	2	0	0	0	0	0	2	0	0	0	0	0
4600469	100014535|F|0-59:G>A-59:G>A	TGCAGGACAGCGTGATTTCCTCCTTGGGTGATATGTGGATATGTTCTCATCTTCAAAGCGCTGCACAGA	100014535|F|0	1	0.0659341	59:G>A	0.996454	0.996454	0.996441	0.0640569	0.992908	0.0638298	0.93617	0.0035461	0.932624	0.0602837	0.0035461	10745.5	167.579	59	90.27	34.88	9.31	95.5357	0	0	0	0	0	0	2	2	0	2	0	2	2	0	0	0	0	0	0	0	0	0	0	0	0
4600469	100014535|F|0-11:G>A-11:G>A	TGCAGGACAGCGTGATTTCCTCCTTGGGTGATATGTGGATATGTTCTCATCTTCAAAGCGCTGCACAGA	100014535|F|0	0	0.021978	11:G>A	0.996454	0.996454	0.996441	0.170819	0.992908	0.170213	0.829787	0.0035461	0.826241	0.166667	0.0035461	10745.5	565.391	11	92.98	34.88	11.78	93.75	0	0	0	0	2	0	0	0	0	0	0	0	2	0	0	0	0	0	0	0	0	0	0	0	0
4600470	100003096|F|0-50:C>T-50:C>T	TGCAGCCCTAATTGCTCTTGAGCTGCATTCAGAGAAAACCTCCCAGCAAGCCTATGACTGTAGAATGTA	100003096|F|0	0	0.0274725	50:C>T	1	1	1	0.0319149	1	0.0319149	0.968085	0	0.968085	0.0319149	0	10778.9	43.5586	50	96.86	37.95	4.84	99.1071	0	0	0	0	0	0	2	0	0	0	0	0	0	0	2	0	0	0	0	0	0	0	0	0	0
4600474	100008853|F|0-50:G>T-50:G>T	TGCAGGGCAGGGCCATTATGTCACCCCAGTAACGTCGGCTGCCTCTGAAAGCACAGTGTAAGCCAGCAG	100008853|F|0	0	0.0714286	50:G>T	0.996454	0.996454	0.996441	0.0640569	0.992908	0.0638298	0.93617	0.0035461	0.932624	0.0602837	0.0035461	9883.94	261.679	50	85.05	32.82	14.54	100	0	0	0	0	0	0	2	0	0	0	0	0	0	0	0	0	0	0	0	0	0	0	0	0	0
4600478	100028580|F|0-5:C>T-5:C>T	TGCAGCGGTCTTGAAAGTACTGAAATAGTTTTATGCTGACATAATTAAAGCATTTTAAAATTTACGATG	100028580|F|0	0	0.0505618	5:C>T	0.975177	0.975177	0.723636	0.349091	0.705674	0.340426	0.904255	0.269504	0.634752	0.070922	0.0248227	1089.97	338.888	5	9.49	3.53	3.53	98.2143	0	0	0	0	2	0	2	0	0	0	0	0	2	0	2	0	0	0	0	0	0	0	0	0	0
4600486	100017227|F|0-59:T>C-59:T>C	TGCAGGCTGTAACATGGAGGGAAAACAGAAACAGATATTTGGCAGAATAACTTTGGATTTAGTGCAATT	100017227|F|0	0	0.209302	59:T>C	0.978723	0.978723	0.967391	0.123188	0.946809	0.120567	0.890071	0.0319149	0.858156	0.0886525	0.0212766	2267.76	135.767	59	18.42	7.22	3.99	100	0	0	0	0	0	1	0	0	0	0	0	0	0	2	0	0	-	2	2	0	2	0	1	0	0
4600486	100017227|F|0-53:T>C-53:T>C	TGCAGGCTGTAACATGGAGGGAAAACAGAAACAGATATTTGGCAGAATAACTTTGGATTTAGTGCAATT	100017227|F|0	0	0.194118	53:T>C	0.971631	0.971631	0.974453	0.10219	0.946809	0.0992908	0.897163	0.0248227	0.87234	0.0744681	0.0283688	2267.76	102.931	53	18.56	7.22	3.68	100	0	2	2	2	2	1	2	0	0	0	0	0	2	0	0	0	1	0	0	2	0	2	-	2	0
4600490	100025068|F|0-63:G>A-63:G>A	TGCAGCAGGTGGAACACAGAAGATGGAGAAGAAAGCTTGCAGATATTTCATACACGCCAATCCGCTCTC	100025068|F|0	0	0.285714	63:G>A	1	1	0.769504	0.421986	0.769504	0.421986	0.808511	0.230496	0.578014	0.191489	0	1392.78	424.449	63	12.12	4.38	3.57	99.1071	1	2	2	2	2	2	1	0	2	2	1	1	2	2	0	2	2	0	1	1	2	2	2	1	2
4600495	100020252|F|0-29:A>G-29:A>G	TGCAGTGAAATTTGGTAGAAATTTGGTGGACATTTTGGTAAACATTCTTTTTGTCCTCAGGATCCCTTA	100020252|F|0	0	0.0944444	29:A>G	0.985816	0.985816	0.996403	0.0719424	0.98227	0.070922	0.91844	0.0035461	0.914894	0.0673759	0.0141844	1427.49	47.3362	29	12.92	4.81	2.37	99.1071	0	0	0	0	2	2	0	0	2	0	0	0	0	2	0	0	0	0	0	0	0	2	2	0	0
4600496	100003861|F|0-52:T>C-52:T>C	TGCAGCTAAAGCTAGTATGTTGATGGTGTTTCTTGCAGGTGCAAGAGTTTATTATGTGCGTATGTGTGG	100003861|F|0	1	0.0274725	52:T>C	0.985816	0.985816	1	0.0323741	0.985816	0.0319149	0.953901	0	0.953901	0.0319149	0.0141844	10419.5	84.4276	52	88.67	34.16	9.38	98.2143	0	0	0	0	0	0	0	0	0	0	0	0	2	0	0	0	2	0	0	0	0	0	0	0	0
4600496	100003861|F|0-40:G>A-40:G>A	TGCAGCTAAAGCTAGTATGTTGATGGTGTTTCTTGCAGGTGCAAGAGTTTATTATGTGCGTATGTGTGG	100003861|F|0	0	0.021978	40:G>A	1	1	0.985816	0.170213	0.985816	0.170213	0.843972	0.0141844	0.829787	0.156028	0	10419.5	726.034	40	92.36	34.16	15.13	96.4286	0	2	0	0	0	0	0	0	0	0	0	0	0	0	0	0	0	0	0	0	0	0	0	0	0
4600500	100002974|F|0-68:C>T-68:C>T	TGCAGCATCATGCAGCAGCTGAAAAGATAAGTACATCTCCAAACTGAGAAAGAGGCGCAGTGCATTTAC	100002974|F|0	0	0.021978	68:C>T	1	1	1	0.0460993	1	0.0460993	0.953901	0	0.953901	0.0460993	0	11041.7	48.5361	68	97.54	38.53	3.73	96.4286	0	0	0	0	0	2	0	0	0	0	0	0	0	0	0	0	0	0	0	0	0	0	0	0	0
4600502	100013365|F|0-30:C>T-30:C>T	TGCAGTATAGGGTAAAAGGGGTTGAAACTCCTTGCAAACAAAGAAAATCCACATATGTTGTCTATTCAA	100013365|F|0	0	0.0769231	30:C>T	1	1	0.992908	0.113475	0.992908	0.113475	0.893617	0.0070922	0.886525	0.106383	0	3073.4	175.237	30	27.09	10.19	5.48	99.1071	0	0	0	0	0	0	0	0	0	0	2	0	0	2	0	0	2	0	0	0	0	2	0	0	0
4600507	100025602|F|0-24:A>T-24:A>T	TGCAGGTCAAAGCAGAATGAACACATTGATGTATAATGAACTGTGTACACTATATATAACCCTTAACAC	100025602|F|0	0	0.0714286	24:A>T	0.989362	0.989362	0.992832	0.0501792	0.98227	0.0496454	0.946809	0.0070922	0.939716	0.0425532	0.0106383	876.263	18.3628	24	7.96	3.09	1.31	100	0	0	0	0	0	0	0	0	0	0	0	0	2	0	0	0	0	0	0	0	0	0	0	0	0
4600509	100006782|F|0-39:T>C-39:T>C	TGCAGTTCATTTAATGAATATAAATAGTGAAATGACTGGTGAGGTCAAATGCATCTTCAGAAACGTGTT	100006782|F|0	0	0.021978	39:T>C	1	1	1	0.0886525	1	0.0886525	0.911348	0	0.911348	0.0886525	0	6503.88	95.5075	39	58.19	22.72	3.82	94.6429	2	0	0	0	0	0	0	0	0	0	0	0	0	0	2	0	0	0	0	0	0	0	0	0	0
4600512	100006927|F|0-20:A>G-20:A>G	TGCAGGTGAATATATAACCAATAAATGAATTTGAACATAATGTACTGATGAAAATGAAAATATAAAACT	100006927|F|0	0	0.0164835	20:A>G	1	1	0.996454	0.0673759	0.996454	0.0673759	0.93617	0.0035461	0.932624	0.0638298	0	6659.16	106.9	20	57.83	22.32	5.63	95.5357	0	2	0	0	0	0	0	0	0	2	0	0	0	0	2	0	0	0	0	0	0	0	0	0	0
4600515	100005481|F|0-19:A>G-19:A>G	TGCAGGGAGAAAGAATAGAACTGGAACAAGACAGCCAGCATTTGACTATGAGCTATTTCCATCTATTTC	100005481|F|0	0	0.0769231	19:A>G	1	1	1	0.070922	1	0.070922	0.929078	0	0.929078	0.070922	0	8077.53	64.8879	19	71.23	28.36	3.24	97.3214	0	0	0	2	0	0	0	0	0	0	0	0	0	2	0	0	0	0	0	0	0	0	0	0	0
4600518	100052202|F|0-42:T>C-42:T>C	TGCAGTTGAGCCTCTCTGCTCCCCATTAGTTGAGGTTTTTATTGTGAAGAAATGATGAAGAGGGTGAAT	100052202|F|0	0	0.0722222	42:T>C	0.992908	0.992908	0.989286	0.0571429	0.98227	0.0567376	0.946809	0.0106383	0.93617	0.0460993	0.0070922	756.065	32.083	42	7.07	2.61	2.01	100	0	2	0	0	0	0	0	0	0	0	0	2	0	0	0	0	0	0	0	0	0	0	0	0	0
4600521	100023337|F|0-7:G>A-7:G>A	TGCAGAAGGGGTCTGTTTCACAATATACTCATTTGATCCATTGTTAATATCAAGACTAAGAGTTTACAG	100023337|F|0	0	0.0730337	7:G>A	0.957447	0.957447	0.985185	0.062963	0.943262	0.0602837	0.911348	0.0141844	0.897163	0.0460993	0.0425532	1185.18	42.3353	7	9.73	3.85	2.49	100	0	0	0	0	0	0	0	0	0	0	0	0	0	0	0	0	0	0	0	0	0	0	0	0	0
4600522	100002300|F|0-23:G>A-23:G>A	TGCAGTGTGTAGCAGCCAGCAGCGGTGTCTCTACAGCATGAGATCGGAAGAGCGGTTCAGCAGGAATGC	100002300|F|0	0	0.0549451	23:G>A	0.992908	0.992908	1	0.075	0.992908	0.0744681	0.91844	0	0.91844	0.0744681	0.0070922	12656.1	210.872	23	116.09	44.35	10.04	95.5357	0	0	2	2	0	2	0	0	0	0	0	0	0	0	0	0	0	0	0	0	0	0	0	0	0
4600525	100010139|F|0-49:A>C-49:A>C	TGCAGTGCCCTGTTTATTATTCTTCATGTTTATCTCACTGAACTTCACCATTTCTTCCTCCATCTTATC	100010139|F|0	0	0.021978	49:A>C	0.992908	0.992908	1	0.0142857	0.992908	0.0141844	0.978723	0	0.978723	0.0141844	0.0070922	4347.43	21.478	49	38.71	15.01	5.37	100	0	0	0	0	0	0	0	0	0	0	0	0	0	0	0	0	0	0	0	0	0	2	0	2	0
4600528	100015343|F|0-60:C>T-60:C>T	TGCAGTCTCTGGTTACCTTGGAAAAGATGACAAACAGGCCAGCTACCTCTGAAACAGCAGCATGTTTTC	100015343|F|0	0	0.032967	60:C>T	1	1	1	0.0248227	1	0.0248227	0.975177	0	0.975177	0.0248227	0	2362.55	26.699	60	21.44	8.28	3.81	100	0	0	0	0	0	2	0	0	2	0	0	0	0	0	0	0	0	0	0	0	0	0	0	0	0
4600529	100001128|F|0-21:C>T-21:C>T	TGCAGGGTACAGCTAAATTAGCTTGGAATATTGAGGCATGAGATCGGAAGAGCGGTTCAGCAGGAATGC	100001128|F|0	0	0.00549451	21:C>T	1	1	1	0.0319149	1	0.0319149	0.968085	0	0.968085	0.0319149	0	13988.5	40.0889	21	123.56	49.03	4.45	99.1071	0	2	0	0	0	0	0	0	0	0	0	0	0	0	0	0	0	0	0	0	0	0	0	0	0
4600530	100031393|F|0-56:T>C-56:T>C	TGCAGCAGAAAATAGACAGCTGACACTGACAGGTCCCACTGGGTGTCTGTGATGAGTGCTTTTAATGAC	100031393|F|0	0	0.131868	56:T>C	0.996454	0.996454	0.989324	0.117438	0.985816	0.117021	0.890071	0.0106383	0.879433	0.106383	0.0035461	2854.12	164.714	56	24.98	9.35	4.99	99.1071	2	0	0	0	0	0	2	0	0	0	0	0	0	0	0	0	0	2	0	0	0	0	0	0	0
4600535	100002681|F|0-29:T>C-29:T>C	TGCAGGTCACATACACACACAAACACACATGCAGGCACACTGGAAAGCAGTCACTTTATCTCTTTCACC	100002681|F|0	1	0.0659341	29:T>C	1	1	0.996454	0.070922	0.996454	0.070922	0.932624	0.0035461	0.929078	0.0673759	0	11209.1	104.905	29	101	39.25	5.25	95.5357	0	2	0	0	0	0	2	0	0	0	2	0	0	0	0	0	0	0	0	0	0	0	0	2	0
4600535	100002681|F|0-5:G>A-5:G>A	TGCAGGTCACATACACACACAAACACACATGCAGGCACACTGGAAAGCAGTCACTTTATCTCTTTCACC	100002681|F|0	0	0.010989	5:G>A	0.996454	0.996454	1	0.0427046	0.996454	0.0425532	0.953901	0	0.953901	0.0425532	0.0035461	11209.1	47.5222	5	100.52	39.25	3.96	94.6429	0	0	0	0	0	0	0	0	0	0	0	0	0	2	0	0	0	0	0	0	0	0	0	0	0
4600536	100006057|F|0-35:G>T-35:G>T	TGCAGATGTTTGTTTTGATTATAATGGGAGCAGAGGCAGGGCTTCCCTAACCTAGACAAGATGTGTTTC	100006057|F|0	1	0.032967	35:G>T	1	1	1	0.0390071	1	0.0390071	0.960993	0	0.960993	0.0390071	0	8515.68	133.175	35	74.01	29.01	12.11	99.1071	2	0	0	0	0	0	0	0	0	0	0	0	0	0	0	0	0	0	0	0	0	0	0	0	0
4600536	100006057|F|0-53:A>T-53:A>T	TGCAGATGTTTGTTTTGATTATAATGGGAGCAGAGGCAGGGCTTCCCTAACCTAGACAAGATGTGTTTC	100006057|F|0	0	0.032967	53:A>T	1	1	1	0.0248227	1	0.0248227	0.975177	0	0.975177	0.0248227	0	8515.68	100.963	53	73.45	29.01	14.42	100	0	0	0	0	0	0	0	0	0	0	0	0	0	0	0	0	0	0	0	0	0	2	0	0	0
4600548	100025972|F|0-62:C>T-62:C>T	TGCAGCAAAACTTGTCTTGGCAGTCAGAAACAGCTGATAAGCTATTCATCACTCTCTTCAAACATGTTA	100025972|F|0	0	0.186747	62:C>T	0.950355	0.950355	0.716418	0.373134	0.680851	0.35461	0.865248	0.269504	0.595745	0.0851064	0.0496454	1437.69	408.587	62	11.6	4.47	4.09	100	2	0	1	1	1	1	2	1	1	1	1	2	2	1	-	-	1	-	1	1	2	1	2	1	1
4600558	100002708|F|0-5:T>C-5:T>C	TGCAGTGGAGACAGACACCAATCAGGAGGACAGTATACCCTGCTTTACAGGGCCTGGGTTGGTTATGGA	100002708|F|0	0	0.241758	5:T>C	0.992908	0.992908	0.989286	0.225	0.98227	0.223404	0.780142	0.0106383	0.769504	0.212766	0.0070922	12659.5	914.551	5	107.68	39.94	14.52	94.6429	2	0	0	0	2	2	2	2	2	2	0	0	0	0	2	2	1	2	0	0	0	0	2	0	0
4600558	100002708|F|0-13:G>C-13:G>C	TGCAGTGGAGACAGACACCAATCAGGAGGACAGTATACCCTGCTTTACAGGGCCTGGGTTGGTTATGGA	100002708|F|0	0	0.129213	13:G>C	0.992908	0.992908	0.989286	0.103571	0.98227	0.102837	0.900709	0.0106383	0.890071	0.0921986	0.0070922	12659.5	558.542	13	104.12	39.94	19.26	99.1071	0	0	2	2	0	2	2	0	0	0	2	0	0	0	0	0	1	0	0	0	0	0	0	0	0
4600563	100024906|F|0-40:G>A-40:G>A	TGCAGCTGTCGGCTAAAGGCTCGCTGAAAGGTAACTCGTTGCCCCTGGCCTCACCTTTGTGACCAACTT	100024906|F|0	0	0.247191	40:G>A	0.989362	0.989362	0.555556	0.72043	0.549645	0.712766	0.716312	0.439716	0.276596	0.27305	0.0106383	7984.72	4620.89	40	68.03	19.02	22.99	96.4286	2	0	2	2	0	2	2	2	0	0	0	0	2	0	2	0	-	1	2	0	0	0	2	2	0
4600567	100008719|F|0-54:G>A-54:G>A	TGCAGAGATGCTGGAGTTTGCCAAATCCTCGGCTCCACCTCCACCTCCAACATCGACCTCCTGCATGAG	100008719|F|0	0	0.343023	54:G>A	0.971631	0.971631	0.912409	0.408759	0.886525	0.397163	0.659574	0.0851064	0.574468	0.312057	0.0283688	9501.61	2132.65	54	81.72	27.41	19.04	98.2143	2	0	1	1	0	0	2	2	2	0	0	2	0	1	2	0	0	0	0	0	-	0	0	2	2
4600568	100002617|F|0-48:C>T-48:C>T	TGCAGCTCCAAAATGCACACACAGGCATATGCACACCCACATACATATCATCACCGACCCACACACACA	100002617|F|0	1	0.0384615	48:C>T	1	1	1	0.0496454	1	0.0496454	0.950355	0	0.950355	0.0496454	0	11530.1	124.436	48	101.53	39.56	8.89	93.75	0	0	0	0	0	2	0	0	0	0	0	0	0	0	0	0	0	0	0	0	0	0	0	0	0
4600568	100002617|F|0-55:G>A-55:G>A	TGCAGCTCCAAAATGCACACACAGGCATATGCACACCCACATACATATCATCACCGACCCACACACACA	100002617|F|0	0	0.0164835	55:G>A	1	1	1	0.0531915	1	0.0531915	0.946809	0	0.946809	0.0531915	0	11530.1	82.1316	55	100.84	39.56	5.48	96.4286	0	0	0	0	0	0	0	0	0	0	0	0	0	2	0	0	0	0	0	0	0	0	0	0	0
4600569	100024882|F|0-48:A>T-48:A>T	TGCAGTTTCACCATATTTCACGGCATTGTGGGCTTCAGTTGCTCTCAGATTCTCTGACATTTTTGTGTT	100024882|F|0	0	0.327778	48:A>T	0.985816	0.985816	0.946043	0.208633	0.932624	0.205674	0.833333	0.0531915	0.780142	0.152482	0.0141844	1096.32	156.432	48	9.97	3.48	2.7	98.2143	2	0	0	0	0	2	1	2	0	0	2	2	2	2	0	1	0	0	0	0	2	0	0	2	0
4600576	100009622|F|0-58:G>A-58:G>A	TGCAGGCAGCCACACAGGCACAAAGAGCCCTTTATATGCCCACTCATGTTCAAGCCCCGCTCAAGACAT	100009622|F|0	0	0.0274725	58:G>A	1	1	1	0.035461	1	0.035461	0.964539	0	0.964539	0.035461	0	4907.63	30.2159	58	43.45	16.99	3.02	96.4286	0	0	0	0	0	2	0	0	0	0	2	0	0	2	0	0	0	2	0	0	0	0	0	0	0
4600577	100030081|F|0-68:C>T-68:C>T	TGCAGGCTTGCAATCTGTTCAACTCCAGAGTCAATGCCAGAGATCCACCACACACACACACACACACAC	100030081|F|0	0	0.043956	68:C>T	0.992908	0.992908	0.992857	0.0392857	0.985816	0.0390071	0.960993	0.0070922	0.953901	0.0319149	0.0070922	1614.22	53.0293	68	14.25	5.44	4.82	98.2143	0	0	0	0	2	2	0	0	0	0	0	0	0	0	0	0	0	0	0	0	0	0	0	0	0
4600582	100018644|F|0-35:C>A-35:C>A	TGCAGATGTAGTATATTTTTTTGCAGGGACCTCTACCCACAGCTCTCCTGTGCCACCCTGCCAAAACCT	100018644|F|0	0	0.0604396	35:C>A	0.950355	0.950355	0.996269	0.0522388	0.946809	0.0496454	0.904255	0.0035461	0.900709	0.0460993	0.0496454	1865.92	62.9068	35	17.34	6.47	4.49	100	0	0	0	0	0	0	0	2	0	0	0	0	0	2	0	2	0	0	0	2	0	0	0	0	0
4600582	100018644|F|0-55:C>T-55:C>T	TGCAGATGTAGTATATTTTTTTGCAGGGACCTCTACCCACAGCTCTCCTGTGCCACCCTGCCAAAACCT	100018644|F|0	0	0.0666667	55:C>T	0.953901	0.953901	0.992565	0.0557621	0.946809	0.0531915	0.907801	0.0070922	0.900709	0.0460993	0.0460993	1865.92	58.9461	55	17.28	6.47	3.93	100	0	0	0	0	0	0	0	0	0	0	0	0	0	0	0	0	0	0	0	0	0	0	0	0	0
4600585	100003229|F|0-62:G>A-62:G>A	TGCAGTGTTGTGTGTGAGAGAACTGAAGTGTGAAGTGATGAGAACCATTACAGTTACCCTGCGCACACA	100003229|F|0	0	0.0604396	62:G>A	0.996454	0.996454	1	0.0640569	0.996454	0.0638298	0.932624	0	0.932624	0.0638298	0.0035461	10806.5	64.8305	62	96.1	37.55	3.6	96.4286	0	0	0	0	0	2	0	0	0	0	0	0	0	0	2	0	0	0	2	0	0	0	0	0	0
4600588	100001887|F|0-37:C>T-37:C>T	TGCAGTGTTTGCACCACACATAGGCCCTAACATGAGGCGCACGCTGAAAAAGGCATGAGATCGGAAGAG	100001887|F|0	0	0.307692	37:C>T	1	1	0.968085	0.312057	0.968085	0.312057	0.719858	0.0319149	0.687943	0.280142	0	15478.1	2295.82	37	136.55	47.48	26.09	93.75	0	2	2	2	2	2	2	0	0	2	0	0	1	0	2	0	0	0	2	0	0	2	2	0	2
4600588	100001887|F|0-42:G>A-42:G>A	TGCAGTGTTTGCACCACACATAGGCCCTAACATGAGGCGCACGCTGAAAAAGGCATGAGATCGGAAGAG	100001887|F|0	0	0.0117647	42:G>A	0.968085	0.968085	1	0.0512821	0.968085	0.0496454	0.91844	0	0.91844	0.0496454	0.0319149	15478.1	108.169	42	117.14	47.48	7.73	95.5357	0	0	0	0	0	0	0	0	0	0	0	0	-	0	0	0	0	0	0	0	0	0	0	0	0
4600593	100018318|F|0-44:G>A-44:G>A	TGCAGCACTGGTTTGGAACCTCTTTCCCAAAAACAAGTAGCAGCGTCCTAGAACTGCTCTCCGCACAGC	100018318|F|0	0	0.0277778	44:G>A	0.975177	0.975177	0.68	0.352727	0.663121	0.343972	0.943262	0.312057	0.631206	0.0319149	0.0248227	3596.65	999.668	44	30.23	12.11	10.31	98.2143	0	0	0	0	2	0	0	2	0	0	0	0	0	0	0	0	0	0	0	0	0	0	0	2	0
4600600	100003370|F|0-63:G>A-63:G>A	TGCAGTTACCTTTGGTCCAACTGTACTACATATAAACACACAAAGTAGCTGGATAAAAAGTTGGATATT	100003370|F|0	0	0.122222	63:G>A	0.992908	0.992908	1	0.135714	0.992908	0.134752	0.858156	0	0.858156	0.134752	0.0070922	10796.4	309.262	63	93.79	35.2	8.14	94.6429	0	0	0	0	0	0	0	0	2	2	0	2	0	0	0	0	0	0	0	0	0	0	0	0	-
4600602	100002608|F|0-65:C>T-65:C>T	TGCAGCATTCTGTCCTTCCTCCCAAGTTGCTGCTATTGTGACAAGAAAGATAGATGATATAAGTCCGCC	100002608|F|0	0	0.0549451	65:C>T	0.996454	0.996454	0.996441	0.160142	0.992908	0.159574	0.840426	0.0035461	0.836879	0.156028	0.0035461	11801.8	424.153	65	105.26	39.94	9.43	93.75	0	2	0	0	0	0	2	0	0	0	0	0	0	0	2	0	0	0	2	0	0	0	0	0	0
4600608	100010410|F|0-15:T>A-15:T>A	TGCAGCTTAAAAAAATTAATTTGATGAGCGTGGCCCTGTATGGTTTTTATCTATTTTTTTACCAGCATG	100010410|F|0	0	0.0714286	15:T>A	0.953901	0.953901	0.996283	0.0557621	0.950355	0.0531915	0.904255	0.0035461	0.900709	0.0496454	0.0460993	5579.97	125.879	15	43.67	16.37	8.39	100	0	0	2	2	0	0	0	0	0	0	2	0	0	0	0	1	0	0	0	0	0	0	0	2	2
4600612	100016223|F|0-47:G>C-47:G>C	TGCAGGGTATTTCCCACACTGCTCTGAAAGATTGACGTTGACCCTTAGCCTAAACCAGTAATGCAACAA	100016223|F|0	0	0.010989	47:G>C	1	1	0.85461	0.294326	0.85461	0.294326	0.851064	0.14539	0.705674	0.148936	0	2887.84	587.615	47	25.41	9.29	7.08	97.3214	0	0	0	0	0	0	0	0	0	0	0	0	0	0	0	0	0	0	0	0	0	0	0	0	0
4600613	100003228|F|0-47:G>C-47:G>C	TGCAGCAGAGATTGCTTTAGCACATTCCATCTCACAATACTCTCCTCGAATCACATGCATGAGATCGGA	100003228|F|0	0	0.428571	47:G>C	0.960993	0.960993	0.889299	0.487085	0.85461	0.468085	0.599291	0.106383	0.492908	0.361702	0.0390071	15547	4155.69	47	135.46	41.17	31.48	94.6429	0	2	0	0	2	0	2	2	0	0	2	2	1	2	2	0	2	1	2	0	2	1	0	2	1
4600623	100001194|F|0-32:C>T-32:C>T	TGCAGGCCAAGGAAACCTAGAAATGCCAGTGGCATATTGATTGCATGAGATCGGAAGAGCGGTTCAGCA	100001194|F|0	0	0.021978	32:C>T	1	1	1	0.0496454	1	0.0496454	0.950355	0	0.950355	0.0496454	0	13774.2	50.0553	32	123.37	48.67	3.58	95.5357	0	0	0	2	0	2	2	0	0	0	0	0	0	0	0	0	0	0	0	2	0	0	0	0	0
4600626	100014659|F|0-67:T>G-67:T>G	TGCAGCCTGCCTCTCACACTGCAAAAATGTGAACTGTTCGACGGGGCGATGCAGTTTTCTTGTTGTTTT	100014659|F|0	0	0.0549451	67:T>G	0.985816	0.985816	0.967626	0.23741	0.953901	0.234043	0.783688	0.0319149	0.751773	0.202128	0.0141844	5619.67	812.26	67	48.18	16.94	12.31	97.3214	2	0	0	0	0	0	0	2	0	2	0	0	0	0	0	0	0	0	0	0	0	0	0	2	0
4600641	100047718|F|0-59:G>C-59:G>C	TGCAGCATACAAACATTTCATTCCCCAAGGCGTGAATTACTACATGACAAAAATACATCGGCGCACTGA	100047718|F|0	0	0.261111	59:G>C	0.953901	0.953901	0.702602	0.464684	0.670213	0.443262	0.794326	0.283688	0.510638	0.159574	0.0460993	455.634	187.254	59	4.39	1.42	1.5	96.4286	1	0	2	2	1	1	1	1	1	1	2	2	2	1	1	1	-	2	2	2	0	1	0	2	1
4600646	100022334|F|0-61:C>A-61:C>A	TGCAGTATGTGCTTCCCTCTTTCACTGCACAGTACATCCTAAGCCTCAGCTGGGTCCAGCTCACATCTG	100022334|F|0	0	0.032967	61:C>A	0.964539	0.964539	1	0.0257353	0.964539	0.0248227	0.939716	0	0.939716	0.0248227	0.035461	1254.81	22.2931	61	11.77	4.35	3.18	100	0	0	0	0	0	0	0	0	0	0	0	0	0	0	0	0	0	0	0	0	0	0	0	0	0
4600652	100024404|F|0-6:A>T-6:A>T	TGCAGGATGGGCTTAGTTCAAAGGAAAACCAGGTAAATGAGAGAGAAGGCTAATGGTCAGTATTGACCA	100024404|F|0	0	0.0494505	6:A>T	1	1	0.996454	0.0283688	0.996454	0.0283688	0.975177	0.0035461	0.971631	0.0248227	0	1093.08	20.1155	6	9.73	3.82	2.51	100	0	0	0	0	0	0	0	0	0	0	0	0	0	0	0	0	2	0	0	0	0	2	0	0	0
4600657	100018093|F|0-21:C>T-21:C>T	TGCAGAAACCAGAACCCGGATCGGGTCCTGCATCCGCTCACAGTCCAACAGGAAGTCCGGACGGCTGCA	100018093|F|0	0	0.0164835	21:C>T	1	1	0.914894	0.234043	0.914894	0.234043	0.851064	0.0851064	0.765957	0.148936	0	9007.76	1659.27	21	79.63	28.15	25.14	98.2143	0	0	0	0	0	0	0	0	0	0	0	0	0	0	0	0	0	0	0	0	0	0	0	0	0
4600658	100006656|F|0-47:A>G-47:A>G	TGCAGAACAAATATGAGAAGTGTTTCAACATCCAAATATAGACAGCAAGGATTGTAACATGGAACCTAG	100006656|F|0	0	0.0274725	47:A>G	1	1	0.996454	0.0602837	0.996454	0.0602837	0.943262	0.0035461	0.939716	0.0567376	0	6691.83	50.0771	47	58.59	22.96	2.95	94.6429	0	0	0	2	0	0	0	0	0	2	0	0	0	2	0	0	0	0	0	0	0	0	0	0	0
4600660	100008206|F|0-66:T>C-66:T>C	TGCAGTCAGCCTGAGGTCTGGCAGTGTTCAGTACATCTATCGCCTCACCTCGACGGCTTTGAATCCTCA	100008206|F|0	0	0.175824	66:T>C	1	1	0.996454	0.187943	0.996454	0.187943	0.815603	0.0035461	0.812057	0.184397	0	10193.5	404.642	66	90.79	34.43	7.63	93.75	0	2	0	0	0	2	2	2	0	0	0	0	1	0	2	2	0	0	2	0	0	0	2	0	0
4600667	100026245|F|0-12:G>A-12:G>A	TGCAGTCAGAGGGAATTAAAAGGGCAAACCTAATGGTCCATATCTTTTTATAGACCTAGTGGATTAAAA	100026245|F|0	0	0.0337079	12:G>A	0.98227	0.98227	1	0.0252708	0.98227	0.0248227	0.957447	0	0.957447	0.0248227	0.0177305	845.534	14.0571	12	7.49	2.94	2.01	100	0	0	0	0	0	0	0	2	0	0	0	0	0	0	0	0	0	0	0	0	0	0	0	0	0
4600667	100026245|F|0-58:G>A-58:G>A	TGCAGTCAGAGGGAATTAAAAGGGCAAACCTAATGGTCCATATCTTTTTATAGACCTAGTGGATTAAAA	100026245|F|0	0	0.05	58:G>A	0.989362	0.989362	0.992832	0.0430108	0.98227	0.0425532	0.953901	0.0070922	0.946809	0.035461	0.0106383	845.534	17.7955	58	7.52	2.94	1.48	100	0	0	0	0	0	0	0	0	0	0	0	0	2	0	0	0	0	0	0	0	0	0	0	0	0
4600668	100006768|F|0-19:T>C-19:T>C	TGCAGCAGTGGGATATCACTGGAATACATACAGTAAATAAACAAGAGAGAACACATTATGAAGCCACCC	100006768|F|0	0	0.0164835	19:T>C	1	1	1	0.0425532	1	0.0425532	0.957447	0	0.957447	0.0425532	0	6638.99	24.9025	19	58.77	23.15	2.08	96.4286	0	0	0	0	0	0	0	0	0	0	0	0	0	0	0	0	0	0	0	0	0	0	0	0	0
4600682	100016135|F|0-6:G>T-6:G>T	TGCAGTGTGAGAAGAGCTCTTGACAGGCAGTGAAAAAAGAGAGTGTAAAACACATATATTTGTAATATA	100016135|F|0	0	0.010989	6:G>T	1	1	1	0.0141844	1	0.0141844	0.985816	0	0.985816	0.0141844	0	2644.34	17.6389	6	23.81	9.28	4.41	100	0	0	0	0	0	0	0	0	0	0	0	0	0	0	2	0	0	0	0	0	0	0	0	0	0
4600691	100004743|F|0-64:C>T-64:C>T	TGCAGTCATTTGTGGTCAGATAAAATGGCCGTTTCTCATCGCATCCTCAATTCCTCTCTCTGCTCTGTG	100004743|F|0	1	0.0549451	64:C>T	0.985816	0.985816	1	0.0431655	0.985816	0.0425532	0.943262	0	0.943262	0.0425532	0.0141844	9429.42	132.549	64	78.98	29.98	11.05	98.2143	0	0	2	2	0	2	0	0	0	0	0	0	0	0	0	0	0	0	0	0	0	2	0	0	2
4600691	100004743|F|0-39:C>T-39:C>T	TGCAGTCATTTGTGGTCAGATAAAATGGCCGTTTCTCATCGCATCCTCAATTCCTCTCTCTGCTCTGTG	100004743|F|0	0	0.021978	39:C>T	0.992908	0.992908	0.992857	0.135714	0.985816	0.134752	0.865248	0.0070922	0.858156	0.12766	0.0070922	9429.42	501.947	39	81.12	29.98	13.21	95.5357	0	0	0	0	0	0	0	0	2	0	0	2	0	0	0	0	0	0	0	0	0	0	0	0	0
4600693	100004777|F|0-62:G>A-62:G>A	TGCAGTTTGTCTTTGTGCCTCCAACCTGAGGCTGCCAGCGTGCCCATCTGCCATTGGTGCCCGAGGATC	100004777|F|0	0	0.021978	62:G>A	1	1	0.996454	0.109929	0.996454	0.109929	0.893617	0.0035461	0.890071	0.106383	0	11310.5	331.53	62	97.76	37.46	10.69	95.5357	2	0	0	0	0	0	0	0	0	0	0	0	0	0	0	0	0	0	0	0	0	0	0	0	0
4600695	100052201|F|0-54:A>G-54:A>G	TGCAGTTGTGTTTACCATGCAGAATATTCTTCCGCACTTGACCTTTCACCTTTAAAGGCAGGGGGACAG	100052201|F|0	0	0.2	54:A>G	0.978723	0.978723	0.644928	0.452899	0.631206	0.443262	0.882979	0.347518	0.535461	0.0957447	0.0212766	803.502	353.705	54	7.28	2.4	2.83	99.1071	0	0	0	0	2	2	1	2	-	0	0	2	0	2	0	0	2	0	0	2	2	0	2	1	1
4600698	100013031|F|0-10:C>T-10:C>T	TGCAGATGGCCGAAGAGTTTCTGACTGTTCACCACATGGCAGCCGCAGCGCATGAGATCGGAAGAGCGG	100013031|F|0	0	0.0384615	10:C>T	1	1	1	0.0425532	1	0.0425532	0.957447	0	0.957447	0.0425532	0	11799.5	48.5235	10	104.39	41.32	4.04	96.4286	0	0	0	0	2	0	0	2	2	0	0	0	0	0	0	0	0	0	0	0	0	0	0	0	0
4600706	100016458|F|0-33:C>T-33:C>T	TGCAGCGCCACTGACATACAGACCTAGAAACTGCGAGCATAATCTGATCACGCTCTGCCATCGACAGAG	100016458|F|0	0	0.428571	33:C>T	0.960993	0.960993	0.760148	0.627306	0.730496	0.602837	0.588652	0.230496	0.358156	0.37234	0.0390071	4393.16	1938.05	33	38.19	10.47	11.4	95.5357	2	2	2	2	2	0	2	2	1	2	0	1	2	2	2	2	2	1	0	2	2	2	2	1	2
4600709	100006506|F|0-51:G>A-51:G>A	TGCAGTGTACTGCATGTCCATATGTAGAACGCTCTGTTGTAATATCTTAAAGCTTTTTACAGCAGCTAC	100006506|F|0	0	0.110465	51:G>A	0.978723	0.978723	0.677536	0.40942	0.663121	0.400709	0.893617	0.315603	0.578014	0.0851064	0.0212766	10252.4	3285.37	51	91.07	36.85	29.07	96.4286	1	1	1	1	1	2	1	1	2	1	1	2	1	1	1	1	1	2	2	1	1	-	1	1	0
4600722	100021649|F|0-11:G>C-11:G>C	TGCAGGCCAAAGAGGAAGAACTGATGAAGAAGAAGCAGGAGATCAGGAACCATCTGACCCATCTGAAGA	100021649|F|0	0	0.303571	11:G>C	0.964539	0.964539	0.959559	0.213235	0.925532	0.205674	0.797872	0.0390071	0.758865	0.166667	0.035461	2002.31	112.011	11	11.94	4.85	1.93	99.1071	2	1	2	2	0	0	0	2	2	1	1	0	2	0	2	0	1	2	2	1	0	0	0	-	0
4600729	100008346|F|0-62:C>T-62:C>T	TGCAGTGATAATTAAAAGTGTCTGGAGAATTTTTTTCTTTCAAAGAATCTGTAAATGAAACTCGTATAT	100008346|F|0	0	0.032967	62:C>T	0.985816	0.985816	1	0.0395683	0.985816	0.0390071	0.946809	0	0.946809	0.0390071	0.0141844	6322.87	65.4469	62	57.65	21.93	5.95	99.1071	0	0	0	0	0	0	0	0	0	0	0	0	0	0	0	0	0	0	0	0	0	0	0	0	0
4600733	100012793|F|0-25:T>C-25:T>C	TGCAGCATCACATAACCTGCTCAATTCCCTAAATTAACACCACCAGCATGTCCTAACTCAAAGTACTTC	100012793|F|0	0	0.0769231	25:T>C	1	1	1	0.0673759	1	0.0673759	0.932624	0	0.932624	0.0673759	0	3491.65	96.6767	25	30.74	11.46	5.09	99.1071	0	0	0	0	0	0	0	0	0	2	0	0	0	2	0	0	0	0	0	0	0	0	0	0	0
4600737	100005288|F|0-20:T>C-20:T>C	TGCAGGGATAAATAATGTCTTCATGTGAAACTGTCAGAAAGAAATGTCACAATTAGTTGGCCACATTAT	100005288|F|0	0	0.406593	20:T>C	0.996454	0.996454	0.939502	0.320285	0.93617	0.319149	0.737589	0.0602837	0.677305	0.258865	0.0035461	9621.86	1631.73	20	85.17	29.33	18.13	94.6429	0	0	2	2	2	0	0	0	0	2	2	1	0	0	2	2	1	1	2	2	1	2	2	1	1
4600738	100006802|F|0-63:G>T-63:G>T	TGCAGTGATGTCACCATGCTGTTCTCATGGTAACCATGCTGAGGCCACAAGGCAGGGAGACTCGGACAT	100006802|F|0	0	0.0384615	63:G>T	1	1	1	0.0248227	1	0.0248227	0.975177	0	0.975177	0.0248227	0	7023.06	67.5863	63	62.51	24.16	9.66	100	0	0	0	0	0	0	0	0	0	0	0	2	2	0	0	0	0	0	0	0	0	0	2	0	0
4600740	100044673|F|0-35:T>C-35:T>C	TGCAGCTGTCAGAGGGAATGCCCAGTTAACGATGCTTTCCCTAAGCCTGGCTGGAGAGGGACACCAGCC	100044673|F|0	0	0.0611111	35:T>C	0.985816	0.985816	0.996403	0.0431655	0.98227	0.0425532	0.946809	0.0035461	0.943262	0.0390071	0.0141844	916.759	18.0471	35	8.39	3.24	1.5	100	0	0	0	0	0	0	0	0	0	0	0	2	0	0	0	0	0	2	0	0	0	2	0	0	0
4600744	100041776|F|0-5:G>T-5:G>T	TGCAGGGAGTGATGGTACAGCTGTCTGTGGCAGCATGAGATCGGAAGAGCGGTTCAGCAGGAATGCCGA	100041776|F|0	0	0.021978	5:G>T	0.992908	0.992908	1	0.0285714	0.992908	0.0283688	0.964539	0	0.964539	0.0283688	0.0070922	8592.91	22.8407	5	77.13	30.27	2.86	98.2143	0	0	0	0	0	0	0	0	2	0	0	0	0	0	0	0	0	0	0	0	0	0	0	0	0
4600747	100005247|F|0-37:C>T-37:C>T	TGCAGTATCGGATAACACAATAACAGCTGATCTTCAGCGAGTGCATGAGATCGGAAGAGCGGTTCAGCA	100005247|F|0	0	0.0274725	37:C>T	1	1	1	0.0602837	1	0.0602837	0.939716	0	0.939716	0.0602837	0	18440.1	77.9884	37	163.15	64.19	4.59	93.75	2	0	0	0	0	0	0	0	0	0	0	2	2	0	0	0	0	0	0	0	0	0	0	0	0
4600752	100011254|F|0-14:C>T-14:C>T	TGCAGTGAGTTCCCCCTCCCCTCCTCCTCCTCCTCTCCACTGCATGAGATCGGAAGAGCGGTTCAGCAG	100011254|F|0	0	0.0274725	14:C>T	0.989362	0.989362	1	0.0609319	0.989362	0.0602837	0.929078	0	0.929078	0.0602837	0.0106383	7649.32	95.3871	14	68.15	27.01	5.61	93.75	0	0	0	0	0	2	2	0	0	0	0	0	0	2	0	0	0	0	0	0	0	0	0	0	0
4600756	100022248|F|0-6:G>A-6:G>A	TGCAGGGTTGAAGAGGTGTGTGGGTGTGTTTGTGCTTTAGAAGCTAACTGCTGTGAAACAATCAGAAAA	100022248|F|0	0	0.0274725	6:G>A	1	1	1	0.0319149	1	0.0319149	0.968085	0	0.968085	0.0319149	0	8074.27	20.7765	6	71.89	28.56	2.31	100	0	0	0	0	0	0	0	0	0	0	0	0	0	0	0	0	0	0	0	2	0	0	2	0	0
4600760	100022227|F|0-65:C>T-65:C>T	TGCAGGTGTAAGAAACTCTAAGCAGTTTCCATTTTGCCAGTCAGAGAGAATTAAATCCTGTGCAGCGCC	100022227|F|0	0	0.0714286	65:C>T	0.992908	0.992908	1	0.0535714	0.992908	0.0531915	0.939716	0	0.939716	0.0531915	0.0070922	1225.39	28.4422	65	10.53	4.07	1.9	98.2143	0	0	2	0	2	2	0	2	0	0	0	0	0	0	0	0	0	0	2	0	0	2	0	0	0
4600766	100015073|F|0-27:C>A-27:C>A	TGCAGGTTTCCACGAACCTCGTTCCCGCTGCTCCCCCAACCCCTGCTATAAGGGCGTGGCCTGCATGGA	100015073|F|0	0	0.0164835	27:C>A	1	1	0.585106	0.570922	0.585106	0.570922	0.843972	0.414894	0.429078	0.156028	0	14161.6	6640.57	27	127.17	45.58	41.25	98.2143	1	1	1	1	1	1	1	1	1	1	1	1	1	1	1	1	1	1	1	1	1	1	1	1	1
4600774	100012712|F|0-15:G>A-15:G>A	TGCAGGAAGCAAATAGAGAGATAAAAAATAAAGGTGTAAATTATAAAATGCATGAGATCGGAAGAGCGG	100012712|F|0	0	0.483516	15:G>A	0.964539	0.964539	0.731618	0.716912	0.705674	0.691489	0.531915	0.258865	0.27305	0.432624	0.035461	7848.34	3420.53	15	66.2	17.83	17.54	97.3214	2	2	0	0	1	2	2	2	2	2	2	2	2	0	2	2	0	0	1	1	2	1	0	0	2
4600778	100015381|F|0-35:T>C-35:T>C	TGCAGGTCATACAAGCAACACACCAAGTCATTTCATTACAGACAGCTAATTGTTATAAAAATGCAGTTC	100015381|F|0	0	0.0824176	35:T>C	0.985816	0.985816	1	0.0611511	0.985816	0.0602837	0.925532	0	0.925532	0.0602837	0.0141844	2387.32	65.359	35	21.54	8.22	3.84	98.2143	2	2	0	0	0	0	2	2	0	0	0	0	0	0	0	0	2	0	2	0	0	0	0	0	2
4600785	100019239|F|0-32:C>T-32:C>T	TGCAGGCAGAGCTGTGTCTTGTGACCCAGCTGCATAATGTCGACTAATTCTGAATTTTTAGTCTGTAGT	100019239|F|0	0	0.0164835	32:C>T	1	1	0.843972	0.304965	0.843972	0.304965	0.851064	0.156028	0.695035	0.148936	0	2471.2	628.429	32	21.89	7.5	7.31	99.1071	0	0	0	0	0	0	0	0	2	0	0	0	0	0	0	0	0	0	0	0	0	0	0	0	0
4600787	100015874|F|0-68:T>C-68:T>C	TGCAGCTGATGTAGACCAAGAGTGTGAATATACCCCATGTTGAATTTCCCCCATTTTGAGAAGCTTATT	100015874|F|0	0	0.0164835	68:T>C	1	1	1	0.0212766	1	0.0212766	0.978723	0	0.978723	0.0212766	0	2374.63	15.6616	68	21.48	8.37	2.61	100	0	0	0	0	0	0	0	0	0	0	0	0	0	0	0	0	0	0	0	0	0	0	0	0	0
4600789	100002903|F|0-27:G>C-27:G>C	TGCAGATATTTATCTTGATCTTAAAAAGCTTTAATCCTGCATGAGATCGGAAGAGCGGTTCAGCAGGAA	100002903|F|0	0	0.0494505	27:G>C	1	1	0.992908	0.035461	0.992908	0.035461	0.971631	0.0070922	0.964539	0.0283688	0	10897.1	220.053	27	96.83	37.62	22.01	99.1071	0	0	0	0	0	0	0	0	2	0	0	2	0	0	0	0	0	2	0	0	0	0	0	0	0
4600791	100013063|F|0-67:G>A-67:G>A	TGCAGTACTGAAGTGAGTTGGGAAGGGGGCCATTAGGTTCATGTCACAGGAAATGACACATCACCTCGG	100013063|F|0	0	0.0397727	67:G>A	0.971631	0.971631	0.99635	0.0255474	0.968085	0.0248227	0.950355	0.0035461	0.946809	0.0212766	0.0283688	3388.61	40.8399	67	30.49	11.68	5.83	99.1071	2	2	0	0	0	0	0	0	0	0	0	0	0	0	0	0	-	2	0	0	0	0	0	0	0
4600795	100018956|F|0-61:A>T-61:A>T	TGCAGCTTCGTGTTTTATTTCACCACCACATGAACTAAAACGATGACCTCAGAAACACAACATTTACGT	100018956|F|0	0	0.188889	61:A>T	0.950355	0.950355	0.682836	0.473881	0.648936	0.450355	0.801418	0.301418	0.5	0.148936	0.0496454	2773.19	1004.39	61	26	9.13	7.91	98.2143	0	0	0	0	0	0	0	0	0	0	2	0	0	0	0	0	0	2	0	0	0	0	0	2	2
4600797	100008009|F|0-68:A>G-68:A>G	TGCAGCAAAATGCTCCATTTACCTCCGTTTGACACCCCTTATAGAATTACTGTATAGCACACATCATAA	100008009|F|0	0	0.0714286	68:A>G	0.996454	0.996454	0.992883	0.0676157	0.989362	0.0673759	0.93617	0.0070922	0.929078	0.0602837	0.0035461	5948.28	175.973	68	53.05	20.19	9.26	99.1071	0	0	1	1	0	2	0	0	0	0	0	0	2	0	0	0	0	2	0	0	0	0	0	0	0
4600800	100031529|F|0-23:G>T-23:G>T	TGCAGCACTCTGAGTTTCACTATGAACGAAAAATGCGGTATAAATTAAATGTATTATTATTATTATATT	100031529|F|0	0	0.285714	23:G>T	0.985816	0.985816	0.946043	0.302158	0.932624	0.297872	0.741135	0.0531915	0.687943	0.244681	0.0141844	809.835	128.751	23	6.92	2.33	1.53	98.2143	2	0	2	2	2	2	0	0	2	2	0	0	2	2	1	2	1	0	0	0	1	2	2	0	0
4600802	100007724|F|0-53:G>A-53:G>A	TGCAGTATGTGATAGATAGATGGCTTTGCATCTGTCCTCCATATAAGTATCAAGATTAATGACCCTAAC	100007724|F|0	1	0.0274725	53:G>A	1	1	1	0.0212766	1	0.0212766	0.978723	0	0.978723	0.0212766	0	5714.14	38.5166	53	51.48	20.02	6.42	98.2143	0	0	0	0	2	0	0	0	0	0	0	0	2	0	0	0	0	0	0	2	0	0	0	0	0
4600802	100007724|F|0-42:A>G-42:A>G	TGCAGTATGTGATAGATAGATGGCTTTGCATCTGTCCTCCATATAAGTATCAAGATTAATGACCCTAAC	100007724|F|0	0	0.0274725	42:A>G	1	1	1	0.035461	1	0.035461	0.964539	0	0.964539	0.035461	0	5714.14	16.4576	42	51.23	20.02	1.65	95.5357	0	0	0	0	0	0	0	2	0	0	0	0	0	0	0	0	0	0	0	0	0	0	0	0	0
4600811	100024020|F|0-33:T>C-33:T>C	TGCAGCTTTCCTGCTATCCACAAACTTATCATCTGGGATGGCGTGTGGGTTCAGGATGCGGTAGCTGCA	100024020|F|0	0	0.0879121	33:T>C	0.996454	0.996454	0.989324	0.0640569	0.985816	0.0638298	0.943262	0.0106383	0.932624	0.0531915	0.0035461	1404.32	54.8047	33	12.68	4.79	3.04	100	0	0	0	0	0	0	2	0	0	0	0	0	2	2	0	0	2	0	0	0	0	0	0	0	0
4600811	100024020|F|0-57:G>A-57:G>A	TGCAGCTTTCCTGCTATCCACAAACTTATCATCTGGGATGGCGTGTGGGTTCAGGATGCGGTAGCTGCA	100024020|F|0	0	0.0388889	57:G>A	0.989362	0.989362	0.996416	0.0250896	0.985816	0.0248227	0.968085	0.0035461	0.964539	0.0212766	0.0106383	1404.32	16.6586	57	12.22	4.79	2.38	100	0	0	0	0	2	0	0	0	0	0	0	0	0	0	0	0	0	0	0	0	0	0	0	0	0
4600814	100006324|F|0-10:C>A-10:C>A	TGCAGTGCTGCTACTAACCACCAGATGGGGGTTGGGAGTCAGTTTAGCCTTTGACAATGGCATGAGATC	100006324|F|0	0	0.032967	10:C>A	1	1	0.613475	0.421986	0.613475	0.421986	0.964539	0.386525	0.578014	0.035461	0	13848.6	5852.87	10	124.75	45.92	49.18	99.1071	1	1	1	1	1	1	1	1	1	1	1	1	1	1	1	1	1	1	1	1	1	1	1	1	2
4600816	100001307|F|0-15:T>C-15:T>C	TGCAGCTCATCGTAGTGCAAAGGTTTTACAACTTAATCTTTTCTCTGCATGAGATCGGAAGAGCGGTTC	100001307|F|0	1	0.0274725	15:T>C	1	1	1	0.0531915	1	0.0531915	0.946809	0	0.946809	0.0531915	0	13808.4	78.2578	15	122.06	48.32	5.22	97.3214	0	0	0	2	0	2	0	0	0	0	0	0	0	0	0	0	0	0	0	0	0	0	0	0	0
4600816	100001307|F|0-28:C>T-28:C>T	TGCAGCTCATCGTAGTGCAAAGGTTTTACAACTTAATCTTTTCTCTGCATGAGATCGGAAGAGCGGTTC	100001307|F|0	0	0.0164835	28:C>T	1	1	1	0.035461	1	0.035461	0.964539	0	0.964539	0.035461	0	13808.4	48.356	28	121.84	48.32	4.84	97.3214	0	0	0	2	0	2	0	0	0	0	0	0	0	0	0	0	0	0	0	0	0	0	0	0	0
4600818	100007742|F|0-8:A>G-8:A>G	TGCAGCCAAGTTCCAAACTGTTGTGGAAAGCCTTCTACAGAAGATTGGAGGCTGTTACGCATGAGATCG	100007742|F|0	0	0.0659341	8:A>G	0.996454	0.996454	0.430605	0.640569	0.429078	0.638298	0.925532	0.567376	0.358156	0.070922	0.0035461	11546.7	6041.45	8	105.39	45.25	33.56	95.5357	0	0	0	0	0	0	0	2	0	2	2	0	2	0	0	0	0	0	0	0	0	0	0	0	0
4600822	100003790|F|0-48:C>T-48:C>T	TGCAGAGTCCACCGTCACTTGTTCAGCAGAGTCTAATTTATGCGGTGGCGATACTGTGGCGCATGAGAT	100003790|F|0	0	0.0604396	48:C>T	0.996454	0.996454	0.996441	0.0711744	0.992908	0.070922	0.929078	0.0035461	0.925532	0.0673759	0.0035461	11930.2	124.217	48	104.07	40.97	6.21	94.6429	0	2	0	2	2	0	0	0	0	0	0	0	0	0	0	0	0	0	0	0	0	0	0	0	0
4600825	100000661|F|0-31:T>C-31:T>C	TGCAGCTGAGATTTCTGACTGTTTACAGTGTTAATGGATGACATTTTATAGCATGAGATCGGAAGAGCG	100000661|F|0	0	0.010989	31:T>C	1	1	1	0.0496454	1	0.0496454	0.950355	0	0.950355	0.0496454	0	14831.5	54.4131	31	132.81	52.09	3.89	97.3214	0	0	0	0	0	0	0	0	0	0	0	0	0	0	0	0	0	0	0	0	0	0	0	0	0
4600826	100041036|F|0-68:T>C-68:T>C	TGCAGGACCATGTGCTGCAAAGCTGTGGTAGGTCTTGATGTATGTGTGTGTGCGTGTGTGTGTGCGTGT	100041036|F|0	0	0.00549451	68:T>C	0.978723	0.978723	1	0.0905797	0.978723	0.0886525	0.890071	0	0.890071	0.0886525	0.0212766	1107.16	39.7583	68	10.32	3.87	1.59	97.3214	0	0	0	0	0	0	0	0	0	0	0	0	0	0	0	0	0	0	0	0	0	0	0	0	0
4600829	100005269|F|0-68:G>A-68:G>A	TGCAGATGGTTTGTGATGAACAAAAGATTTCACTCATAATGAAATTTTCTTCTGAAGCCTCTGTCATCG	100005269|F|0	0	0.043956	68:G>A	0.992908	0.992908	1	0.0428571	0.992908	0.0425532	0.950355	0	0.950355	0.0425532	0.0070922	8132.46	43.567	68	71.23	27.73	3.63	96.4286	0	0	0	0	2	0	0	0	0	2	0	0	0	0	0	0	2	0	0	0	0	0	0	0	0
4600830	100007294|F|0-65:A>G-65:A>G	TGCAGAGTAACCATGCATTTTACTGTGCAGTTGCTGTTGTCCTAGATAGTTTGTGATGAGAGTTCAGAT	100007294|F|0	0	0.115385	65:A>G	0.971631	0.971631	0.992701	0.120438	0.964539	0.117021	0.861702	0.0070922	0.85461	0.109929	0.0283688	7100.4	245.534	65	59.05	22.53	7.44	97.3214	0	0	0	0	0	0	0	2	0	0	0	2	0	0	0	0	0	0	2	0	0	0	2	0	0
4600832	100036408|F|0-33:G>A-33:G>A	TGCAGATTAGTTTGTTCCTTGTAGACCCAGGAGGTCATTTCACCAAATTTACAAGCTGCAATTTACAGC	100036408|F|0	0	0.117978	33:G>A	0.971631	0.971631	0.974453	0.0583942	0.946809	0.0567376	0.939716	0.0248227	0.914894	0.0319149	0.0283688	570.84	16.2225	33	5.26	2.05	1.01	100	1	0	0	0	0	0	0	0	0	0	0	1	0	0	0	0	0	0	0	0	0	0	0	0	0
4600832	100036408|F|0-23:G>A-23:G>A	TGCAGATTAGTTTGTTCCTTGTAGACCCAGGAGGTCATTTCACCAAATTTACAAGCTGCAATTTACAGC	100036408|F|0	0	0.0361446	23:G>A	0.950355	0.950355	0.996269	0.0186567	0.946809	0.0177305	0.93617	0.0035461	0.932624	0.0141844	0.0496454	570.84	5.97863	23	5.29	2.05	1.2	100	1	0	0	0	0	0	0	2	0	0	0	-	0	0	0	0	0	0	0	0	0	0	0	0	0
4600833	100019284|F|0-33:G>T-33:G>T	TGCAGGCCCAATAAGAGAATGATGATAATGTATGAATATCCTAGAGAAAGCTTGAGGAAATTTGGCTCT	100019284|F|0	0	0.021978	33:G>T	0.992908	0.992908	1	0.0142857	0.992908	0.0141844	0.978723	0	0.978723	0.0141844	0.0070922	1598.34	13.9212	33	14.3	5.41	3.48	100	0	0	0	0	0	0	0	2	0	0	0	0	0	0	0	0	0	0	0	0	0	0	0	0	2
4600840	100021116|F|0-19:G>A-19:G>A	TGCAGAGGATCTGTCAGCCGCGGACAATGAGTGTCCCCCTGAGGGCTACCCTGCACAGGCCCCTGGCAG	100021116|F|0	0	0.32967	19:G>A	1	1	0.975177	0.255319	0.975177	0.255319	0.769504	0.0248227	0.744681	0.230496	0	2264.45	357.323	19	20.19	6.86	4.96	99.1071	2	2	0	0	0	2	1	1	0	0	0	0	0	2	0	2	2	1	0	2	0	2	2	0	0
4600842	100032849|F|0-50:C>T-50:C>T	TGCAGATGTGGTCCTTTCACAACAGTGGAGCATTAGCGTAAACATGACATCGTTGTGTCCTACATAGTG	100032849|F|0	0	0.0393258	50:C>T	0.953901	0.953901	0.996283	0.0483271	0.950355	0.0460993	0.911348	0.0035461	0.907801	0.0425532	0.0460993	552.377	12.7672	50	5.29	2.01	0.98	99.1071	0	0	0	0	0	0	0	0	0	0	2	0	0	0	0	0	0	0	0	0	0	0	2	0	0
4600847	100015803|F|0-51:G>A-51:G>A	TGCAGGAGGCTGCCTACCTGTCTGTGTGTGTACGTGTGAGAGTCTGCTGTCGAATGTTTGTGTTGGTAT	100015803|F|0	0	0.120879	51:G>A	0.968085	0.968085	0.985348	0.117216	0.953901	0.113475	0.868794	0.0141844	0.85461	0.0992908	0.0319149	10477.6	437.198	51	87.84	33.41	13.66	99.1071	0	0	0	0	0	0	0	0	0	2	0	0	0	0	0	0	2	0	2	0	0	0	0	0	0
4600853	100001763|F|0-59:T>C-59:T>C	TGCAGAGACCACCAGGAGGGCAACATCAGCCTGAAATTACACGATAACAGTGAAAAGAATGTGCATGAG	100001763|F|0	0	0.126374	59:T>C	1	1	1	0.124113	1	0.124113	0.875887	0	0.875887	0.124113	0	13307.5	405.777	59	117.41	45.06	11.59	93.75	2	0	2	2	0	2	2	0	0	0	0	0	2	0	0	0	2	0	0	0	2	2	0	0	2
4600855	100013250|F|0-21:C>T-21:C>T	TGCAGAGCCTGACACTGGTAGCGATCTCAGAACCATGTCGAGCCGAGGAGGAAAGAAGAAGTCGACTAA	100013250|F|0	0	0.021978	21:C>T	0.992908	0.992908	1	0.0428571	0.992908	0.0425532	0.950355	0	0.950355	0.0425532	0.0070922	5087.63	46.5088	21	43.88	17.31	3.88	100	0	0	0	0	0	0	0	0	0	0	0	0	0	0	0	0	0	0	0	2	0	0	0	0	0
4600856	100044759|F|0-38:A>C-38:A>C	TGCAGACCCTGTGTCTCTGGGAGGCAGCCCTGGACGAAAAGGAGACCCAACACCACAAGGCCCGTGTAC	100044759|F|0	0	0.0561798	38:A>C	0.960993	0.960993	0.99631	0.0405904	0.957447	0.0390071	0.925532	0.0035461	0.921986	0.035461	0.0390071	571.862	17.9614	38	5.08	1.92	1.63	100	0	0	0	0	0	0	0	0	0	0	0	0	0	2	0	0	2	0	0	0	0	0	0	2	0
4600857	100010481|F|0-30:T>C-30:T>C	TGCAGACACACGGAACCACATGACCCGCTTTACAGTGTGGCCTGTGAAGTTAAAGGAGAGAATGTCCAG	100010481|F|0	0	0.175824	30:T>C	1	1	0.673759	0.468085	0.673759	0.468085	0.858156	0.326241	0.531915	0.141844	0	13449.5	5576.81	30	119.06	41.44	42.25	96.4286	2	0	0	0	2	2	0	0	0	2	2	0	0	0	0	2	0	0	0	0	0	0	0	0	0
4600862	100007118|F|0-26:G>A-26:G>A	TGCAGAAGACATTCAGGCTACTCAGCGGAGCCTGTAACATTAATATTATACAGCGCATGAGATCGGAAG	100007118|F|0	0	0.0224719	26:G>A	0.992908	0.992908	0.946429	0.271429	0.939716	0.269504	0.776596	0.0531915	0.723404	0.216312	0.0070922	9118.91	1339.83	26	74.67	26.69	17.63	93.75	0	0	0	0	0	0	0	0	0	0	0	0	0	0	0	2	0	0	0	0	0	0	0	0	0
4600864	100002153|F|0-16:G>A-16:G>A	TGCAGCACCGGTATTTGGATGTGTCTTTAGGTTTTATATTGAATCAGTGCATGAGATCGGAAGAGCGGT	100002153|F|0	1	0.0274725	16:G>A	1	1	0.996454	0.0780142	0.996454	0.0780142	0.925532	0.0035461	0.921986	0.0744681	0	12378.6	288.417	16	109.04	42.59	13.11	96.4286	0	0	0	2	0	0	2	0	0	0	0	0	0	0	0	0	0	0	0	0	0	0	0	0	0
4600864	100002153|F|0-10:G>A-10:G>A	TGCAGCACCGGTATTTGGATGTGTCTTTAGGTTTTATATTGAATCAGTGCATGAGATCGGAAGAGCGGT	100002153|F|0	0	0.00549451	10:G>A	0.996454	0.996454	1	0.0462633	0.996454	0.0460993	0.950355	0	0.950355	0.0460993	0.0035461	12378.6	99.5517	10	107.94	42.59	7.66	99.1071	0	0	0	0	0	0	0	0	0	0	0	0	0	0	0	0	0	0	0	0	0	0	0	0	0
4600866	100026190|F|0-12:G>A-12:G>A	TGCAGACACACAGACCGATCCAAATGAACCTGAGCCAAGTCCATAACATATAATATGAATATTATATAT	100026190|F|0	0	0.126374	12:G>A	1	1	0.98227	0.0851064	0.98227	0.0851064	0.932624	0.0177305	0.914894	0.0673759	0	922.135	49.3876	12	8.16	3.15	2.06	100	0	0	0	0	0	0	1	0	0	0	0	2	0	0	0	0	0	1	0	2	0	0	0	0	0
4600867	100017438|F|0-45:C>T-45:C>T	TGCAGAAGAAAGAAAGGATTTCTCCACAGAGATGAAGGACCATCTCGTCTTTACCTGAGTCAACTCCGC	100017438|F|0	0	0.219101	45:C>T	0.968085	0.968085	0.948718	0.157509	0.91844	0.152482	0.865248	0.0496454	0.815603	0.102837	0.0319149	2989.73	277.117	45	24.24	8.91	6.44	100	2	0	1	1	0	0	0	0	0	2	1	0	0	0	0	2	0	2	0	2	0	-	0	2	1
4600871	100059571|F|0-9:C>T-9:C>T	TGCAGGTCTCACAGGTGGTGCCAGGGTGATGTTCCAAGAGCTCAACAATGTCTTTCTCCCATAGCTCCA	100059571|F|0	0	0.021978	9:C>T	1	1	0.996454	0.0177305	0.996454	0.0177305	0.985816	0.0035461	0.98227	0.0141844	0	3487.66	24.0916	9	31.45	12.33	4.82	100	0	0	0	0	0	0	2	0	0	0	0	0	0	0	0	0	0	0	0	0	0	0	0	0	0
4600872	100024885|F|0-44:A>G-44:A>G	TGCAGCTGATGGCACTGGCACACCATATATGGCCTCAAGATGTCAGAATCAATTTAACACCATCAATTG	100024885|F|0	0	0.032967	44:A>G	0.989362	0.989362	0.996416	0.0250896	0.985816	0.0248227	0.968085	0.0035461	0.964539	0.0212766	0.0106383	1015.33	9.13175	44	8.66	3.36	1.3	100	0	0	0	0	2	0	0	0	0	0	0	0	0	0	0	0	0	0	0	0	0	0	0	0	0
4600874	100016922|F|0-26:C>A-26:C>A	TGCAGATGCCGTGGCCACATGGAATGCATCAGGGTACTGGGGCATGAGATCGGAAGAGCGGTTCAGCAG	100016922|F|0	0	0.021978	26:C>A	1	1	0.602837	0.421986	0.602837	0.421986	0.975177	0.397163	0.578014	0.0248227	0	12427.8	5421.3	26	111.01	40.79	45.56	100	1	1	1	1	1	1	1	1	1	1	1	1	1	1	1	1	1	1	1	1	1	1	1	1	1
4600877	100006540|F|0-34:T>C-34:T>C	TGCAGATATTTGGCATGTCAAAACAAGAAAGCAATGTGAAAGCCAAATGACACTAATGACATTAATAAC	100006540|F|0	0	0.0243902	34:T>C	0.957447	0.957447	0.92963	0.3	0.890071	0.287234	0.737589	0.0673759	0.670213	0.219858	0.0425532	9835.47	1616.72	34	75.6	26.61	19.96	97.3214	-	0	0	0	0	0	2	-	0	0	0	0	0	0	0	0	0	0	0	0	0	2	-	0	-
4600881	100014765|F|0-6:G>A-6:G>A	TGCAGAGTACAGCTGCTGGTTGATTATCTGGGCTTTCCTCCACACACACCACCCATCCTTGCTTTAACT	100014765|F|0	0	0.0164835	6:G>A	0.992908	0.992908	1	0.0321429	0.992908	0.0319149	0.960993	0	0.960993	0.0319149	0.0070922	2708.65	36.4096	6	23.32	9.02	4.05	100	2	0	0	0	0	0	0	0	0	0	0	0	0	0	0	0	0	0	0	0	0	0	0	0	0
4600887	100035210|F|0-47:G>C-47:G>C	TGCAGGGAACCAATCAGAAACAACTCTGCTCTCAGTTTGACTTTAAAGTTCATGTTAAACTGGTGCAAA	100035210|F|0	0	0.05	47:G>C	0.953901	0.953901	0.992565	0.0260223	0.946809	0.0248227	0.93617	0.0070922	0.929078	0.0177305	0.0460993	547.748	9.03687	47	5.21	2.02	1.29	99.1071	2	0	0	0	0	0	0	0	0	0	0	2	0	0	0	0	0	0	0	0	0	0	0	0	0
4600891	100001402|F|0-14:C>A-14:C>A	TGCAGCTATGCTAGCAGCTATGTGAGCCTGCACAGGCACAGTGGTGCTTTGTGCTAAATGCTAAGGTCA	100001402|F|0	0	0.0722222	14:C>A	0.996454	0.996454	0.992883	0.0640569	0.989362	0.0638298	0.939716	0.0070922	0.932624	0.0567376	0.0035461	13551.7	346.23	14	121.32	47	19.24	98.2143	0	0	0	0	0	0	0	0	2	0	0	0	0	2	0	2	0	2	-	0	0	0	0	0	0
4600896	100017757|F|0-15:C>T-15:C>T	TGCAGAACCTATCTTCGTGTAGAATAACGGTCATGTTTGTTTTACAGCCTGATTTTCTCTTTTGTTAGG	100017757|F|0	0	0.129213	15:C>T	0.985816	0.985816	0.935252	0.280576	0.921986	0.276596	0.77305	0.0638298	0.70922	0.212766	0.0141844	2451.78	314.089	15	20.58	7.34	4.03	100	0	0	0	0	0	2	0	0	0	0	0	0	0	2	0	2	0	0	1	2	0	0	2	2	0
4600901	100015662|F|0-39:G>A-39:G>A	TGCAGGGGTTATTTGTGTTGTTGTGTAGCAGTGAAGACGGCTCAGGTGCTGTTGTATTTTTGTTGCATG	100015662|F|0	0	0.021978	39:G>A	1	1	0.996454	0.0886525	0.996454	0.0886525	0.914894	0.0035461	0.911348	0.0851064	0	10320	352.312	39	90.22	34.61	14.09	95.5357	0	0	0	0	0	0	0	0	0	0	0	0	0	0	0	2	0	0	0	0	0	0	0	0	0
4600910	100017284|F|0-64:C>A-64:C>A	TGCAGTGCAAACGATACATAGTCCAAAATTAATAACACAAACTAAATACTAATCAACTAATCAACAATT	100017284|F|0	0	0.0449438	64:C>A	0.992908	0.992908	0.996429	0.025	0.989362	0.0248227	0.971631	0.0035461	0.968085	0.0212766	0.0070922	1858.82	15.9266	64	16.18	6.42	2.28	100	0	0	0	0	0	0	0	0	0	0	0	0	0	0	0	0	0	0	0	2	0	0	0	0	0
4600910	100017284|F|0-11:C>T-11:C>T	TGCAGTGCAAACGATACATAGTCCAAAATTAATAACACAAACTAAATACTAATCAACTAATCAACAATT	100017284|F|0	0	0.0777778	11:C>T	0.996454	0.996454	0.992883	0.0569395	0.989362	0.0567376	0.946809	0.0070922	0.939716	0.0496454	0.0035461	1858.82	53.0527	11	16.87	6.42	3.32	100	0	0	0	0	0	0	0	0	0	0	0	0	0	0	0	0	0	0	0	0	0	0	0	0	0
4600911	100006187|F|0-55:G>A-55:G>A	TGCAGCTCTGACCAATAAAAAGAGGGATCTTTTAAAGCAAGCATCAGTATCTCATGTCATATTGCATGA	100006187|F|0	0	0.0164835	55:G>A	0.978723	0.978723	0.833333	0.351449	0.815603	0.343972	0.797872	0.163121	0.634752	0.180851	0.0212766	10190.6	3177.99	55	92.91	30.42	32.76	94.6429	0	0	0	0	0	0	0	0	0	0	0	0	0	0	0	0	0	0	0	0	0	0	0	0	0
4600915	100013060|F|0-31:T>C-31:T>C	TGCAGAGATTCCCTAAGCTGCATGAGGCCATTGTGGAAGTCGTCACCTCCCTCCTGAGGAAGAGGCTGC	100013060|F|0	0	0.0604396	31:T>C	0.978723	0.978723	0.923913	0.177536	0.904255	0.173759	0.879433	0.0744681	0.804965	0.0992908	0.0212766	4289.43	457.09	31	38.37	14.21	9.33	98.2143	2	0	0	0	0	0	0	0	0	0	0	0	0	0	0	0	0	0	0	0	0	0	0	1	0
4600927	100026256|F|0-42:T>C-42:T>C	TGCAGAGTACTGTGATACATTTCAGCTAGACTTAATCTACTATACTAACATGAATAATGTAATATTAGT	100026256|F|0	0	0.0222222	42:T>C	0.968085	0.968085	0.989011	0.0549451	0.957447	0.0531915	0.925532	0.0106383	0.914894	0.0425532	0.0319149	940.592	23.6688	42	8.1	3.07	1.58	100	0	0	0	0	0	2	0	0	0	0	0	0	0	0	0	0	0	0	0	0	0	0	0	0	0
4600928	100021336|F|0-67:C>T-67:C>T	TGCAGCGTGTCTACCAGAGTTCCTGTTGTTGGAGAACGTGGTTCACCACTTCTCTTACCCCTGCATCCT	100021336|F|0	0	0.0274725	67:C>T	0.971631	0.971631	0.890511	0.218978	0.865248	0.212766	0.865248	0.106383	0.758865	0.106383	0.0283688	1954.94	293.261	67	15.63	5.67	4.89	100	0	0	0	0	0	0	0	0	0	0	0	0	0	2	0	0	2	0	0	0	0	0	0	0	0
4600931	100062707|F|0-14:G>T-14:G>T	TGCAGGGCAGGGAGGGAACAGCAGGCTTTGCGATGACAGGAGGAATTAGTGGCTACAAGTGACAACAAG	100062707|F|0	0	0.153846	14:G>T	0.985816	0.985816	0.992806	0.122302	0.978723	0.120567	0.87234	0.0070922	0.865248	0.113475	0.0141844	1324.92	89.0335	14	11.5	4.12	2.62	100	0	0	0	0	0	0	2	0	0	0	2	0	0	0	2	0	2	0	0	0	2	0	0	0	2
4600945	100022981|F|0-9:C>T-9:C>T	TGCAGGCAACGTATTACAGCATCCAATAGCCACATCCAGCTTCCCCCCAGTTACTTCATGCTATGTGAT	100022981|F|0	0	0.10989	9:C>T	1	1	1	0.0851064	1	0.0851064	0.914894	0	0.914894	0.0851064	0	1257.35	50.9962	9	11.11	4.28	2.12	100	0	0	2	2	0	0	2	0	0	0	0	0	0	2	0	2	2	0	0	2	0	0	0	0	0
4600946	100070202|F|0-20:C>T-20:C>T	TGCAGCCGCAGGACTCTTCACGTCAGCCTCCTTCTGTCACCTGCGAGGCTTCTGGTCATTGTGGCGGCC	100070202|F|0	0	0.307692	20:C>T	0.975177	0.975177	0.949091	0.207273	0.925532	0.202128	0.822695	0.0496454	0.77305	0.152482	0.0248227	1609.75	213.965	20	12.84	4.46	3.75	100	2	0	0	0	2	1	2	2	2	1	2	1	0	2	2	2	0	2	2	0	0	0	2	2	0
4600950	100005456|F|0-36:C>G-36:C>G	TGCAGACACTACTCAGGGCTGAAAAAATGATTGCAACCTCTTCTGCATGAGATCGGAAGAGCGGTTCAG	100005456|F|0	0	0.021978	36:C>G	1	1	0.606383	0.503546	0.606383	0.503546	0.890071	0.393617	0.496454	0.109929	0	14491.5	6434.82	36	129.5	46.84	45.32	98.2143	1	1	1	1	1	1	2	1	1	1	1	1	1	1	1	1	1	1	1	1	1	1	1	1	1
4600956	100004995|F|0-26:T>A-26:T>A	TGCAGCAGGAACACTAAATGCGCCTGTGCTCACTGCATGAGATCGGAAGAGCGGTTCAGCAGGAATGCC	100004995|F|0	0	0.0494505	26:T>A	0.978723	0.978723	0.992754	0.0507246	0.971631	0.0496454	0.93617	0.0070922	0.929078	0.0425532	0.0212766	9271.07	224.019	26	79.97	31.26	16	100	0	0	0	0	0	0	2	0	0	0	0	0	0	1	0	0	2	0	0	0	0	0	0	0	0
4600957	100002292|F|0-17:G>A-17:G>A	TGCAGCGTTATGTTAGAGTGAGAGTCAAACTGAGCATGAGATCGGAAGAGCGGTTCAGCAGGAATGCCG	100002292|F|0	0	0.136364	17:G>A	0.985816	0.985816	0.982014	0.100719	0.968085	0.0992908	0.904255	0.0177305	0.886525	0.0815603	0.0141844	14963.5	604.459	17	118.49	46.53	21.59	98.2143	0	0	1	2	0	2	0	1	0	0	2	0	0	0	0	0	0	0	0	1	0	0	0	2	0
4600959	100012920|F|0-27:A>G-27:A>G	TGCAGTTCTCAGTCATACCCAGGATGAAGCAATTAAATAGGAAAATGCTGTTTTCAGTATGGCCAGTAA	100012920|F|0	0	0.214286	27:A>G	1	1	0.98227	0.156028	0.98227	0.156028	0.861702	0.0177305	0.843972	0.138298	0	3506.45	253.987	27	30.96	11.18	5.77	98.2143	2	0	0	0	0	0	0	0	0	0	0	0	2	2	0	0	0	0	0	0	1	0	0	0	0
4600962	100000032|F|0-30:A>C-30:A>C	TGCAGATGAAGCCAATGCATCACATGTATCACCTGCATGAGATCGGAAGAGCGGTTCAGCAGGAATGCC	100000032|F|0	1	0.406593	30:A>C	1	1	0.996454	0.333333	0.996454	0.333333	0.670213	0.0035461	0.666667	0.329787	0	27356.8	3066.54	30	235.06	83.86	32.62	99.1071	2	2	0	0	2	2	2	0	2	2	0	2	2	2	2	2	0	2	2	0	0	2	2	2	2
4600962	100000032|F|0-22:C>G-22:C>G	TGCAGATGAAGCCAATGCATCACATGTATCACCTGCATGAGATCGGAAGAGCGGTTCAGCAGGAATGCC	100000032|F|0	0	0.137363	22:C>G	0.996454	0.996454	1	0.124555	0.996454	0.124113	0.87234	0	0.87234	0.124113	0.0035461	27356.8	691.221	22	212	83.86	19.75	100	0	0	0	0	0	0	0	0	0	2	0	0	0	0	0	0	0	0	0	2	0	0	0	2	2
4600963	100001979|F|0-27:T>C-27:T>C	TGCAGGGTGTCCAGCTCCTGTCTGATCTCCAGGATTTCATTGAGCGCTTTCAGCATGAGATCGGAAGAG	100001979|F|0	1	0.186813	27:T>C	0.992908	0.992908	0.996429	0.185714	0.989362	0.184397	0.812057	0.0035461	0.808511	0.180851	0.0070922	14302.3	704.367	27	118.81	45.12	13.55	99.1071	0	0	2	2	0	2	0	2	0	2	2	2	0	0	0	0	2	2	0	2	0	0	0	2	2
4600963	100001979|F|0-44:C>T-44:C>T	TGCAGGGTGTCCAGCTCCTGTCTGATCTCCAGGATTTCATTGAGCGCTTTCAGCATGAGATCGGAAGAG	100001979|F|0	0	0.021978	44:C>T	0.992908	0.992908	0.996429	0.0857143	0.989362	0.0851064	0.911348	0.0035461	0.907801	0.0815603	0.0070922	14302.3	308.808	44	114.55	45.12	12.87	93.75	0	0	0	0	0	0	0	0	0	0	0	0	0	0	0	0	0	0	0	0	0	0	2	0	0
4600975	100045868|F|0-66:C>T-66:C>T	TGCAGCAGTAATGCAGTCGGTGCAACAAACGAAACAATTCAATAAATAAAACAAAGTGGTCAGACGCGG	100045868|F|0	0	0.0388889	66:C>T	0.968085	0.968085	0.666667	0.351648	0.64539	0.340426	0.950355	0.322695	0.62766	0.0177305	0.0319149	567.137	186.783	66	5.22	2.09	1.95	100	0	0	0	0	0	0	0	0	0	0	0	0	0	0	0	0	0	0	0	0	0	2	0	0	0
4600976	100011270|F|0-55:A>G-55:A>G	TGCAGCCAAGCATGAAATGGAGTGTTGTAGAGAGGACGAAGCCCTTCTCGAAGCGAACAAGTGGCTCCA	100011270|F|0	0	0.335165	55:A>G	0.989362	0.989362	0.953405	0.258065	0.943262	0.255319	0.780142	0.0460993	0.734043	0.20922	0.0106383	10645.4	1214.8	55	91.46	32.84	16.87	94.6429	1	2	2	0	2	2	2	1	1	0	2	0	0	1	2	0	0	0	2	0	0	1	0	0	0
4600977	100019592|F|0-68:C>T-68:C>T	TGCAGCTGATAAAGGCCTTCCACATACTGAGAATAAGCTGTCAGCCTGACAGGTGTCATCACTTACAGC	100019592|F|0	0	0.131868	68:C>T	1	1	0.985816	0.14539	0.985816	0.14539	0.868794	0.0141844	0.85461	0.131206	0	1783.59	148.741	68	16.03	5.88	3.63	100	0	0	2	2	0	0	2	2	0	0	2	0	2	0	0	0	2	2	0	0	2	0	0	0	0
4600978	100018288|F|0-67:G>A-67:G>A	TGCAGGAGAAGGTAGCTTCAGAGAGTTTGCCCTTGTTGGGTTTCACAGTAAAGCTGCCTGACAAGCAGC	100018288|F|0	0	0.043956	67:G>A	0.996454	0.996454	1	0.0498221	0.996454	0.0496454	0.946809	0	0.946809	0.0496454	0.0035461	1745.51	39.209	67	15.66	6.07	2.8	99.1071	0	0	0	0	0	0	0	0	2	0	0	0	0	0	0	2	0	0	0	0	0	0	0	0	0
4600984	100025755|F|0-41:G>T-41:G>T	TGCAGAAACCTGACCAGGATGCTGTGGCACTTGTAGAACTTGGTGTGACACTTCTTGCAGATATATTCT	100025755|F|0	0	0.0604396	41:G>T	0.971631	0.971631	0.992701	0.0766423	0.964539	0.0744681	0.904255	0.0070922	0.897163	0.0673759	0.0283688	1064.31	37.2943	41	9.19	3.5	1.78	98.2143	0	0	0	0	0	0	2	0	0	0	0	0	2	0	2	0	0	0	0	0	0	0	0	0	0
4600987	100003221|F|0-9:G>A-9:G>A	TGCAGTCAAGAGTGCACTGTTATCTGCTCTTTTTCTTGTTCAGTAAGACCCCAGCAGGAAGCATGAGAT	100003221|F|0	0	0.274725	9:G>A	1	1	0.812057	0.609929	0.812057	0.609929	0.578014	0.187943	0.390071	0.421986	0	15989	6020.51	9	143.65	43.53	35	95.5357	0	0	0	0	0	0	2	2	0	0	0	2	2	2	2	0	0	0	0	2	2	2	0	0	2
4600988	100024232|F|0-49:A>G-49:A>G	TGCAGAGTTGCAGAAATGCAAAAAAATAATAATATAGAATCTATCTGCCACACAGCATGAGCTATAAAA	100024232|F|0	0	0.011236	49:A>G	0.985816	0.985816	1	0.0179856	0.985816	0.0177305	0.968085	0	0.968085	0.0177305	0.0141844	976.801	10.345	49	8.67	3.46	2.07	100	0	0	0	0	0	2	0	0	0	0	0	0	0	0	0	0	0	0	0	0	0	0	0	0	0
4600990	100013212|F|0-63:A>G-63:A>G	TGCAGTAAATCATATAAAAGAATCTTACAGACTCATGATAATCTATTTTAGTGTAATATAGCTAGAGAT	100013212|F|0	0	0.320225	63:A>G	0.98227	0.98227	0.790614	0.501805	0.776596	0.492908	0.695035	0.205674	0.489362	0.287234	0.0177305	4607.53	1486.07	63	40.29	13.29	10.69	98.2143	1	1	2	2	0	2	0	0	2	2	2	2	0	2	0	2	0	0	2	1	2	2	0	0	0
4600993	100006209|F|0-20:T>C-20:T>C	TGCAGTGAGGCTGTGGTTTCTATCTGACATGTTATCCTCAGCCCATACCTTAACATGATGTATGATCCA	100006209|F|0	0	0.032967	20:T>C	1	1	0.804965	0.297872	0.804965	0.297872	0.897163	0.195035	0.702128	0.102837	0	8972.49	1851.38	20	79.94	30.85	22.04	94.6429	0	0	2	0	0	0	2	0	0	0	0	0	0	0	0	0	0	0	0	0	0	0	2	0	0
4600996	100002549|F|0-14:C>T-14:C>T	TGCAGCACATTAAACTGCGTGTAAACATACCTGCGTGTAAACATGCATGAGATCGGAAGAGCGGTTCAG	100002549|F|0	0	0.255556	14:C>T	0.992908	0.992908	0.982143	0.2	0.975177	0.198582	0.812057	0.0177305	0.794326	0.180851	0.0070922	14496.1	1156.92	14	118.54	43.75	20.66	97.3214	0	2	0	0	2	0	2	2	2	2	0	0	0	2	0	2	0	0	2	0	0	1	0	0	2
4600999	100001927|F|0-50:C>T-50:C>T	TGCAGTTACAGGCTCAATCCATTAATTGCACTGTCACTGTGGCAATGTCACGAAACACCTGCATTGTTA	100001927|F|0	1	0.0384615	50:C>T	1	1	1	0.0390071	1	0.0390071	0.960993	0	0.960993	0.0390071	0	12324.4	48.9648	50	110.52	43.13	4.45	95.5357	0	0	2	0	2	2	0	2	0	0	0	0	0	2	0	0	0	0	0	0	2	0	0	0	0
4600999	100001927|F|0-41:G>T-41:G>T	TGCAGTTACAGGCTCAATCCATTAATTGCACTGTCACTGTGGCAATGTCACGAAACACCTGCATTGTTA	100001927|F|0	0	0.021978	41:G>T	1	1	1	0.0177305	1	0.0177305	0.98227	0	0.98227	0.0177305	0	12324.4	43.9327	41	110.44	43.13	8.79	100	0	0	0	0	0	0	0	0	0	0	0	0	0	0	0	0	0	0	0	0	0	0	0	0	0
4601001	100027327|F|0-44:C>T-44:C>T	TGCAGGGTGTTGATGGGTCCTGAATGTTTCCCATCCAGCACAGCCACCTTCATCCCACTCTCTGTGCTC	100027327|F|0	0	0.0604396	44:C>T	1	1	0.843972	0.343972	0.843972	0.343972	0.812057	0.156028	0.656028	0.187943	0	1288	347.912	44	11.36	3.75	3.59	98.2143	2	0	0	0	0	0	0	0	2	0	0	0	2	0	0	0	0	0	2	0	0	0	0	0	0
4601003	100024844|F|0-18:C>T-18:C>T	TGCAGAGCCTCTAGAGAACAGGAAATACAATCGCAAAGGTCAAAGGTTAATTCCATCCAACGCAATCCT	100024844|F|0	0	0.032967	18:C>T	1	1	1	0.0212766	1	0.0212766	0.978723	0	0.978723	0.0212766	0	1111.97	17.5566	18	10.03	3.88	2.93	99.1071	0	0	0	0	0	2	0	0	2	0	0	0	0	0	0	0	0	0	2	0	0	0	0	0	0
4601008	100029280|F|0-14:T>C-14:T>C	TGCAGAGGATTGTGTGACCTGAAATAGATCTGACCGAGAAGACTTGAGTGGTGTGGTGCAGGGGGCTGA	100029280|F|0	0	0.0274725	14:T>C	1	1	0.953901	0.241135	0.953901	0.241135	0.804965	0.0460993	0.758865	0.195035	0	2326.33	338.119	14	20.51	7.19	4.97	93.75	0	2	0	0	0	0	0	0	0	0	0	0	0	0	0	0	0	0	0	0	2	0	0	0	0
4601015	100006175|F|0-43:A>T-43:A>T	TGCAGAAACTGGCTACACTCACTCTCACACATGTCAGCCCGGAACATCCAGGCTGTATTATGTGCTGTT	100006175|F|0	0	0.0224719	43:A>T	0.957447	0.957447	0.781481	0.385185	0.748227	0.368794	0.797872	0.20922	0.588652	0.159574	0.0425532	10100.1	2045.28	43	86.92	33.77	19.67	97.3214	0	0	0	0	0	0	0	0	0	0	0	0	0	0	0	0	0	0	0	0	0	0	-	0	0
4601018	100021233|F|0-5:G>A-5:G>A	TGCAGGCAGATAACGAAGTAGTCACTCCCTGCATCTCCACTCGCTCTCTCTAAATATTCCTCTATTCCA	100021233|F|0	0	0.0879121	5:G>A	0.996454	0.996454	0.996441	0.0640569	0.992908	0.0638298	0.93617	0.0035461	0.932624	0.0602837	0.0035461	1406.5	42.2419	5	12	4.58	2.35	98.2143	0	0	2	0	0	0	0	0	0	0	0	2	0	0	0	0	0	2	0	0	0	0	0	0	0
4601028	100007448|F|0-26:C>T-26:C>T	TGCAGGGGCTCCACTAGGTCCATCTCCCCACCCAGCATGAGATCGGAAGAGCGGTTCAGCAGGAATGCC	100007448|F|0	0	0.021978	26:C>T	1	1	1	0.0248227	1	0.0248227	0.975177	0	0.975177	0.0248227	0	9559.8	28.8317	26	82.62	33.08	4.12	97.3214	0	0	0	0	0	0	0	0	2	0	0	0	0	0	0	0	0	0	0	0	0	0	0	0	0
4601036	100011742|F|0-6:G>A-6:G>A	TGCAGCGACAAAAATAACATCACATCAAGTATGTTTTTTAGCTGCTGTGGCATGAGATCGGAAGAGCGG	100011742|F|0	0	0.103448	6:G>A	0.975177	0.975177	0.978182	0.163636	0.953901	0.159574	0.836879	0.0212766	0.815603	0.138298	0.0248227	8118.75	566.42	6	59.51	22.37	12.59	98.2143	2	0	0	0	0	0	0	0	2	0	0	0	0	0	0	0	0	0	1	0	0	0	0	0	0
4601036	100011742|F|0-5:C>T-5:C>T	TGCAGCGACAAAAATAACATCACATCAAGTATGTTTTTTAGCTGCTGTGGCATGAGATCGGAAGAGCGG	100011742|F|0	0	0.320225	5:C>T	0.98227	0.98227	0.971119	0.270758	0.953901	0.265957	0.744681	0.0283688	0.716312	0.237589	0.0177305	8118.75	1008.26	5	64.74	22.37	13.44	93.75	0	0	2	2	2	2	0	0	2	2	2	0	0	2	2	2	2	2	-	0	0	2	0	0	0
4601037	100001263|F|0-5:C>T-5:C>T	TGCAGCGTCTGTCAACTGAATACAGAGACCACACTGATATCAACCCTCCATTAATCCCGGTAAGACAGT	100001263|F|0	1	0.148352	5:C>T	0.996454	0.996454	0.992883	0.160142	0.989362	0.159574	0.843972	0.0070922	0.836879	0.152482	0.0035461	15791.2	704.468	5	132.15	50.81	15.65	94.6429	2	0	2	2	0	2	0	2	2	0	0	0	0	0	0	0	2	0	0	2	0	2	0	0	0
4601037	100001263|F|0-63:G>A-63:G>A	TGCAGCGTCTGTCAACTGAATACAGAGACCACACTGATATCAACCCTCCATTAATCCCGGTAAGACAGT	100001263|F|0	0	0.0879121	63:G>A	0.992908	0.992908	0.996429	0.0642857	0.989362	0.0638298	0.932624	0.0035461	0.929078	0.0602837	0.0070922	15791.2	394.084	63	130.48	50.81	21.89	100	0	0	0	0	0	0	0	0	0	0	2	0	0	0	0	2	0	0	0	0	0	0	0	0	0
4601040	100010518|F|0-29:A>T-29:A>T	TGCAGCAGGTATCAGTGGATGCAATGTGTAGCAGTGCACAGTATCTGCCTGGTTCAATGTAATATTTAA	100010518|F|0	1	0.0164835	29:A>T	0.996454	0.996454	1	0.0142349	0.996454	0.0141844	0.98227	0	0.98227	0.0141844	0.0035461	4203.41	21.4168	29	37.68	14.78	5.35	100	0	0	0	0	0	0	0	0	0	0	0	0	0	0	0	0	0	0	0	0	0	0	0	0	0
4601040	100010518|F|0-50:G>A-50:G>A	TGCAGCAGGTATCAGTGGATGCAATGTGTAGCAGTGCACAGTATCTGCCTGGTTCAATGTAATATTTAA	100010518|F|0	0	0.010989	50:G>A	0.996454	0.996454	1	0.0177936	0.996454	0.0177305	0.978723	0	0.978723	0.0177305	0.0035461	4203.41	29.7712	50	37.77	14.78	5.95	99.1071	0	0	0	0	0	0	0	0	0	0	0	0	0	0	0	0	0	0	0	0	0	0	0	0	0
4601041	100040850|F|0-6:A>G-6:A>G	TGCAGCAAGGCCAAATAAAAAGGTATTTTTAGCAGATAAATTAAGAAATTGAATATTGCTGAGTAGTTA	100040850|F|0	1	0.0274725	6:A>G	0.996454	0.996454	1	0.0213523	0.996454	0.0212766	0.975177	0	0.975177	0.0212766	0.0035461	2444.15	16.1986	6	21.91	8.54	2.7	99.1071	0	0	0	0	0	0	0	0	2	0	0	2	0	0	0	0	0	0	0	0	0	0	2	0	0
4601041	100040850|F|0-5:C>T-5:C>T	TGCAGCAAGGCCAAATAAAAAGGTATTTTTAGCAGATAAATTAAGAAATTGAATATTGCTGAGTAGTTA	100040850|F|0	0	0.021978	5:C>T	0.996454	0.996454	1	0.0177936	0.996454	0.0177305	0.978723	0	0.978723	0.0177305	0.0035461	2444.15	21.4693	5	21.89	8.54	4.29	99.1071	0	0	0	2	0	0	0	0	0	0	0	0	0	0	0	0	0	0	0	0	0	0	0	0	0
4601048	100031235|F|0-48:C>T-48:C>T	TGCAGGCTACCTTTGTGTGCACATGGAGAAGGACGAGAGCCTGGGCACCACTCTGATTCTGACCTGGGT	100031235|F|0	0	0.138889	48:C>T	0.996454	0.996454	0.978648	0.0996441	0.975177	0.0992908	0.91844	0.0212766	0.897163	0.0780142	0.0035461	943.439	59.9734	48	8.47	3.21	2.14	100	2	0	0	0	0	0	1	0	0	0	0	2	0	2	0	0	0	0	0	0	0	0	2	0	0
4601049	100018580|F|0-50:G>A-50:G>A	TGCAGTTGGAGCCTTGTTGTACAGTCAGTACAAAGACAACATGCAAGGCTGCTCTCAGTGACCTTGTTA	100018580|F|0	0	0.204545	50:G>A	0.98227	0.98227	0.963899	0.133574	0.946809	0.131206	0.886525	0.035461	0.851064	0.0957447	0.0177305	1829.71	146.869	50	15.97	6.07	3.97	100	2	2	1	1	0	2	0	0	0	2	0	2	0	0	0	0	0	0	0	0	0	0	0	0	2
4601049	100018580|F|0-8:G>A-8:G>A	TGCAGTTGGAGCCTTGTTGTACAGTCAGTACAAAGACAACATGCAAGGCTGCTCTCAGTGACCTTGTTA	100018580|F|0	0	0.0892857	8:G>A	0.964539	0.964539	0.981618	0.0588235	0.946809	0.0567376	0.925532	0.0177305	0.907801	0.0390071	0.035461	1829.71	49.6411	8	15.3	6.07	3.1	100	0	0	-	-	0	0	2	0	0	0	2	0	0	0	0	0	0	0	0	0	0	0	2	0	0
4601053	100001855|F|0-28:A>G-28:A>G	TGCAGATAAGCAAATCAGTGCTCCTAAAAAGTCAGCATGAGATCGGAAGAGCGGTTCAGCAGGAATGCC	100001855|F|0	0	0.0274725	28:A>G	0.964539	0.964539	0.933824	0.297794	0.900709	0.287234	0.741135	0.0638298	0.677305	0.223404	0.035461	15385.4	2513.67	28	138.51	47.12	31.03	93.75	0	0	0	0	0	0	0	0	0	0	0	0	0	0	0	2	0	0	0	0	0	0	0	0	0
4601056	100008210|F|0-23:A>G-23:A>G	TGCAGGTTTCTGAGTCTTTACTGAGCTGCTTTTTTCAAACCAGGAAACATGTGTGGTCTTGTGTGCATG	100008210|F|0	0	0.0659341	23:A>G	0.957447	0.957447	0.503704	0.611111	0.48227	0.585106	0.847518	0.475177	0.37234	0.109929	0.0425532	12278.9	5084.2	23	97.78	37.21	30.81	95.5357	0	0	0	2	0	0	0	0	0	0	2	2	0	0	0	0	0	0	0	0	0	0	0	0	0
4601057	100040790|F|0-14:G>A-14:G>A	TGCAGTTTCATTACGGACTTAAATTCCCAGGTGTCATTTAACTTTGGGCCAGCTAAAGGAAAAAAGGTG	100040790|F|0	0	0.126374	14:G>A	0.985816	0.985816	0.992806	0.129496	0.978723	0.12766	0.865248	0.0070922	0.858156	0.120567	0.0141844	606.769	39.1348	14	5.73	2.06	1.09	98.2143	0	0	0	2	0	2	0	0	0	0	0	2	2	2	0	0	0	2	0	0	0	2	0	0	0
4601062	100018712|F|0-44:C>T-44:C>T	TGCAGTGTGGAAACGAGCGACAGATTTGTGCTCGCACTGCACAGCCCCACTGTCAGCAAAACAAAAACA	100018712|F|0	0	0.021978	44:C>T	1	1	1	0.0177305	1	0.0177305	0.98227	0	0.98227	0.0177305	0	1736.38	12.9849	44	15.71	6.11	2.6	99.1071	0	0	0	0	0	0	0	0	0	2	0	0	0	0	0	0	0	0	0	0	0	0	0	0	0
4601064	100016018|F|0-30:C>T-30:C>T	TGCAGAGGCTCTGCTCTCCACAGATGCGCACATTACCGCAGTCTTAGAAAAACAACACAGCATTACCTT	100016018|F|0	0	0.181319	30:C>T	0.971631	0.971631	0.981752	0.135036	0.953901	0.131206	0.858156	0.0177305	0.840426	0.113475	0.0283688	2997.83	198.807	30	24.27	8.81	5.37	100	0	0	0	0	0	1	0	0	0	0	2	0	0	0	2	0	2	2	0	2	0	2	0	0	0
4601069	100025669|F|0-37:A>T-37:A>T	TGCAGTCCCAACATAAATGTCTAAGCACCAGCAAGTTAGTTCCAAGTTTATCAAATACACATCTGTTAC	100025669|F|0	0	0.0494505	37:A>T	0.985816	0.985816	1	0.0395683	0.985816	0.0390071	0.946809	0	0.946809	0.0390071	0.0141844	921.001	18.5803	37	8.53	3.16	1.69	100	0	0	0	0	0	0	0	0	0	0	2	0	0	0	0	0	0	0	2	0	2	0	0	0	0
4601070	100010095|F|0-35:C>T-35:C>T	TGCAGTTTGCGGAGTTTGGCGATGTTGGTGTTTGCCGCCTCCTCGGCCTCCTCAGCCGCATGAGATCGG	100010095|F|0	0	0.335165	35:C>T	0.992908	0.992908	0.975	0.239286	0.968085	0.237589	0.780142	0.0248227	0.755319	0.212766	0.0070922	7793.28	1091.11	35	67.68	23.58	16.29	98.2143	2	0	2	2	2	2	2	0	0	0	0	2	2	0	0	0	2	0	2	2	0	0	0	2	2
4601074	100006282|F|0-68:G>A-68:G>A	TGCAGTGCTGATTATACGATCACAGGCCGGGGAATGTGGGGAATGTGGTTGGGCATTATCTTTTAGCCG	100006282|F|0	1	0.0444444	68:G>A	0.989362	0.989362	0.992832	0.09319	0.98227	0.0921986	0.904255	0.0070922	0.897163	0.0851064	0.0106383	12419.8	320.814	68	110.07	42.53	12.34	95.5357	0	2	0	0	0	0	0	0	0	0	0	0	0	0	0	0	0	0	0	0	0	0	0	0	0
4601074	100006282|F|0-8:T>C-8:T>C	TGCAGTGCTGATTATACGATCACAGGCCGGGGAATGTGGGGAATGTGGTTGGGCATTATCTTTTAGCCG	100006282|F|0	0	0.0166667	8:T>C	0.98227	0.98227	1	0.0505415	0.98227	0.0496454	0.932624	0	0.932624	0.0496454	0.0177305	12419.8	59.9182	8	108.91	42.53	4.28	97.3214	0	0	0	2	0	0	0	0	0	0	0	0	0	2	0	2	0	0	0	0	0	0	0	0	0
4601075	100024406|F|0-33:G>A-33:G>A	TGCAGAGGTCATTATTCTAAACAATATAACAGTGCTGGACAGACAGAACAACATACTGATGATTTAACT	100024406|F|0	1	0.0944444	33:G>A	0.996454	0.996454	0.992883	0.0747331	0.989362	0.0744681	0.929078	0.0070922	0.921986	0.0673759	0.0035461	1076.23	45.5996	33	9.49	3.64	2.17	99.1071	2	0	0	0	2	0	0	2	0	0	0	0	2	0	0	2	0	0	1	0	0	2	0	2	0
4601075	100024406|F|0-6:G>C-6:G>C	TGCAGAGGTCATTATTCTAAACAATATAACAGTGCTGGACAGACAGAACAACATACTGATGATTTAACT	100024406|F|0	0	0.0222222	6:G>C	0.996454	0.996454	0.992883	0.0177936	0.989362	0.0177305	0.985816	0.0070922	0.978723	0.0106383	0.0035461	1076.23	15.0206	6	9.32	3.64	3	100	0	0	0	0	0	0	0	0	0	0	0	0	0	0	0	0	0	0	1	0	0	0	0	0	0
4601078	100012215|F|0-16:T>C-16:T>C	TGCAGTAATGAAGTGGTGATGTCTCTGAGTTACTCATATCTAATGCCTAAATTCCACTGGGCACGTGTG	100012215|F|0	0	0.032967	16:T>C	1	1	0.687943	0.361702	0.687943	0.361702	0.950355	0.312057	0.638298	0.0496454	0	5188.91	1915.96	16	47.36	16.76	18.78	97.3214	0	0	0	0	0	0	0	0	0	0	0	0	0	0	0	0	0	0	0	0	2	0	2	0	0
4601079	100020511|F|0-21:G>C-21:G>C	TGCAGGATATGGCCAATGTAGGTATATGATCTGAATTTGTCCTGTAAAATATGTTATTTCATTCCAGCT	100020511|F|0	0	0.151685	21:G>C	0.992908	0.992908	0.992857	0.0964286	0.985816	0.0957447	0.904255	0.0070922	0.897163	0.0886525	0.0070922	1486.39	80.6833	21	13.34	4.84	2.99	100	0	0	0	0	0	0	0	0	0	0	0	0	0	2	2	0	0	0	0	2	2	2	0	0	-
4601082	100031035|F|0-18:C>T-18:C>T	TGCAGCCAGGCAGGGCACCGCTGTCCCTTTCATTCCTCTGGTTTTATTTTCACTGGTCAGGCTTAGACA	100031035|F|0	0	0.0166667	18:C>T	0.985816	0.985816	0.982014	0.0971223	0.968085	0.0957447	0.907801	0.0177305	0.890071	0.0780142	0.0141844	774.79	48.5683	18	6.64	2.61	1.8	99.1071	0	0	0	0	0	0	0	0	0	0	0	0	0	0	0	0	0	2	0	0	0	0	0	0	0
4601083	100022841|F|0-39:G>A-39:G>A	TGCAGAGTCATGCTCTTGGGTCCCTTTTGTCTTTGAACTGTGACAGAACAATCTGGCCAGTTATGAACT	100022841|F|0	0	0.115385	39:G>A	0.996454	0.996454	0.672598	0.409253	0.670213	0.407801	0.914894	0.326241	0.588652	0.0815603	0.0035461	1854.43	722.257	39	16.31	5.99	6.28	98.2143	1	1	1	2	1	1	1	2	1	1	2	1	1	1	1	1	1	1	1	1	2	1	1	1	1
4601097	100013260|F|0-50:A>G-50:A>G	TGCAGGTTTTGCATTAATTGCTTCTTACTGATTCTGCCTTGGACAGGTCCATCCCCTCCCTTCCCATCC	100013260|F|0	0	0.0290698	50:A>G	0.978723	0.978723	0.768116	0.300725	0.751773	0.294326	0.911348	0.22695	0.684397	0.0673759	0.0212766	7996.69	1266.67	50	62.48	27.17	15.26	93.75	0	2	0	0	0	0	0	0	0	0	0	0	2	0	0	0	0	-	0	0	0	0	0	0	0
[truncated: 13,164 more rows]
[truncated: 44 more columns]
